# Supplementary material for: Identification and analysis of a cell communication prognostic signature for oral squamous cell carcinoma at bulk and single‐cell levels
Source: J Cell Mol Med. 2024 Nov 24;28(22):e70166. doi: 10.1111/jcmm.70166 (PMC11586053; doi:10.1111/jcmm.70166)
Supplement: Supplementary file 7 — Data S1. [file JCMM-28-e70166-s007.xlsx]

## Sheet: Sheet1
cluster	gene	p_val	p_val_adj	avg_log2FC	pct.1	pct.2
0	LY6D	0	0	2.06764	0.92	0.458
0	FABP5	0	0	1.78434	0.991	0.798
0	KRT16	0	0	1.77302	0.97	0.641
0	KRT14	0	0	1.69081	0.995	0.767
0	C10orf99	0	0	1.63764	0.792	0.257
0	KRT5	0	0	1.61615	0.99	0.612
0	SFN	0	0	1.48556	0.984	0.624
0	LGALS7B	0	0	1.45341	0.869	0.35
0	KRT6B	0	0	1.45329	0.956	0.603
0	KRT17	0	0	1.44555	0.945	0.652
1	GNLY	0	0	4.97643	0.619	0.055
1	CCL5	0	0	4.77973	0.914	0.098
1	NKG7	0	0	4.48769	0.843	0.04
1	GZMA	0	0	3.80104	0.661	0.025
1	GZMB	0	0	3.45087	0.654	0.034
1	IFNG	0	0	2.86094	0.386	0.018
1	CD69	0	0	2.81902	0.704	0.126
1	GZMH	0	0	2.80261	0.49	0.013
1	CD3D	0	0	2.68645	0.637	0.075
1	CST7	0	0	2.64595	0.632	0.047
2	CXCL14	0	0	2.59834	0.851	0.364
2	MMP10	0	0	2.51078	0.612	0.105
2	MMP1	0	0	2.01082	0.694	0.254
2	DST	0	0	1.98084	0.902	0.292
2	SLC2A1	0	0	1.90345	0.875	0.324
2	ITGA6	0	0	1.87036	0.875	0.26
2	COL17A1	0	0	1.86123	0.784	0.138
2	LAMB3	0	0	1.77201	0.815	0.168
2	IGFBP2	0	0	1.72282	0.878	0.384
2	GPNMB	0	0	1.66448	0.837	0.365
3	PI3	0	0	2.86154	0.657	0.307
3	KRTDAP	0	0	2.76022	0.818	0.415
3	CSTA	0	0	2.60327	0.96	0.573
3	LYNX1	0	0	2.60147	0.775	0.226
3	SPRR1B	0	0	2.59722	0.945	0.434
3	SPRR3	0	0	2.58923	0.547	0.256
3	CSTB	0	0	2.57938	0.991	0.769
3	SBSN	0	0	2.53625	0.818	0.339
3	S100A7	0	0	2.42072	0.809	0.457
3	SPRR2A	0	0	2.41907	0.837	0.353
4	KRT13	0	0	3.34808	0.893	0.442
4	KRT4	0	0	2.8237	0.629	0.142
4	TXN	0	0	2.03051	0.998	0.786
4	SPINK5	0	0	1.94629	0.779	0.227
4	KRT36	0	0	1.89457	0.14	0.025
4	CSTA	0	0	1.87197	0.913	0.586
4	CSTB	0	0	1.74595	0.978	0.775
4	LY6D	0	0	1.72108	0.917	0.484
4	GBP6	0	0	1.67669	0.862	0.216
4	KRT76	0	0	1.65732	0.257	0.031
5	CXCL8	0	0	3.82886	0.692	0.194
5	G0S2	0	0	3.64813	0.612	0.075
5	IL1B	0	0	3.63848	0.597	0.105
5	TYROBP	0	0	3.51513	0.891	0.11
5	BCL2A1	0	0	3.15724	0.686	0.082
5	LST1	0	0	3.11163	0.652	0.055
5	FCER1G	0	0	3.09618	0.818	0.089
5	AIF1	0	0	3.07275	0.752	0.068
5	C15orf48	0	0	2.96871	0.59	0.108
5	LYZ	0	0	2.95968	0.761	0.143
6	TUBA1B	0	0	2.1513	0.978	0.634
6	PTTG1	0	0	1.92123	0.877	0.28
6	H2AFZ	0	0	1.8612	0.957	0.653
6	CCNB1	0	0	1.84865	0.679	0.049
6	CKS1B	0	0	1.82992	0.886	0.232
6	STMN1	0	0	1.8212	0.906	0.269
6	UBE2C	0	0	1.80174	0.655	0.028
6	KPNA2	0	0	1.77427	0.763	0.235
6	MT2A	0	0	1.74841	0.968	0.647
6	BIRC5	0	0	1.74661	0.78	0.032
7	COL1A1	0	0	5.63969	0.981	0.162
7	COL1A2	0	0	5.3685	0.978	0.083
7	LUM	0	0	5.29829	0.968	0.087
7	COL3A1	0	0	5.28508	0.973	0.074
7	DCN	0	0	4.65737	0.956	0.069
7	COL6A1	0	0	4.47304	0.974	0.104
7	COL6A2	0	0	4.43537	0.979	0.11
7	POSTN	0	0	3.9946	0.797	0.032
7	MMP3	0	0	3.97635	0.351	0.077
7	SPARC	0	0	3.82299	0.973	0.205
8	CCL21	0	0	6.71603	0.914	0.045
8	CLDN5	0	0	4.41421	0.93	0.032
8	IGFBP7	0	0	3.85793	0.977	0.275
8	TFPI	0	0	3.76601	0.919	0.058
8	ANGPT2	0	0	3.69525	0.795	0.041
8	GNG11	0	0	3.63707	0.958	0.088
8	CYR61	0	0	3.43954	0.798	0.14
8	CCL2	0	0	3.41577	0.582	0.095
8	RAMP2	0	0	2.97088	0.919	0.044
8	TIMP1	0	0	2.95993	0.951	0.421
9	CXCR4	0	0	1.90387	0.615	0.185
9	CD69	0	0	1.84174	0.535	0.166
9	LTB	0	0	1.71417	0.465	0.091
9	BTG1	0	0	1.64259	0.793	0.802
9	CCR7	0	0	1.48453	0.296	0.024
9	TSC22D3	2.42706e-251	6.94115e-247	1.55569	0.571	0.358
9	NOP53	1.9501e-217	5.57709e-213	1.65583	0.363	0.165
9	ZFP36L2	5.71175e-130	1.6335e-125	1.51636	0.591	0.586
9	SARAF	4.23076e-111	1.20995e-106	1.6916	0.573	0.607
9	RGCC	5.47261e-88	1.56511e-83	1.45491	0.358	0.231
10	KRT5	0	0	1.46905	0.915	0.646
10	S100A2	1.68719e-273	4.82521e-269	1.12044	0.932	0.704
10	RPL37	1.52309e-230	4.3559e-226	1.01704	0.958	0.972
10	LY6D	7.04388e-183	2.01448e-178	1.12766	0.751	0.502
10	MT1X	5.36274e-178	1.53369e-173	1.9198	0.675	0.507
10	KRT15	2.54707e-99	7.28436e-95	1.51678	0.469	0.294
10	DAPL1	7.84905e-82	2.24475e-77	0.875221	0.394	0.238
10	RHOV	1.9879e-79	5.68521e-75	0.915648	0.476	0.338
10	LGALS7B	4.48221e-76	1.28187e-71	0.925778	0.572	0.403
10	AKR1C1	3.27821e-62	9.37537e-58	0.878066	0.381	0.239
11	TNFRSF4	0	0	3.64457	0.585	0.053
11	TNFRSF18	0	0	3.09299	0.621	0.102
11	IL32	0	0	3.00394	0.824	0.293
11	TRAC	0	0	2.87901	0.832	0.119
11	BATF	0	0	2.78551	0.6	0.05
11	CD2	0	0	2.75843	0.828	0.097
11	TRBC1	0	0	2.67013	0.52	0.06
11	CTLA4	0	0	2.64307	0.557	0.024
11	RGS1	0	0	2.55972	0.811	0.183
11	CXCL13	9.36898e-270	2.67943e-265	3.11299	0.19	0.033
12	ACKR1	0	0	4.33655	0.696	0.008
12	VWF	0	0	4.00876	0.922	0.038
12	PLVAP	0	0	3.80656	0.897	0.015
12	ENG	0	0	3.5071	0.933	0.107
12	SPARCL1	0	0	3.4168	0.901	0.128
12	HSPG2	0	0	3.35176	0.915	0.151
12	AQP1	0	0	3.20666	0.679	0.022
12	RAMP3	0	0	3.19832	0.848	0.028
12	IGFBP7	0	0	3.00103	0.982	0.288
12	COL4A1	0	0	2.96613	0.781	0.134
13	APOE	0	0	4.94294	0.827	0.196
13	C1QB	0	0	4.89944	0.869	0.052
13	C1QA	0	0	4.8061	0.868	0.046
13	RNASE1	0	0	4.5956	0.801	0.069
13	APOC1	0	0	4.26789	0.776	0.067
13	C1QC	0	0	4.21787	0.838	0.031
13	SPP1	0	0	4.19923	0.432	0.044
13	CCL18	0	0	3.88687	0.441	0.013
13	CCL3	0	0	3.83005	0.913	0.115
13	CD14	0	0	3.76093	0.934	0.088
14	LCE3D	0	0	5.25834	0.765	0.095
14	SPRR2G	0	0	4.8509	0.765	0.126
14	CRCT1	0	0	4.53062	0.923	0.208
14	LCE3E	0	0	4.25267	0.689	0.048
14	CDSN	0	0	4.21938	0.84	0.069
14	PRR9	0	0	4.13968	0.764	0.093
14	CNFN	0	0	4.11742	0.963	0.351
14	PI3	0	0	3.96346	0.936	0.323
14	FAM25A	0	0	3.74765	0.931	0.204
14	SPRR1B	0	0	3.40238	0.978	0.466
15	TFF3	0	0	6.65068	0.987	0.131
15	BPIFB2	0	0	6.55065	0.974	0.075
15	MUC5B	0	0	6.46713	0.984	0.077
15	AGR2	0	0	5.83419	0.976	0.118
15	AZGP1	0	0	4.63048	0.952	0.039
15	KLK12	0	0	4.55274	0.901	0.146
15	BPIFB1	0	0	4.13517	0.886	0.019
15	CRISP3	0	0	3.93979	0.917	0.032
15	AQP5	0	0	3.90681	0.93	0.017
15	CLDN10	0	0	3.65071	0.924	0.025
16	KRT15	0	0	3.11461	0.919	0.287
16	CXCL14	0	0	2.62122	0.85	0.398
16	DST	0	0	2.05928	0.914	0.334
16	ALDH3A1	0	0	1.83578	0.639	0.191
16	IL1R2	0	0	1.47679	0.336	0.058
16	CLU	2.78874e-296	7.9755e-292	2.07109	0.598	0.205
16	KRT19	3.83663e-241	1.09724e-236	1.40072	0.65	0.251
16	NCOA7	1.25298e-224	3.58339e-220	1.82616	0.613	0.272
16	ATF3	2.50647e-198	7.16825e-194	1.53369	0.79	0.502
16	MMP10	7.18681e-27	2.05535e-22	1.73844	0.248	0.148
17	STATH	0	0	6.18724	0.548	0.085
17	ZG16B	0	0	6.14672	0.735	0.109
17	WFDC2	0	0	5.86189	0.767	0.06
17	FDCSP	0	0	5.84959	0.332	0.032
17	MUC7	0	0	5.73879	0.444	0.05
17	PIP	0	0	5.22826	0.611	0.04
17	SCGB3A1	0	0	4.65888	0.432	0.027
17	PIGR	0	0	3.85938	0.688	0.036
17	DMBT1	0	0	3.80909	0.427	0.009
17	LYZ	3.85206e-166	1.10165e-161	3.77236	0.513	0.172
18	CD79A	0	0	3.41428	0.756	0.01
18	MS4A1	0	0	3.015	0.647	0.003
18	CD37	0	0	2.88295	0.84	0.162
18	CD83	0	0	2.80424	0.69	0.191
18	CD69	0	0	2.48478	0.713	0.175
18	LTB	0	0	2.3286	0.699	0.1
18	IGHM	0	0	2.32454	0.334	0.012
18	CD79B	0	0	2.21982	0.497	0.027
18	HLA-DRA	0	0	2.21608	0.979	0.488
18	KLF2	5.77604e-148	1.65189e-143	2.25159	0.63	0.314
19	S100B	0	0	4.26635	0.598	0.017
19	HLA-DPB1	0	0	3.9019	0.95	0.358
19	HLA-DPA1	0	0	3.67303	0.942	0.383
19	HLA-DRA	0	0	3.63212	0.959	0.488
19	HLA-DQB1	0	0	3.62969	0.902	0.317
19	HLA-DQA1	0	0	3.2931	0.884	0.164
19	HLA-DRB1	0	0	3.2694	0.912	0.461
19	CD74	0	0	3.19008	0.956	0.569
19	HLA-DQA2	0	0	2.94759	0.593	0.032
19	AIF1	0	0	2.90251	0.871	0.095
20	SPRR2E	0	0	5.4721	0.876	0.326
20	SPRR3	0	0	5.30303	0.886	0.272
20	SPINK7	0	0	4.97379	0.804	0.081
20	SPRR2D	0	0	4.96516	0.899	0.327
20	SPRR2F	0	0	4.93798	0.508	0.057
20	CRNN	0	0	4.92067	0.815	0.082
20	SPRR2B	0	0	4.8746	0.716	0.09
20	MAL	0	0	4.49007	0.852	0.123
20	SPRR2A	0	0	4.34634	0.906	0.387
20	CRCT1	0	0	4.32996	0.84	0.215
21	TAGLN	0	0	5.45399	0.885	0.104
21	ACTA2	0	0	5.25132	0.827	0.055
21	MYL9	0	0	4.49699	0.955	0.124
21	C11orf96	0	0	4.44638	0.906	0.078
21	SPARCL1	0	0	4.39982	0.924	0.141
21	TPM2	0	0	3.79084	0.916	0.197
21	SOD3	0	0	3.39397	0.887	0.05
21	IGFBP7	0	0	3.34821	0.972	0.3
21	PPP1R14A	0	0	3.334	0.773	0.018
21	ADIRF	4.6624e-247	1.3334e-242	3.40768	0.874	0.484
22	IGKC	0	0	9.57881	0.858	0.204
22	IGHG4	0	0	8.7956	0.598	0.101
22	IGHG1	0	0	7.69049	0.738	0.043
22	IGHA1	0	0	7.25254	0.466	0.035
22	IGHG3	0	0	6.95033	0.456	0.044
22	IGHG2	0	0	5.81386	0.369	0.012
22	IGHM	0	0	5.50602	0.222	0.014
22	JCHAIN	0	0	4.85651	0.414	0.015
22	IGLC2	3.9759e-196	1.13707e-191	8.21577	0.264	0.036
22	IGLC3	6.05198e-152	1.7308e-147	6.83179	0.15	0.015
23	PLA2G2A	0	0	5.12961	0.407	0.012
23	APOD	0	0	4.49039	0.508	0.026
23	MGP	0	0	4.24449	0.659	0.083
23	DCN	0	0	4.11367	0.972	0.103
23	LUM	0	0	3.56811	0.946	0.121
23	CCDC80	0	0	3.47147	0.825	0.145
23	SFRP2	0	0	3.29693	0.783	0.052
23	RARRES2	0	0	3.26572	0.851	0.069
23	C1S	0	0	3.21368	0.922	0.18
23	CFD	5.5922e-149	1.59931e-144	5.10011	0.497	0.163
24	LGALS7B	5.09524e-293	1.45719e-288	2.64891	0.974	0.404
24	SBSN	1.80783e-245	5.1702e-241	2.55446	0.985	0.375
24	S100A9	1.05922e-225	3.02928e-221	2.35133	1	0.725
24	KRT14	5.72051e-216	1.63601e-211	2.1068	1	0.791
24	S100A8	1.15263e-197	3.29642e-193	2.06006	1	0.725
24	KRT16	2.90407e-193	8.30534e-189	1.98486	1	0.676
24	SPRR2D	6.76765e-166	1.93548e-161	2.09112	0.874	0.33
24	SPRR2E	1.90834e-159	5.45766e-155	2.41541	0.861	0.33
24	DEFB4A	2.95121e-157	8.44018e-153	3.42183	0.531	0.13
24	RHCG	2.87693e-154	8.22774e-150	2.06521	0.824	0.284
25	TPSB2	0	0	8.54633	0.971	0.014
25	TPSAB1	0	0	7.33839	0.941	0.005
25	CPA3	0	0	5.62632	0.943	0.002
25	HPGD	0	0	4.46405	0.726	0.076
25	CTSG	0	0	4.06176	0.556	0.002
25	MS4A2	0	0	3.83869	0.76	0.001
25	HPGDS	0	0	3.83589	0.807	0.005
25	GATA2	0	0	3.33503	0.719	0.018
25	LTC4S	0	0	3.13707	0.71	0.037
25	CLU	0	0	3.0008	0.832	0.208
26	GZMB	0	0	4.03312	0.915	0.09
26	GPR183	0	0	3.8698	0.927	0.129
26	JCHAIN	0	0	3.74354	0.862	0.014
26	PLAC8	0	0	3.54954	0.912	0.051
26	LTB	0	0	3.31279	0.797	0.104
26	IRF8	0	0	3.00348	0.839	0.048
26	PTGDS	2.676e-296	7.65308e-292	3.87418	0.308	0.021
26	IRF7	4.26421e-270	1.21952e-265	3.40373	0.915	0.289
26	RGS2	6.17143e-247	1.76497e-242	2.93368	0.847	0.216
26	HERPUD1	2.6759e-203	7.6528e-199	3.11099	0.932	0.433
27	DLK1	0	0	4.0267	0.367	0.001
27	C11orf96	0	0	3.36986	0.717	0.084
27	CHRDL2	0	0	2.79577	0.555	0.006
27	RARRES2	0	0	2.76513	0.799	0.073
27	MYF5	0	0	2.65407	0.594	0.001
27	NNMT	1.00092e-292	2.86254e-288	2.91043	0.929	0.174
27	APOC1	5.41858e-291	1.54966e-286	3.07142	0.661	0.082
27	APOE	1.12417e-226	3.21502e-222	3.3546	0.866	0.208
27	IGFBP5	5.68445e-173	1.6257e-168	2.78622	0.671	0.139
27	CDKN1C	3.29014e-127	9.40947e-123	2.68951	0.558	0.128
28	GZMA	0	0	3.49786	0.827	0.084
28	GZMB	0	0	3.25536	0.848	0.092
28	IFNG	0	0	2.6522	0.716	0.051
28	CD3D	0	0	2.54337	0.926	0.127
28	CXCL13	3.45844e-302	9.89078e-298	2.6268	0.49	0.036
28	GNLY	2.08729e-215	5.96944e-211	3.30321	0.712	0.107
28	HMGB2	2.2699e-210	6.49168e-206	3.30214	0.967	0.281
28	CCL5	4.42295e-192	1.26492e-187	2.47672	0.864	0.175
28	STMN1	1.19115e-179	3.40657e-175	2.87302	0.947	0.298
28	HIST1H4C	2.26951e-77	6.49056e-73	2.89097	0.757	0.377
29	ACTA1	0	0	6.65848	0.737	0.005
29	TNNT3	0	0	6.50649	0.873	0.024
29	MYLPF	0	0	6.4552	0.768	0.022
29	DES	0	0	6.44834	0.925	0.011
29	TNNI1	0	0	5.92567	0.785	0.006
29	ACTC1	0	0	5.69486	0.754	0.005
29	MYL1	0	0	5.58386	0.807	0.003
29	TNNC1	0	0	5.57361	0.754	0.005
29	MYL2	0	0	5.45884	0.702	0.003
29	TNNI2	0	0	5.15382	0.754	0.021
30	FABP5	2.89824e-125	8.28869e-121	2.85265	1	0.819
30	KRT6B	1.37721e-103	3.93868e-99	2.14714	1	0.641
30	KRT16	4.09396e-99	1.17083e-94	2.09779	1	0.677
30	KRT1	2.38757e-97	6.82822e-93	2.45724	0.738	0.209
30	CALML5	5.74997e-97	1.64443e-92	2.0531	0.738	0.24
30	KRT17	7.59478e-95	2.17203e-90	2.02401	0.995	0.684
30	CXCL14	2.65506e-91	7.59321e-87	2.75245	0.873	0.405
30	KRT75	1.14919e-86	3.28657e-82	2.30703	0.62	0.161
30	S100A7	6.06513e-76	1.73457e-71	1.97443	0.919	0.485
30	AQP3	1.08568e-56	3.10495e-52	2.17465	0.814	0.47
31	STATH	0	0	7.34592	0.993	0.09
31	PIP	0	0	7.04303	1	0.046
31	MUC7	0	0	6.60962	1	0.054
31	FDCSP	0	0	5.7702	0.618	0.035
31	C6orf58	0	0	5.53978	0.903	0.015
31	CRISP3	0	0	4.54008	1	0.048
31	DMBT1	0	0	4.27057	0.847	0.013
31	TCN1	0	0	3.84593	0.965	0.044
31	ZG16B	3.33072e-296	9.52552e-292	7.72004	1	0.117
31	LYZ	2.77982e-206	7.95e-202	6.03259	1	0.175
32	CXCL12	0	0	4.03914	0.804	0.03
32	RAMP2	0	0	3.50183	0.986	0.083
32	SOX18	0	0	3.21348	0.935	0.057
32	CLDN5	0	0	3.14771	0.993	0.071
32	A2M	5.2963e-270	1.51469e-265	3.31864	0.942	0.1
32	MGP	1.97989e-248	5.66227e-244	3.8959	0.862	0.087
32	FABP4	1.60092e-227	4.57847e-223	3.89363	0.551	0.037
32	KCTD12	3.50783e-212	1.0032e-207	3.2462	0.891	0.118
32	PLPP1	4.14107e-207	1.1843e-202	3.04831	0.928	0.137
32	SLC9A3R2	9.00069e-158	2.57411e-153	4.15561	0.971	0.215
33	GABRP	0	0	2.42362	0.8	0.016
33	FBXO32	1.32336e-57	3.78469e-53	3.16566	1	0.18
33	CTSV	1.09406e-55	3.12889e-51	2.70054	1	0.173
33	FZD6	1.52199e-40	4.35273e-36	2.06056	0.9	0.197
33	ATP1B1	1.98142e-36	5.66666e-32	2.50694	0.975	0.288
33	LGALS7	3.49897e-32	1.00067e-27	2.17664	0.95	0.242
33	NUPR1	1.59822e-28	4.57075e-24	2.26832	0.95	0.346
33	LGALS7B	3.06854e-27	8.7757e-23	2.88358	0.95	0.409
33	LY6D	4.28399e-24	1.22518e-19	2.64966	0.975	0.51
33	MT1X	3.81639e-22	1.09145e-17	2.3082	0.975	0.512
34	FCN1	1.39342e-112	3.98504e-108	2.72391	0.941	0.028
34	CLDN5	1.4843e-49	4.24495e-45	3.02703	1	0.073
34	LST1	3.58388e-41	1.02495e-36	2.41123	1	0.087
34	RAMP2	5.05211e-40	1.44485e-35	2.13652	1	0.084
34	CCL21	8.32484e-39	2.38082e-34	3.50429	0.941	0.085
34	GNG11	5.64005e-28	1.613e-23	2.37462	1	0.128
34	TYROBP	7.23945e-22	2.07041e-17	2.13483	1	0.153
34	DUSP6	6.55716e-16	1.87528e-11	2.15249	1	0.277
34	ATP5F1E	9.6796e-16	2.76827e-11	2.44623	0.941	0.236
34	S100A12	1.22282e-06	0.0349713	2.48254	0.647	0.222
