# Supplementary material for: Identification and analysis of a cell communication prognostic signature for oral squamous cell carcinoma at bulk and single‐cell levels
Source: J Cell Mol Med. 2024 Nov 24;28(22):e70166. doi: 10.1111/jcmm.70166 (PMC11586053; doi:10.1111/jcmm.70166)
Supplement: Supplementary file 8 — Data S2. [file JCMM-28-e70166-s006.xlsx]

## Sheet: Sheet2
Genes	Type
LY6D	Epithelial cell marker
FABP5	Epithelial cell marker
KRT16	Epithelial cell marker
KRT14	Epithelial cell marker
C10orf99	Epithelial cell marker
CXCL14	Epithelial cell marker
MMP10	Epithelial cell marker
MMP1	Epithelial cell marker
DST	Epithelial cell marker
SLC2A1	Epithelial cell marker
KRT13	Epithelial cell marker
KRT4	Epithelial cell marker
TXN	Epithelial cell marker
SPINK5	Epithelial cell marker
KRT36	Epithelial cell marker
TUBA1B	Epithelial cell marker
PTTG1	Epithelial cell marker
H2AFZ	Epithelial cell marker
CCNB1	Epithelial cell marker
CKS1B	Epithelial cell marker
KRT5	Epithelial cell marker
S100A2	Epithelial cell marker
MT1X	Epithelial cell marker
KRT15	Epithelial cell marker
TFF3	Epithelial cell marker
BPIFB2	Epithelial cell marker
MUC5B	Epithelial cell marker
AGR2	Epithelial cell marker
AZGP1	Epithelial cell marker
ALDH3A1	Epithelial cell marker
CLU	Epithelial cell marker
STATH	Epithelial cell marker
ZG16B	Epithelial cell marker
WFDC2	Epithelial cell marker
FDCSP	Epithelial cell marker
MUC7	Epithelial cell marker
SPRR2E	Epithelial cell marker
SPRR3	Epithelial cell marker
SPINK7	Epithelial cell marker
SPRR2D	Epithelial cell marker
SPRR2F	Epithelial cell marker
IGKC	Epithelial cell marker
IGHG4	Epithelial cell marker
IGHG1	Epithelial cell marker
IGHA1	Epithelial cell marker
IGLC2	Epithelial cell marker
ACTA1	Epithelial cell marker
TNNT3	Epithelial cell marker
MYLPF	Epithelial cell marker
DES	Epithelial cell marker
TNNI1	Epithelial cell marker
KRT1	Epithelial cell marker
KRT75	Epithelial cell marker
AQP3	Epithelial cell marker
PIP	Epithelial cell marker
LYZ	Epithelial cell marker
FBXO32	Epithelial cell marker
CTSV	Epithelial cell marker
ATP1B1	Epithelial cell marker
LGALS7B	Epithelial cell marker
COL1A1	Tissue stem cell marker
COL1A2	Tissue stem cell marker
LUM	Tissue stem cell marker
COL3A1	Tissue stem cell marker
DCN	Tissue stem cell marker
TAGLN	Tissue stem cell marker
ACTA2	Tissue stem cell marker
MYL9	Tissue stem cell marker
C11orf96	Tissue stem cell marker
SPARCL1	Tissue stem cell marker
DLK1	Tissue stem cell marker
NNMT	Tissue stem cell marker
APOC1	Tissue stem cell marker
APOE	Tissue stem cell marker
FCGR2B	BlueModule
CD79B	BlueModule
BTLA	BlueModule
DOCK10	BlueModule
CRYBB1	BlueModule
MCOLN2	BlueModule
LYZ	BlueModule
WAS	BlueModule
SPI1	BlueModule
CLEC5A	BlueModule
FCGRT	BlueModule
SLA	BlueModule
IL10RA	BlueModule
EOMES	BlueModule
FCRL1	BlueModule
GPR171	BlueModule
LIMD2	BlueModule
IL18BP	BlueModule
ATP2A3	BlueModule
CD96	BlueModule
LY86	BlueModule
FUT7	BlueModule
ACAP1	BlueModule
P2RY12	BlueModule
MEF2B	BlueModule
FPR3	BlueModule
GALM	BlueModule
PSTPIP1	BlueModule
RNF125	BlueModule
PLEKHO2	BlueModule
SEPTIN6	BlueModule
TFEC	BlueModule
TMEM273	BlueModule
CASS4	BlueModule
KIF21B	BlueModule
TNFRSF17	BlueModule
TNFSF12	BlueModule
GYPC	BlueModule
ABCD2	BlueModule
TNFRSF14	BlueModule
NRROS	BlueModule
CXCL9	BlueModule
LGALS2	BlueModule
ARHGAP31	BlueModule
FCRL2	BlueModule
OR2I1P	BlueModule
RGL1	BlueModule
IRF8	BlueModule
SUSD3	BlueModule
IL9R	BlueModule
FLT3LG	BlueModule
ZAP70	BlueModule
FYN	BlueModule
GBP2	BlueModule
SSTR3	BlueModule
LILRA5	BlueModule
PILRA	BlueModule
LTB	BlueModule
FLT3	BlueModule
NLRC3	BlueModule
FYB1	BlueModule
LAIR1	BlueModule
NFAM1	BlueModule
TNFRSF13B	BlueModule
SIT1	BlueModule
IFNG	BlueModule
EBI3	BlueModule
PTCRA	BlueModule
RHOH	BlueModule
PLA1A	BlueModule
CD33	BlueModule
SCML4	BlueModule
CLECL1	BlueModule
PLXNC1	BlueModule
SEPTIN1	BlueModule
CALHM6	BlueModule
MZB1	BlueModule
KLRB1	BlueModule
FNBP1	BlueModule
EMILIN2	BlueModule
LILRB1	BlueModule
FGD2	BlueModule
DOCK2	BlueModule
RUBCNL	BlueModule
CSF3R	BlueModule
TNFSF13	BlueModule
CD300LB	BlueModule
BIN2	BlueModule
ATP8A1	BlueModule
CD163L1	BlueModule
CD69	BlueModule
MGAT4A	BlueModule
CD74	BlueModule
CD244	BlueModule
DOCK8	BlueModule
WDFY4	BlueModule
RGS1	BlueModule
UBD	BlueModule
IGLL1	BlueModule
GIMAP7	BlueModule
GNGT2	BlueModule
LAG3	BlueModule
FERMT3	BlueModule
TMEM150B	BlueModule
PREX1	BlueModule
STAB1	BlueModule
ICAM2	BlueModule
MS4A7	BlueModule
P2RY13	BlueModule
PRKAR2B	BlueModule
SERPING1	BlueModule
POU2F2	BlueModule
LILRB5	BlueModule
GIMAP8	BlueModule
P2RY8	BlueModule
ICOS	BlueModule
TDRD6	BlueModule
GPR65	BlueModule
RNASE2	BlueModule
GZMH	BlueModule
FCGR1B	BlueModule
RGL4	BlueModule
CD3D	BlueModule
FCGR3A	BlueModule
AKAP5	BlueModule
ITGAM	BlueModule
CLEC2D	BlueModule
HCST	BlueModule
LCP2	BlueModule
APOC1	BlueModule
TM6SF1	BlueModule
VPREB3	BlueModule
CD180	BlueModule
HLA-DRB1	BlueModule
FAM78A	BlueModule
UBASH3A	BlueModule
IL21R	BlueModule
KCNAB2	BlueModule
TBXAS1	BlueModule
SIGLEC7	BlueModule
GAB3	BlueModule
LILRA6	BlueModule
HLA-DMA	BlueModule
CXorf21	BlueModule
PTPN22	BlueModule
DBH	BlueModule
ADA2	BlueModule
CD40LG	BlueModule
PLD4	BlueModule
FCGR2A	BlueModule
UBA7	BlueModule
TNFRSF1B	BlueModule
SCARF1	BlueModule
CCL19	BlueModule
ZNF831	BlueModule
CTLA4	BlueModule
FCER2	BlueModule
FCRL3	BlueModule
GIMAP5	BlueModule
TIMD4	BlueModule
RUFY4	BlueModule
EVI2B	BlueModule
SAMHD1	BlueModule
KIR2DL4	BlueModule
ZNF80	BlueModule
CD163	BlueModule
CARMIL2	BlueModule
RASSF2	BlueModule
RENBP	BlueModule
FCMR	BlueModule
WIPF1	BlueModule
LILRB2	BlueModule
CD48	BlueModule
GZMA	BlueModule
FUCA1	BlueModule
STAP1	BlueModule
CD28	BlueModule
PSMB10	BlueModule
SIRPG	BlueModule
ARHGAP18	BlueModule
PTPRC	BlueModule
CD300LF	BlueModule
CD7	BlueModule
PLEK	BlueModule
HAVCR2	BlueModule
P2RY10	BlueModule
TIFAB	BlueModule
TNFSF8	BlueModule
ETV7	BlueModule
HLA-DQB1	BlueModule
GPR18	BlueModule
CPVL	BlueModule
PRAM1	BlueModule
CNR2	BlueModule
NFATC2	BlueModule
SLAMF1	BlueModule
BFSP2	BlueModule
MILR1	BlueModule
IL4I1	BlueModule
ADORA2A	BlueModule
KMO	BlueModule
ZMYND15	BlueModule
NCF4	BlueModule
GLIPR2	BlueModule
BATF	BlueModule
RAB37	BlueModule
GBP4	BlueModule
CTSW	BlueModule
ARHGAP45	BlueModule
ARHGAP25	BlueModule
TXK	BlueModule
FES	BlueModule
PPP1R16B	BlueModule
PIK3CG	BlueModule
GPR25	BlueModule
MNDA	BlueModule
FCRLA	BlueModule
NKG7	BlueModule
GPR84	BlueModule
CCR4	BlueModule
MSR1	BlueModule
DOK3	BlueModule
HLA-DPA1	BlueModule
FCGR1A	BlueModule
KLHL6	BlueModule
AGAP2	BlueModule
SFMBT2	BlueModule
CAMK1	BlueModule
MAP4K1	BlueModule
CD2	BlueModule
ST8SIA4	BlueModule
FGR	BlueModule
NLRC4	BlueModule
LILRA1	BlueModule
CD247	BlueModule
CD80	BlueModule
ARHGEF6	BlueModule
LTA	BlueModule
CPNE5	BlueModule
MS4A4A	BlueModule
TRAT1	BlueModule
PDCD1	BlueModule
GPR132	BlueModule
IL18RAP	BlueModule
KLRC4-KLRK1	BlueModule
SERPINA1	BlueModule
LGALS9	BlueModule
TAGAP	BlueModule
LST1	BlueModule
FCRL5	BlueModule
IL3RA	BlueModule
PTPRJ	BlueModule
TLR7	BlueModule
P2RX1	BlueModule
FMNL3	BlueModule
CXCR3	BlueModule
GZMM	BlueModule
TMEM106A	BlueModule
CTSS	BlueModule
FAM49A	BlueModule
GPR82	BlueModule
TESPA1	BlueModule
CELF2	BlueModule
C16orf54	BlueModule
CCR6	BlueModule
KLRG1	BlueModule
ARRB1	BlueModule
PPM1M	BlueModule
CIITA	BlueModule
TMC8	BlueModule
THEMIS2	BlueModule
KCNA3	BlueModule
VAV1	BlueModule
SAMD3	BlueModule
CYBB	BlueModule
HAPLN3	BlueModule
LAT2	BlueModule
CSF2RA	BlueModule
CD209	BlueModule
CD8A	BlueModule
ENPP2	BlueModule
RAB33A	BlueModule
ACOXL	BlueModule
PIK3AP1	BlueModule
SIGLEC9	BlueModule
IDO2	BlueModule
PLA2G2D	BlueModule
OSCAR	BlueModule
ST6GAL1	BlueModule
SIGLEC1	BlueModule
ABCB1	BlueModule
SCIMP	BlueModule
ANXA6	BlueModule
TENT5C	BlueModule
SELPLG	BlueModule
CSF1R	BlueModule
LILRA4	BlueModule
TMIGD2	BlueModule
FGL2	BlueModule
SRGN	BlueModule
CXCR6	BlueModule
APOBR	BlueModule
ICAM3	BlueModule
IDO1	BlueModule
ITGAX	BlueModule
PDCD1LG2	BlueModule
LAX1	BlueModule
ZBP1	BlueModule
C1orf162	BlueModule
IL10	BlueModule
SPATA13	BlueModule
CFP	BlueModule
INPP5D	BlueModule
GMFG	BlueModule
SLC29A3	BlueModule
CYSLTR1	BlueModule
CXorf65	BlueModule
UCP2	BlueModule
FOXP3	BlueModule
MYO1F	BlueModule
CACNA2D4	BlueModule
CD72	BlueModule
NCR3	BlueModule
CEACAM21	BlueModule
IL2RB	BlueModule
ZNF671	BlueModule
MS4A14	BlueModule
HCK	BlueModule
C3AR1	BlueModule
ATP8B4	BlueModule
ARSB	BlueModule
ITGB7	BlueModule
CCRL2	BlueModule
SIGLEC8	BlueModule
DOK1	BlueModule
SPN	BlueModule
LPXN	BlueModule
CD14	BlueModule
BLK	BlueModule
PTPN7	BlueModule
CD79A	BlueModule
CD3E	BlueModule
AIF1	BlueModule
GPR174	BlueModule
THEMIS	BlueModule
IGFLR1	BlueModule
KLRD1	BlueModule
PDE6G	BlueModule
TVP23A	BlueModule
TBC1D10C	BlueModule
SPOCK2	BlueModule
SH2D1A	BlueModule
GPSM3	BlueModule
FMNL1	BlueModule
ARHGAP9	BlueModule
GPR55	BlueModule
RASGRP3	BlueModule
DPEP2	BlueModule
IGSF6	BlueModule
ITGB2	BlueModule
SNAI3	BlueModule
CRTAM	BlueModule
SLC8A1	BlueModule
LCP1	BlueModule
CD22	BlueModule
PARVG	BlueModule
BTK	BlueModule
CCR1	BlueModule
SLC40A1	BlueModule
C1orf54	BlueModule
DERL3	BlueModule
PRF1	BlueModule
GNG2	BlueModule
PIK3R6	BlueModule
FCRL4	BlueModule
IL27	BlueModule
C1QA	BlueModule
PLCL2	BlueModule
SIRPB1	BlueModule
CLEC4E	BlueModule
CXCL11	BlueModule
GZMK	BlueModule
BANK1	BlueModule
IRF4	BlueModule
CLEC4A	BlueModule
SLAMF7	BlueModule
PTPRO	BlueModule
ALOX5AP	BlueModule
CSF1	BlueModule
CCR2	BlueModule
HLA-DRA	BlueModule
JCHAIN	BlueModule
SKAP1	BlueModule
MRC1	BlueModule
C11orf21	BlueModule
RNASE6	BlueModule
EVL	BlueModule
OTULINL	BlueModule
IGLL5	BlueModule
CYFIP2	BlueModule
CYSLTR2	BlueModule
GIMAP2	BlueModule
VASH1	BlueModule
ACE	BlueModule
ARRB2	BlueModule
SLC7A7	BlueModule
CLEC6A	BlueModule
GPR183	BlueModule
ARHGDIB	BlueModule
HLA-DQA1	BlueModule
CD300C	BlueModule
RNASE1	BlueModule
SARDH	BlueModule
CD3G	BlueModule
ABI3	BlueModule
ITM2A	BlueModule
TLR10	BlueModule
GPR141	BlueModule
PARP15	BlueModule
SAMSN1	BlueModule
RASAL3	BlueModule
CD27	BlueModule
ADPRH	BlueModule
CD300A	BlueModule
TNFAIP8L2	BlueModule
CXCL10	BlueModule
TYROBP	BlueModule
GPR31	BlueModule
CYTIP	BlueModule
ELMO1	BlueModule
TRANK1	BlueModule
NCF1	BlueModule
LAPTM5	BlueModule
FLI1	BlueModule
VSIG4	BlueModule
KLRC1	BlueModule
MAN1C1	BlueModule
MIXL1	BlueModule
LCK	BlueModule
TMIGD3	BlueModule
BST1	BlueModule
JAML	BlueModule
PRKCB	BlueModule
RIPOR2	BlueModule
LRRC25	BlueModule
TLR4	BlueModule
ITGAL	BlueModule
CD4	BlueModule
CCR7	BlueModule
IL16	BlueModule
TMEM176B	BlueModule
FPR1	BlueModule
NCKAP1L	BlueModule
CCL3	BlueModule
HCLS1	BlueModule
LY9	BlueModule
RASSF4	BlueModule
GBGT1	BlueModule
AKNA	BlueModule
TCL1A	BlueModule
SIGLEC10	BlueModule
AC119396.1	BlueModule
TRPV2	BlueModule
SLCO2B1	BlueModule
APOE	BlueModule
PIK3R5	BlueModule
CLNK	BlueModule
SLAMF6	BlueModule
IL12B	BlueModule
FASLG	BlueModule
FCER1G	BlueModule
TNFRSF4	BlueModule
JAK3	BlueModule
CORO1A	BlueModule
ALOX5	BlueModule
MPP1	BlueModule
GIMAP6	BlueModule
LILRB3	BlueModule
IL12RB1	BlueModule
RASGRP2	BlueModule
APOBEC3H	BlueModule
SLAMF8	BlueModule
APOL6	BlueModule
LYL1	BlueModule
HSD17B14	BlueModule
PLA2G7	BlueModule
PYHIN1	BlueModule
EVI2A	BlueModule
XCL2	BlueModule
IQGAP2	BlueModule
SIGLEC6	BlueModule
HLA-DPB1	BlueModule
CD53	BlueModule
SH2B3	BlueModule
PNOC	BlueModule
CD84	BlueModule
HNMT	BlueModule
DNAJC5B	BlueModule
GAPT	BlueModule
CCL5	BlueModule
SLC6A12	BlueModule
APBB1IP	BlueModule
MPEG1	BlueModule
C1QC	BlueModule
CX3CR1	BlueModule
CCR5	BlueModule
CR2	BlueModule
SOWAHD	BlueModule
CMKLR1	BlueModule
FCRL6	BlueModule
NCR1	BlueModule
RASGRP4	BlueModule
PIM2	BlueModule
FOLR2	BlueModule
ITGA4	BlueModule
PLCB2	BlueModule
FCN1	BlueModule
SIGLEC14	BlueModule
NR1H3	BlueModule
TMEM156	BlueModule
LILRB4	BlueModule
S1PR4	BlueModule
ADAMDEC1	BlueModule
TIGIT	BlueModule
NUGGC	BlueModule
SLFN12L	BlueModule
RCSD1	BlueModule
SIGLEC5	BlueModule
CCR8	BlueModule
IKZF1	BlueModule
PHACTR1	BlueModule
ARHGAP30	BlueModule
HLA-DRB5	BlueModule
CD37	BlueModule
CR1	BlueModule
ZNF683	BlueModule
ANKRD44	BlueModule
GIMAP1	BlueModule
IL2RA	BlueModule
APOL3	BlueModule
IPCEF1	BlueModule
SIRPB2	BlueModule
SP140	BlueModule
LILRA2	BlueModule
IKZF3	BlueModule
TLR8	BlueModule
CLEC10A	BlueModule
SELL	BlueModule
CD8B	BlueModule
CCL4	BlueModule
CD5	BlueModule
SH2D3C	BlueModule
GZMB	BlueModule
GRAP2	BlueModule
GPRIN3	BlueModule
CXCR5	BlueModule
TNFSF13B	BlueModule
C2	BlueModule
IL2RG	BlueModule
TMEM176A	BlueModule
C19orf38	BlueModule
CD86	BlueModule
C5AR1	BlueModule
AC136428.1	BlueModule
SLA2	BlueModule
DOK2	BlueModule
CXCR4	BlueModule
HLA-DMB	BlueModule
ZC3H12D	BlueModule
CCL18	BlueModule
AC134669.1	BlueModule
MS4A6A	BlueModule
PEAK3	BlueModule
HLA-DOA	BlueModule
MS4A1	BlueModule
NIBAN3	BlueModule
RAB39B	BlueModule
ENTPD1	BlueModule
ADGRG5	BlueModule
TTC24	BlueModule
TCN2	BlueModule
SASH3	BlueModule
HSH2D	BlueModule
CD19	BlueModule
ARHGAP15	BlueModule
GPBAR1	BlueModule
GPR34	BlueModule
ARRDC5	BlueModule
IFI30	BlueModule
GIMAP4	BlueModule
AOAH	BlueModule
JAKMIP1	BlueModule
SUCNR1	BlueModule
KLRC4	BlueModule
TRAF3IP3	BlueModule
C1QB	BlueModule
IRF1	BlueModule
NAIP	BlueModule
P2RY14	BlueModule
CD6	BlueModule
CD52	BlueModule
SNX20	BlueModule
HK3	BlueModule
FCAMR	BlueModule
POU2AF1	BlueModule
TBX21	BlueModule
CXCL13	BlueModule
IFFO1	BlueModule
CST7	BlueModule
CERKL	BlueModule
CD226	BlueModule
CSF2RB	BlueModule
TNFRSF9	BlueModule
ITK	BlueModule
RGS18	BlueModule
CYTH4	BlueModule
SDS	BlueModule
