# Supplementary material for: Identification and analysis of a cell communication prognostic signature for oral squamous cell carcinoma at bulk and single‐cell levels
Source: J Cell Mol Med. 2024 Nov 24;28(22):e70166. doi: 10.1111/jcmm.70166 (PMC11586053; doi:10.1111/jcmm.70166)
Supplement: Supplementary file 9 — Data S3. [file JCMM-28-e70166-s001.xlsx]

## Sheet: Annotation
MyList	Gene ID	Type	Tax ID	Homologene Gene ID	Homologene Gene Tax ID	Gene Symbol	Description	Biological Process (GO)	Kinase Class (UniProt)	Protein Function (Protein Atlas)	Subcellular Location (Protein Atlas)	Drug (DrugBank)	Canonical Pathways	Hallmark Gene Sets	GO:0045321 leukocyte activation	GO:0002694 regulation of leukocyte activa	GO:0050778 positive regulation of immune	GO:0002250 adaptive immune response	R-HSA-198933 Immunoregulatory interactions	GO:0002697 regulation of immune effector	GO:0006954 inflammatory response	GO:0001819 positive regulation of cytokin	GO:0031347 regulation of defense response	GO:0071345 cellular response to cytokine	GO:1902105 regulation of leukocyte differ	hsa04640 Hematopoietic cell lineage	GO:0009617 response to bacterium	GO:0002366 leukocyte activation involved	GO:0050900 leukocyte migration	WP5218 Extrafollicular B cell activat	GO:0050864 regulation of B cell activatio	GO:0042113 B cell activation	R-HSA-6798695 Neutrophil degranulation	WP3945 TYROBP causal network in micro
Genes						None	None	None	None	None	None	None	None	None	nan	nan	nan	nan	nan	nan	nan	nan	nan	nan	nan	nan	nan	nan	nan	nan	nan	nan	nan	nan
LY6D	8581	symbol	H. sapiens	8581	H. sapiens	LY6D	lymphocyte antigen 6 family member D	GO:0035634 response to stilbenoid;GO:0030098 lymphocyte differentiation;GO:1903131 mononuclear cell differentiation							1.0	0.0	0.0	0.0	0.0	0.0	0.0	0.0	0.0	0.0	0.0	0.0	0.0	0.0	0.0	0.0	0.0	0.0	0.0	0.0
FABP5	2171	symbol	H. sapiens	2171	H. sapiens	FABP5	fatty acid binding protein 5	GO:0099178 regulation of retrograde trans-synaptic signaling by endocanabinoid;GO:1990379 lipid transport across blood-brain barrier;GO:0035360 positive regulation of peroxisome proliferator activated receptor signaling pathway		Predicted intracellular proteins; Cancer-related genes:Candidate cancer biomarkers; Transporters:Accessory Factors Involved in Transport	Cytosol (Supported); Additional: Plasma membrane			(M5892)HALLMARK CHOLESTEROL HOMEOSTASIS; (M5907)HALLMARK ESTROGEN RESPONSE LATE	0.0	0.0	0.0	0.0	0.0	0.0	0.0	0.0	0.0	0.0	0.0	0.0	0.0	0.0	0.0	0.0	0.0	0.0	1.0	0.0
KRT16	3868	symbol	H. sapiens	3868	H. sapiens	KRT16	keratin 16	GO:0051546 keratinocyte migration;GO:0061436 establishment of skin barrier;GO:0033561 regulation of water loss via skin		Human disease related genes:Congenital malformations:Congenital malformations of skin; Disease related genes; Predicted intracellular proteins	Intermediate filaments (Approved)	Zinc; Zinc acetate			0.0	0.0	0.0	0.0	0.0	0.0	1.0	0.0	0.0	0.0	0.0	1.0	0.0	0.0	0.0	0.0	0.0	0.0	0.0	0.0
KRT14	3861	symbol	H. sapiens	3861	H. sapiens	KRT14	keratin 14	GO:0045110 intermediate filament bundle assembly;GO:0045109 intermediate filament organization;GO:0045104 intermediate filament cytoskeleton organization		Human disease related genes:Congenital malformations:Congenital malformations of skin; Disease related genes; Cancer-related genes:Candidate cancer biomarkers; Predicted intracellular proteins	Intermediate filaments (Enhanced)	Zinc; Zinc acetate	(M236)PID DELTA NP63 PATHWAY; (M115)PID REG GR PATHWAY		0.0	0.0	0.0	0.0	0.0	0.0	0.0	0.0	0.0	0.0	0.0	1.0	0.0	0.0	0.0	0.0	0.0	0.0	0.0	0.0
C10orf99	387695	gene_synonym	H. sapiens	387695	H. sapiens	GPR15LG	G protein-coupled receptor 15 ligand	GO:0051782 negative regulation of cell division;GO:2000404 regulation of T cell migration;GO:0048247 lymphocyte chemotaxis		Predicted secreted proteins					0.0	0.0	0.0	0.0	0.0	0.0	0.0	0.0	0.0	0.0	0.0	0.0	1.0	0.0	1.0	0.0	0.0	0.0	0.0	0.0
CXCL14	9547	symbol	H. sapiens	9547	H. sapiens	CXCL14	C-X-C motif chemokine ligand 14	GO:0061844 antimicrobial humoral immune response mediated by antimicrobial peptide;GO:0019730 antimicrobial humoral response;GO:0060326 cell chemotaxis		Predicted secreted proteins			(M5883)NABA SECRETED FACTORS; (M5885)NABA MATRISOME ASSOCIATED; (M5889)NABA MATRISOME	(M5907)HALLMARK ESTROGEN RESPONSE LATE	0.0	0.0	0.0	0.0	0.0	0.0	0.0	0.0	0.0	1.0	0.0	0.0	0.0	0.0	1.0	0.0	0.0	0.0	0.0	0.0
MMP10	4319	symbol	H. sapiens	4319	H. sapiens	MMP10	matrix metallopeptidase 10	GO:0030574 collagen catabolic process;GO:0022617 extracellular matrix disassembly;GO:0032963 collagen metabolic process		ENZYME proteins:Hydrolases; Peptidases:Metallopeptidases; Enzymes; Predicted secreted proteins; Cancer-related genes:Candidate cancer biomarkers	Cytosol (Approved); Additional: Plasma membrane	Marimastat; N-ISOBUTYL-N-[4-METHOXYPHENYLSULFONYL]GLYCYL HYDROXAMIC ACID	(M3468)NABA ECM REGULATORS; (M5885)NABA MATRISOME ASSOCIATED; (M5889)NABA MATRISOME	(M5946)HALLMARK COAGULATION; (M5953)HALLMARK KRAS SIGNALING UP	0.0	0.0	0.0	0.0	0.0	0.0	0.0	0.0	0.0	0.0	0.0	0.0	0.0	0.0	0.0	0.0	0.0	0.0	0.0	0.0
MMP1	4312	symbol	H. sapiens	4312	H. sapiens	MMP1	matrix metallopeptidase 1	GO:0071492 cellular response to UV-A;GO:0070141 response to UV-A;GO:0030574 collagen catabolic process		ENZYME proteins:Hydrolases; Human disease related genes:Respiratory diseases:Lung diseases; Enzymes; Peptidases:Metallopeptidases; Predicted secreted proteins; Candidate cardiovascular disease genes; Human disease related genes:Cancers:Cancers of the breast and female genital organs; Cancer-related genes:Candidate cancer biomarkers	Vesicles (Approved)	Marimastat; CGS-27023; N-[3-(N'-HYDROXYCARBOXAMIDO)-2-(2-METHYLPROPYL)-PROPANOYL]-O-TYROSINE-N-METHYLAMIDE; METHYLAMINO-PHENYLALANYL-LEUCYL-HYDROXAMIC ACID; [[1-[N-HYDROXY-ACETAMIDYL]-3-METHYL-BUTYL]-CARBONYL-LEUCINYL]-ALANINE ETHYL ESTER; N-HYDROXY-2-[4-(4-PHENOXY-BENZENESULFONYL)-TETRAHYDRO-PYRAN-4-YL]-ACETAMIDE	(M65)PID FRA PATHWAY; (M198)PID SYNDECAN 1 PATHWAY; (M8)PID ENDOTHELIN PATHWAY	(M5946)HALLMARK COAGULATION; (M5930)HALLMARK EPITHELIAL MESENCHYMAL TRANSITION	0.0	0.0	0.0	0.0	0.0	0.0	0.0	0.0	0.0	1.0	0.0	1.0	0.0	0.0	0.0	0.0	0.0	0.0	0.0	0.0
DST	667	symbol	H. sapiens	667	H. sapiens	DST	dystonin	GO:0031581 hemidesmosome assembly;GO:0030011 maintenance of cell polarity;GO:0008090 retrograde axonal transport		Disease related genes; Cancer-related genes:Candidate cancer biomarkers; Predicted intracellular proteins; Human disease related genes:Nervous system diseases:Other nervous and sensory system diseases	Microtubules;Nucleoplasm (Approved); Additional: Cytosol		(M256)PID TAP63 PATHWAY	(M5910)HALLMARK PROTEIN SECRETION; (M5893)HALLMARK MITOTIC SPINDLE; (M5930)HALLMARK EPITHELIAL MESENCHYMAL TRANSITION	0.0	0.0	0.0	0.0	0.0	0.0	0.0	0.0	0.0	0.0	0.0	0.0	0.0	0.0	0.0	0.0	0.0	0.0	0.0	0.0
SLC2A1	6513	symbol	H. sapiens	6513	H. sapiens	SLC2A1	solute carrier family 2 member 1	GO:0015911 long-chain fatty acid import across plasma membrane;GO:1904016 response to Thyroglobulin triiodothyronine;GO:0098708 glucose import across plasma membrane		Human disease related genes:Nervous system diseases:Other nervous and sensory system diseases; Human disease related genes:Nervous system diseases:Epilepsy; Cancer-related genes:Candidate cancer biomarkers; Transporters:Electrochemical Potential-driven transporters; Potential drug targets; Predicted intracellular proteins; Disease related genes; Human disease related genes:Cardiovascular diseases…	Plasma membrane (Enhanced)	Resveratrol; Carboxymethylcellulose	(M44)PID HIF2PATHWAY; (M255)PID HIF1 TFPATHWAY; (M66)PID MYC ACTIV PATHWAY	(M5923)HALLMARK PI3K AKT MTOR SIGNALING; (M5891)HALLMARK HYPOXIA; (M5906)HALLMARK ESTROGEN RESPONSE EARLY	0.0	0.0	0.0	0.0	0.0	0.0	0.0	0.0	0.0	0.0	0.0	1.0	0.0	0.0	0.0	0.0	0.0	0.0	0.0	0.0
KRT13	3860	symbol	H. sapiens	3860	H. sapiens	KRT13	keratin 13	GO:0043555 regulation of translation in response to stress;GO:0045109 intermediate filament organization;GO:0045104 intermediate filament cytoskeleton organization		Disease related genes; Cancer-related genes:Candidate cancer biomarkers; Predicted intracellular proteins; Human disease related genes:Congenital malformations:Congenital malformations of the digestive system	Intermediate filaments (Enhanced)			(M5906)HALLMARK ESTROGEN RESPONSE EARLY; (M5907)HALLMARK ESTROGEN RESPONSE LATE; (M5956)HALLMARK KRAS SIGNALING DN	0.0	0.0	0.0	0.0	0.0	0.0	0.0	0.0	0.0	0.0	0.0	1.0	0.0	0.0	0.0	0.0	0.0	0.0	0.0	0.0
KRT4	3851	symbol	H. sapiens	3851	H. sapiens	KRT4	keratin 4	GO:0045109 intermediate filament organization;GO:0031424 keratinization;GO:0045104 intermediate filament cytoskeleton organization		Disease related genes; Cancer-related genes:Candidate cancer biomarkers; Predicted intracellular proteins; Human disease related genes:Congenital malformations:Congenital malformations of the digestive system	Intermediate filaments (Supported)			(M5956)HALLMARK KRAS SIGNALING DN	0.0	1.0	0.0	0.0	0.0	0.0	0.0	0.0	0.0	0.0	0.0	0.0	0.0	0.0	0.0	0.0	0.0	0.0	0.0	0.0
TXN	7295	symbol	H. sapiens	7295	H. sapiens	TXN	thioredoxin	GO:2000170 positive regulation of peptidyl-cysteine S-nitrosylation;GO:0046826 negative regulation of protein export from nucleus;GO:2000169 regulation of peptidyl-cysteine S-nitrosylation		Predicted intracellular proteins	Cytosol;Nucleoplasm (Enhanced)	Phenethyl Isothiocyanate	(M20)PID P38 MKK3 6PATHWAY; (M128)PID TNF PATHWAY; (M50)PID PTP1B PATHWAY	(M5938)HALLMARK REACTIVE OXYGEN SPECIES PATHWAY; (M5937)HALLMARK GLYCOLYSIS	0.0	0.0	0.0	0.0	0.0	0.0	0.0	0.0	0.0	0.0	0.0	0.0	0.0	0.0	0.0	0.0	0.0	0.0	0.0	0.0
SPINK5	11005	symbol	H. sapiens	11005	H. sapiens	SPINK5	serine peptidase inhibitor Kazal type 5	GO:0002785 negative regulation of antimicrobial peptide production;GO:0002787 negative regulation of antibacterial peptide production;GO:0008348 negative regulation of antimicrobial humoral response		Predicted secreted proteins; Human disease related genes:Immune system diseases:Allergies and autoimmune diseases; Human disease related genes:Skin diseases:Skin and soft tissue diseases; Human disease related genes:Congenital malformations:Congenital malformations of skin; Disease related genes	Vesicles (Enhanced)				0.0	1.0	0.0	0.0	0.0	1.0	0.0	0.0	1.0	0.0	1.0	0.0	0.0	0.0	0.0	0.0	0.0	0.0	0.0	0.0
KRT36	8689	symbol	H. sapiens	8689	H. sapiens	KRT36	keratin 36	GO:0045616 regulation of keratinocyte differentiation;GO:0045604 regulation of epidermal cell differentiation;GO:0045682 regulation of epidermis development		Predicted intracellular proteins					0.0	0.0	0.0	0.0	0.0	0.0	0.0	0.0	0.0	0.0	0.0	1.0	0.0	0.0	0.0	0.0	0.0	0.0	0.0	0.0
TUBA1B	10376	symbol	H. sapiens	10376	H. sapiens	TUBA1B	tubulin alpha 1b	GO:0071353 cellular response to interleukin-4;GO:0070670 response to interleukin-4;GO:0030705 cytoskeleton-dependent intracellular transport		Predicted intracellular proteins	Microtubules (Supported)	Epothilone D; Patupilone; CYT997; 2-MERCAPTO-N-[1,2,3,10-TETRAMETHOXY-9-OXO-5,6,7,9-TETRAHYDRO-BENZO[A]HEPTALEN-7-YL]ACETAMIDE	(M11)PID PRL SIGNALING EVENTS PATHWAY; (M32)PID HDAC CLASSIII PATHWAY; (M30)PID HDAC CLASSII PATHWAY		0.0	0.0	0.0	0.0	1.0	0.0	0.0	0.0	0.0	1.0	0.0	1.0	0.0	0.0	0.0	0.0	0.0	0.0	0.0	0.0
PTTG1	9232	symbol	H. sapiens	9232	H. sapiens	PTTG1	PTTG1 regulator of sister chromatid separation, securin	GO:0033046 negative regulation of sister chromatid segregation;GO:0033048 negative regulation of mitotic sister chromatid segregation;GO:2000816 negative regulation of mitotic sister chromatid separation		Predicted intracellular proteins; Cancer-related genes:Candidate cancer biomarkers	Cytosol (Supported); Additional: Nucleoli			(M5901)HALLMARK G2M CHECKPOINT; (M5925)HALLMARK E2F TARGETS	0.0	0.0	0.0	0.0	0.0	0.0	0.0	0.0	0.0	0.0	0.0	1.0	0.0	0.0	0.0	0.0	0.0	0.0	0.0	0.0
H2AFZ	3015	gene_synonym	H. sapiens	3015	H. sapiens	H2AZ1	H2A.Z variant histone 1	GO:0071392 cellular response to estradiol stimulus;GO:0032355 response to estradiol;GO:0071407 cellular response to organic cyclic compound		Predicted intracellular proteins	Nucleoplasm (Supported)		(M195)PID CMYB PATHWAY	(M5935)HALLMARK FATTY ACID METABOLISM; (M5901)HALLMARK G2M CHECKPOINT; (M5925)HALLMARK E2F TARGETS	0.0	0.0	0.0	0.0	0.0	0.0	0.0	0.0	0.0	0.0	0.0	1.0	0.0	0.0	0.0	0.0	0.0	0.0	0.0	0.0
CCNB1	891	symbol	H. sapiens	891	H. sapiens	CCNB1	cyclin B1	GO:1905448 positive regulation of mitochondrial ATP synthesis coupled electron transport;GO:1905446 regulation of mitochondrial ATP synthesis coupled electron transport;GO:0051987 positive regulation of attachment of spindle microtubules to kinetochore		Predicted intracellular proteins; Cancer-related genes:Candidate cancer biomarkers; Transporters:Transporter channels and pores	Cytosol (Enhanced)		(M176)PID FOXM1 PATHWAY; (M129)PID PLK1 PATHWAY; (M136)PID FOXO PATHWAY		0.0	0.0	0.0	0.0	0.0	0.0	0.0	0.0	0.0	0.0	0.0	0.0	0.0	0.0	0.0	0.0	0.0	0.0	0.0	0.0
CKS1B	1163	symbol	H. sapiens	1163	H. sapiens	CKS1B	CDC28 protein kinase regulatory subunit 1B	GO:0048144 fibroblast proliferation;GO:0045737 positive regulation of cyclin-dependent protein serine/threonine kinase activity;GO:1904031 positive regulation of cyclin-dependent protein kinase activity		Predicted intracellular proteins; Cancer-related genes:Candidate cancer biomarkers	Cytosol;Mitochondria (Approved); Additional: Nucleoplasm;Vesicles	Fluoxetine; 2,8-bis[oxido(oxo)vanadio]-1,1,1,3,5,5,7,7,9,9,9-undecaoxopentavanadoxane-2,8-diium	(M176)PID FOXM1 PATHWAY	(M5922)HALLMARK UNFOLDED PROTEIN RESPONSE; (M5901)HALLMARK G2M CHECKPOINT; (M5925)HALLMARK E2F TARGETS	0.0	0.0	0.0	0.0	0.0	0.0	0.0	0.0	0.0	0.0	0.0	0.0	0.0	0.0	0.0	0.0	0.0	0.0	0.0	0.0
KRT5	3852	symbol	H. sapiens	3852	H. sapiens	KRT5	keratin 5	GO:0045107 intermediate filament polymerization;GO:0045105 intermediate filament polymerization or depolymerization;GO:0045109 intermediate filament organization		Human disease related genes:Congenital malformations:Congenital malformations of skin; Disease related genes; Predicted intracellular proteins; Human disease related genes:Skin diseases:Skin and soft tissue diseases	Intermediate filaments (Approved)	Zinc; Zinc acetate	(M236)PID DELTA NP63 PATHWAY; (M115)PID REG GR PATHWAY	(M5956)HALLMARK KRAS SIGNALING DN	0.0	0.0	0.0	0.0	0.0	0.0	0.0	0.0	0.0	0.0	0.0	0.0	0.0	0.0	0.0	0.0	0.0	0.0	0.0	0.0
S100A2	6273	symbol	H. sapiens	6273	H. sapiens	S100A2	S100 calcium binding protein A2	GO:0043542 endothelial cell migration;GO:0010631 epithelial cell migration;GO:0090132 epithelium migration		Predicted intracellular proteins; Cancer-related genes:Candidate cancer biomarkers	Cytosol;Nucleoplasm (Approved); Additional: Nucleoli;Plasma membrane	Olopatadine; Calcium; Zinc; Copper; Zinc acetate; Zinc chloride; Zinc sulfate, unspecified form	(M256)PID TAP63 PATHWAY; (M19)PID P73PATHWAY; (M145)PID P53 DOWNSTREAM PATHWAY		0.0	0.0	0.0	0.0	0.0	0.0	0.0	0.0	0.0	0.0	0.0	0.0	0.0	0.0	0.0	0.0	0.0	0.0	0.0	0.0
MT1X	4501	symbol	H. sapiens	4501	H. sapiens	MT1X	metallothionein 1X	GO:0036018 cellular response to erythropoietin;GO:0036017 response to erythropoietin;GO:0010273 detoxification of copper ion		Predicted intracellular proteins					0.0	0.0	0.0	0.0	0.0	0.0	0.0	0.0	0.0	1.0	0.0	0.0	0.0	0.0	0.0	0.0	0.0	0.0	0.0	0.0
KRT15	3866	symbol	H. sapiens	3866	H. sapiens	KRT15	keratin 15	GO:0045109 intermediate filament organization;GO:0045104 intermediate filament cytoskeleton organization;GO:0045103 intermediate filament-based process		Predicted intracellular proteins; Cancer-related genes:Candidate cancer biomarkers	Intermediate filaments (Supported); Additional: Nucleoplasm			(M5906)HALLMARK ESTROGEN RESPONSE EARLY; (M5956)HALLMARK KRAS SIGNALING DN	0.0	0.0	0.0	0.0	0.0	0.0	0.0	0.0	0.0	0.0	0.0	1.0	0.0	0.0	0.0	0.0	0.0	0.0	0.0	0.0
TFF3	7033	symbol	H. sapiens	7033	H. sapiens	TFF3	trefoil factor 3	GO:0030277 maintenance of gastrointestinal epithelium;GO:0010669 epithelial structure maintenance;GO:0022600 digestive system process		Predicted intracellular proteins; Cancer-related genes:Candidate cancer biomarkers; Predicted secreted proteins	Nucleoplasm (Approved); Additional: Nucleoli		(M28)PID IL4 2PATHWAY; (M255)PID HIF1 TFPATHWAY	(M5906)HALLMARK ESTROGEN RESPONSE EARLY; (M5907)HALLMARK ESTROGEN RESPONSE LATE; (M5937)HALLMARK GLYCOLYSIS	0.0	0.0	0.0	0.0	0.0	0.0	0.0	0.0	0.0	0.0	0.0	0.0	0.0	0.0	0.0	0.0	0.0	0.0	0.0	0.0
BPIFB2	80341	symbol	H. sapiens	80341	H. sapiens	BPIFB2	BPI fold containing family B member 2			Predicted secreted proteins; Transporters:Transporter channels and pores	Vesicles (Approved)				0.0	0.0	0.0	0.0	0.0	0.0	0.0	0.0	0.0	0.0	0.0	0.0	0.0	0.0	0.0	0.0	0.0	0.0	0.0	0.0
MUC5B	727897	symbol	H. sapiens	727897	H. sapiens	MUC5B	mucin 5B, oligomeric mucus/gel-forming			Human disease related genes:Respiratory diseases:Lung diseases; Disease related genes; Predicted intracellular proteins; Predicted secreted proteins	Vesicles (Supported)		(M5880)NABA ECM AFFILIATED; (M5885)NABA MATRISOME ASSOCIATED; (M5889)NABA MATRISOME		0.0	0.0	0.0	0.0	0.0	0.0	0.0	0.0	0.0	0.0	0.0	0.0	0.0	0.0	0.0	0.0	0.0	0.0	0.0	0.0
AGR2	10551	symbol	H. sapiens	10551	H. sapiens	AGR2	anterior gradient 2, protein disulphide isomerase family member	GO:0060480 lung goblet cell differentiation;GO:1903899 positive regulation of PERK-mediated unfolded protein response;GO:0060481 lobar bronchus epithelium development		Predicted intracellular proteins	Endoplasmic reticulum (Supported)			(M5907)HALLMARK ESTROGEN RESPONSE LATE	0.0	1.0	0.0	0.0	0.0	0.0	0.0	0.0	0.0	0.0	0.0	0.0	0.0	0.0	0.0	0.0	0.0	0.0	0.0	0.0
AZGP1	563	symbol	H. sapiens	563	H. sapiens	AZGP1	alpha-2-glycoprotein 1, zinc-binding	GO:0002476 antigen processing and presentation of endogenous peptide antigen via MHC class Ib;GO:0002428 antigen processing and presentation of peptide antigen via MHC class Ib;GO:0002486 antigen processing and presentation of endogenous peptide antigen via MHC class I via ER pathway, TAP-independent		Predicted intracellular proteins; Cancer-related genes:Candidate cancer biomarkers; Predicted secreted proteins; Cancer-related genes:Mutated cancer genes	Vesicles (Approved); Additional: Nucleoplasm	N-acetyl-alpha-neuraminic acid; Copper		(M5908)HALLMARK ANDROGEN RESPONSE	0.0	1.0	1.0	0.0	0.0	1.0	0.0	0.0	0.0	0.0	1.0	1.0	0.0	0.0	0.0	0.0	0.0	0.0	0.0	0.0
ALDH3A1	218	symbol	H. sapiens	218	H. sapiens	ALDH3A1	aldehyde dehydrogenase 3 family member A1	GO:0006081 cellular aldehyde metabolic process;GO:0006805 xenobiotic metabolic process;GO:0071466 cellular response to xenobiotic stimulus		Predicted intracellular proteins; Enzymes; ENZYME proteins:Oxidoreductases	Cytosol;Plasma membrane (Supported); Additional: Nucleoplasm;Vesicles	NADH		(M5935)HALLMARK FATTY ACID METABOLISM; (M5934)HALLMARK XENOBIOTIC METABOLISM	0.0	0.0	0.0	0.0	0.0	0.0	0.0	0.0	0.0	0.0	0.0	0.0	0.0	0.0	0.0	0.0	0.0	0.0	0.0	0.0
CLU	1191	symbol	H. sapiens	1191	H. sapiens	CLU	clusterin	GO:1902847 regulation of neuronal signal transduction;GO:1902998 positive regulation of neurofibrillary tangle assembly;GO:1902996 regulation of neurofibrillary tangle assembly		Candidate cardiovascular disease genes; Predicted intracellular proteins; Cancer-related genes:Candidate cancer biomarkers; Predicted secreted proteins	Cytosol (Supported)	Zinc; Copper; Zinc acetate; Zinc chloride; Zinc sulfate, unspecified form	(M254)PID MYC REPRESS PATHWAY	(M5892)HALLMARK CHOLESTEROL HOMEOSTASIS; (M5946)HALLMARK COAGULATION; (M5902)HALLMARK APOPTOSIS	1.0	0.0	1.0	1.0	0.0	0.0	1.0	1.0	0.0	0.0	0.0	0.0	0.0	0.0	0.0	0.0	0.0	0.0	0.0	0.0
STATH	6779	symbol	H. sapiens	6779	H. sapiens	STATH	statherin	GO:0046541 saliva secretion;GO:0030502 negative regulation of bone mineralization;GO:0032941 secretion by tissue		Predicted secreted proteins; Transporters:Transporter channels and pores					0.0	0.0	0.0	0.0	0.0	0.0	0.0	0.0	0.0	0.0	0.0	0.0	1.0	0.0	0.0	0.0	0.0	0.0	0.0	0.0
ZG16B	124220	symbol	H. sapiens	124220	H. sapiens	ZG16B	zymogen granule protein 16B	GO:0001895 retina homeostasis;GO:0001894 tissue homeostasis;GO:0060249 anatomical structure homeostasis		Predicted intracellular proteins; Predicted secreted proteins	Vesicles (Approved); Additional: Nucleoplasm				0.0	0.0	0.0	0.0	0.0	0.0	0.0	0.0	0.0	0.0	0.0	0.0	0.0	0.0	0.0	0.0	0.0	0.0	0.0	0.0
WFDC2	10406	symbol	H. sapiens	10406	H. sapiens	WFDC2	WAP four-disulfide core domain 2	GO:0019731 antibacterial humoral response;GO:0019730 antimicrobial humoral response;GO:0010951 negative regulation of endopeptidase activity		Predicted intracellular proteins; Cancer-related genes:Candidate cancer biomarkers; Predicted secreted proteins					0.0	0.0	0.0	0.0	0.0	0.0	0.0	0.0	0.0	0.0	0.0	0.0	1.0	0.0	0.0	0.0	0.0	0.0	0.0	0.0
FDCSP	260436	symbol	H. sapiens	260436	H. sapiens	FDCSP	follicular dendritic cell secreted protein			Predicted secreted proteins					0.0	0.0	0.0	0.0	0.0	0.0	0.0	0.0	0.0	0.0	0.0	0.0	0.0	0.0	0.0	0.0	0.0	0.0	0.0	0.0
MUC7	4589	symbol	H. sapiens	4589	H. sapiens	MUC7	mucin 7, secreted	GO:0031640 killing of cells of another organism;GO:0061844 antimicrobial humoral immune response mediated by antimicrobial peptide;GO:0001906 cell killing		Disease related genes; Predicted secreted proteins			(M5880)NABA ECM AFFILIATED; (M5885)NABA MATRISOME ASSOCIATED; (M5889)NABA MATRISOME		0.0	0.0	0.0	0.0	0.0	0.0	0.0	0.0	0.0	0.0	0.0	0.0	0.0	0.0	0.0	0.0	0.0	0.0	0.0	0.0
SPRR2E	6704	symbol	H. sapiens	6704	H. sapiens	SPRR2E	small proline rich protein 2E	GO:0018149 peptide cross-linking;GO:0031424 keratinization;GO:0030216 keratinocyte differentiation		Predicted intracellular proteins					0.0	0.0	0.0	0.0	0.0	0.0	0.0	0.0	0.0	0.0	0.0	0.0	0.0	0.0	0.0	0.0	0.0	0.0	0.0	0.0
SPRR3	6707	symbol	H. sapiens	6707	H. sapiens	SPRR3	small proline rich protein 3	GO:0018149 peptide cross-linking;GO:0031424 keratinization;GO:0030216 keratinocyte differentiation		Predicted intracellular proteins; Cancer-related genes:Candidate cancer biomarkers				(M5956)HALLMARK KRAS SIGNALING DN	0.0	0.0	0.0	0.0	0.0	0.0	0.0	0.0	0.0	0.0	0.0	0.0	0.0	0.0	0.0	0.0	0.0	0.0	0.0	0.0
SPINK7	84651	symbol	H. sapiens	84651	H. sapiens	SPINK7	serine peptidase inhibitor Kazal type 7	GO:1900016 negative regulation of cytokine production involved in inflammatory response;GO:1900015 regulation of cytokine production involved in inflammatory response;GO:0010951 negative regulation of endopeptidase activity		Predicted intracellular proteins; Predicted secreted proteins					0.0	0.0	0.0	0.0	0.0	0.0	1.0	0.0	0.0	0.0	0.0	0.0	0.0	0.0	0.0	0.0	0.0	0.0	0.0	0.0
SPRR2D	6703	symbol	H. sapiens	6703	H. sapiens	SPRR2D	small proline rich protein 2D	GO:0031424 keratinization;GO:0030216 keratinocyte differentiation;GO:0009913 epidermal cell differentiation		Predicted intracellular proteins					0.0	0.0	0.0	0.0	0.0	0.0	0.0	0.0	0.0	0.0	0.0	0.0	0.0	0.0	0.0	0.0	0.0	0.0	0.0	0.0
SPRR2F	6705	symbol	H. sapiens	6705	H. sapiens	SPRR2F	small proline rich protein 2F	GO:0031424 keratinization;GO:0030216 keratinocyte differentiation;GO:0009913 epidermal cell differentiation		Predicted intracellular proteins					0.0	0.0	0.0	0.0	0.0	0.0	0.0	0.0	0.0	0.0	0.0	0.0	0.0	0.0	0.0	0.0	0.0	0.0	0.0	0.0
IGKC	3514	symbol	H. sapiens	3514	H. sapiens	IGKC	immunoglobulin kappa constant	GO:0001895 retina homeostasis;GO:0006910 phagocytosis, recognition;GO:0006958 complement activation, classical pathway		Predicted intracellular proteins; Predicted secreted proteins					0.0	1.0	1.0	1.0	0.0	0.0	0.0	0.0	0.0	0.0	0.0	0.0	1.0	0.0	0.0	0.0	1.0	0.0	0.0	0.0
IGHG4	3503	symbol	H. sapiens	3503	H. sapiens	IGHG4	immunoglobulin heavy constant gamma 4 (G4m marker)	GO:0006910 phagocytosis, recognition;GO:0006958 complement activation, classical pathway;GO:0002455 humoral immune response mediated by circulating immunoglobulin		Predicted intracellular proteins; Predicted secreted proteins; FDA approved drug targets:Biotech drugs					0.0	1.0	1.0	1.0	0.0	0.0	0.0	0.0	0.0	0.0	0.0	0.0	1.0	0.0	0.0	0.0	1.0	0.0	0.0	0.0
IGHG1	3500	symbol	H. sapiens	3500	H. sapiens	IGHG1	immunoglobulin heavy constant gamma 1 (G1m marker)	GO:0097278 complement-dependent cytotoxicity;GO:0001788 antibody-dependent cellular cytotoxicity;GO:0001794 type IIa hypersensitivity		Predicted intracellular proteins; Disease related genes; Predicted secreted proteins; FDA approved drug targets:Biotech drugs			(M28)PID IL4 2PATHWAY		0.0	1.0	1.0	1.0	0.0	0.0	1.0	0.0	0.0	0.0	0.0	0.0	1.0	0.0	0.0	0.0	1.0	0.0	0.0	0.0
IGHA1	3493	symbol	H. sapiens	3493	H. sapiens	IGHA1	immunoglobulin heavy constant alpha 1	GO:0060267 positive regulation of respiratory burst;GO:0060263 regulation of respiratory burst;GO:0003094 glomerular filtration		Predicted intracellular proteins; Disease related genes; Predicted secreted proteins			(M2)PID SMAD2 3NUCLEAR PATHWAY		0.0	1.0	1.0	1.0	0.0	0.0	0.0	0.0	0.0	0.0	0.0	0.0	1.0	0.0	0.0	0.0	1.0	0.0	0.0	0.0
IGLC2	3538	symbol	H. sapiens	3538	H. sapiens	IGLC2	immunoglobulin lambda constant 2	GO:0006910 phagocytosis, recognition;GO:0006958 complement activation, classical pathway;GO:0002455 humoral immune response mediated by circulating immunoglobulin		Predicted intracellular proteins; Predicted secreted proteins					0.0	1.0	1.0	1.0	0.0	0.0	0.0	0.0	0.0	0.0	0.0	0.0	1.0	0.0	0.0	0.0	1.0	0.0	0.0	0.0
ACTA1	58	symbol	H. sapiens	58	H. sapiens	ACTA1	actin alpha 1, skeletal muscle	GO:0043503 skeletal muscle fiber adaptation;GO:0090131 mesenchyme migration;GO:0030240 skeletal muscle thin filament assembly		Predicted intracellular proteins; Disease related genes; Human disease related genes:Musculoskeletal diseases:Muscular diseases		Latrunculin A; Sucrose; Ulapualide A; Kabiramide C; Jaspisamide A; Tmr; 1-Methylhistidine; Phosphoaminophosphonic Acid-Adenylate Ester; Aplyronine A; Reidispongiolide A; Reidispongiolide C; Sphinxolide B; Latrunculin B	(M12)PID RHOA PATHWAY; (M220)PID CASPASE PATHWAY; (M281)PID FAK PATHWAY	(M5909)HALLMARK MYOGENESIS; (M5915)HALLMARK APICAL JUNCTION	0.0	0.0	0.0	0.0	0.0	0.0	0.0	0.0	0.0	0.0	0.0	0.0	0.0	0.0	0.0	0.0	0.0	0.0	0.0	0.0
TNNT3	7140	symbol	H. sapiens	7140	H. sapiens	TNNT3	troponin T3, fast skeletal type	GO:1903612 positive regulation of calcium-dependent ATPase activity;GO:1903610 regulation of calcium-dependent ATPase activity;GO:0003009 skeletal muscle contraction		Predicted intracellular proteins; Disease related genes; Human disease related genes:Congenital malformations:Other congenital malformations				(M5909)HALLMARK MYOGENESIS	0.0	0.0	0.0	0.0	0.0	0.0	0.0	0.0	0.0	0.0	0.0	0.0	0.0	0.0	0.0	0.0	0.0	0.0	0.0	0.0
MYLPF	29895	gene_synonym	H. sapiens	29895	H. sapiens	MYL11	myosin light chain 11	GO:0033275 actin-myosin filament sliding;GO:0070252 actin-mediated cell contraction;GO:0060415 muscle tissue morphogenesis		Predicted intracellular proteins			(M164)PID ERBB1 DOWNSTREAM PATHWAY	(M5909)HALLMARK MYOGENESIS	0.0	0.0	0.0	0.0	0.0	0.0	0.0	0.0	0.0	0.0	0.0	0.0	0.0	0.0	0.0	0.0	0.0	0.0	0.0	0.0
DES	1674	symbol	H. sapiens	1674	H. sapiens	DES	desmin	GO:0045109 intermediate filament organization;GO:0045104 intermediate filament cytoskeleton organization;GO:0045103 intermediate filament-based process		Human disease related genes:Cardiovascular diseases:Cardiac diseases; Human disease related genes:Musculoskeletal diseases:Muscular diseases; Cancer-related genes:Candidate cancer biomarkers; Predicted intracellular proteins; Disease related genes	Intermediate filaments (Supported)		(M14)PID AURORA B PATHWAY	(M5909)HALLMARK MYOGENESIS	0.0	0.0	0.0	0.0	0.0	0.0	0.0	0.0	0.0	0.0	0.0	0.0	0.0	0.0	0.0	0.0	0.0	0.0	0.0	0.0
TNNI1	7135	symbol	H. sapiens	7135	H. sapiens	TNNI1	troponin I1, slow skeletal type	GO:0014883 transition between fast and slow fiber;GO:0014733 regulation of skeletal muscle adaptation;GO:0003009 skeletal muscle contraction		Predicted intracellular proteins	Nucleoplasm (Uncertain); Additional: Nucleoli			(M5909)HALLMARK MYOGENESIS; (M5939)HALLMARK P53 PATHWAY	0.0	0.0	0.0	0.0	0.0	0.0	0.0	0.0	0.0	0.0	0.0	0.0	0.0	0.0	0.0	0.0	0.0	0.0	0.0	0.0
KRT1	3848	symbol	H. sapiens	3848	H. sapiens	KRT1	keratin 1	GO:0001867 complement activation, lectin pathway;GO:0051290 protein heterotetramerization;GO:0042730 fibrinolysis		Human disease related genes:Congenital malformations:Congenital malformations of skin; Disease related genes; Predicted intracellular proteins		Zinc; Copper; Zinc acetate	(M223)PID BETA CATENIN NUC PATHWAY	(M5950)HALLMARK ALLOGRAFT REJECTION; (M5956)HALLMARK KRAS SIGNALING DN	0.0	0.0	1.0	1.0	0.0	0.0	0.0	0.0	1.0	0.0	0.0	0.0	0.0	0.0	0.0	0.0	0.0	0.0	1.0	0.0
KRT75	9119	symbol	H. sapiens	9119	H. sapiens	KRT75	keratin 75	GO:0045109 intermediate filament organization;GO:0031424 keratinization;GO:0045104 intermediate filament cytoskeleton organization		Predicted intracellular proteins; Disease related genes; Human disease related genes:Skin diseases:Skin and soft tissue diseases	Cytosol (Approved); Additional: Plasma membrane				1.0	0.0	0.0	0.0	0.0	0.0	0.0	0.0	0.0	0.0	0.0	0.0	0.0	0.0	0.0	0.0	0.0	0.0	0.0	0.0
AQP3	360	symbol	H. sapiens	360	H. sapiens	AQP3	aquaporin 3 (Gill blood group)	GO:0070295 renal water absorption;GO:0090650 cellular response to oxygen-glucose deprivation;GO:0003097 renal water transport		Blood group antigen proteins	Plasma membrane (Supported)	Sennosides	(M232)PID ECADHERIN STABILIZATION PATHWAY	(M5941)HALLMARK UV RESPONSE UP; (M5906)HALLMARK ESTROGEN RESPONSE EARLY; (M5945)HALLMARK HEME METABOLISM	0.0	0.0	0.0	0.0	0.0	0.0	0.0	0.0	0.0	0.0	0.0	0.0	0.0	0.0	0.0	0.0	0.0	0.0	0.0	0.0
PIP	5304	symbol	H. sapiens	5304	H. sapiens	PIP	prolactin induced protein	GO:0070233 negative regulation of T cell apoptotic process;GO:0070229 negative regulation of lymphocyte apoptotic process;GO:0001580 detection of chemical stimulus involved in sensory perception of bitter taste		Predicted secreted proteins					0.0	0.0	0.0	0.0	0.0	0.0	0.0	0.0	0.0	0.0	0.0	0.0	0.0	0.0	0.0	0.0	0.0	0.0	0.0	0.0
LYZ	4069	symbol	H. sapiens	4069	H. sapiens	LYZ	lysozyme	GO:0019835 cytolysis;GO:0031640 killing of cells of another organism;GO:0001895 retina homeostasis		ENZYME proteins:Hydrolases; Enzymes; Predicted secreted proteins; Human disease related genes:Nervous system diseases:Neurodegenerative diseases; Potential drug targets; Disease related genes	Actin filaments;Golgi apparatus (Approved); Additional: Nucleoplasm	Aspartic acid; (R)-Propylene glycol; 4-methyl-umbelliferyl-N-acetyl-chitobiose; Sucrose; Arsanilic acid; N-acetyl-beta-D-glucosaminyl-(1->4)-N-acetyl-beta-D-glucosamine; p-Toluenesulfonic acid; Propyl alcohol; Cu-Cyclam; (S)-Aspartimide; Dodecyl sulfate; Triacetylchitotriose; Methylumbelliferyl chitotriose; UNDECA-3,7-DIENE-1,3,7,11-TETRACARBALDEHYDE	(M195)PID CMYB PATHWAY		0.0	0.0	0.0	0.0	0.0	0.0	1.0	0.0	0.0	0.0	0.0	0.0	1.0	0.0	0.0	0.0	0.0	0.0	1.0	0.0
FBXO32	114907	symbol	H. sapiens	114907	H. sapiens	FBXO32	F-box protein 32	GO:0014877 response to muscle inactivity involved in regulation of muscle adaptation;GO:0014894 response to denervation involved in regulation of muscle adaptation;GO:0014870 response to muscle inactivity		Predicted intracellular proteins; Disease related genes	Cytosol;Nucleoplasm (Enhanced)		(M136)PID FOXO PATHWAY		0.0	0.0	0.0	0.0	1.0	0.0	0.0	0.0	0.0	0.0	0.0	0.0	0.0	0.0	0.0	0.0	0.0	0.0	0.0	0.0
CTSV	1515	symbol	H. sapiens	1515	H. sapiens	CTSV	cathepsin V	GO:0019886 antigen processing and presentation of exogenous peptide antigen via MHC class II;GO:0002495 antigen processing and presentation of peptide antigen via MHC class II;GO:0002504 antigen processing and presentation of peptide or polysaccharide antigen via MHC class II		Predicted intracellular proteins; Enzymes; ENZYME proteins:Hydrolases; Peptidases:Cysteine-type peptidases	Cytosol;Nucleoli fibrillar center (Approved); Additional: Nucleoplasm;Plasma membrane	3-amino-5-phenylpentane; 4-Methylpiperazin-1-Yl Carbonyl Group	(M3468)NABA ECM REGULATORS; (M5885)NABA MATRISOME ASSOCIATED; (M5889)NABA MATRISOME	(M5946)HALLMARK COAGULATION; (M5941)HALLMARK UV RESPONSE UP; (M5921)HALLMARK COMPLEMENT	0.0	0.0	0.0	0.0	1.0	0.0	0.0	0.0	0.0	0.0	0.0	1.0	0.0	0.0	0.0	0.0	0.0	0.0	0.0	0.0
ATP1B1	481	symbol	H. sapiens	481	H. sapiens	ATP1B1	ATPase Na+/K+ transporting subunit beta 1	GO:0044861 protein transport into plasma membrane raft;GO:1903281 positive regulation of calcium:sodium antiporter activity;GO:1903279 regulation of calcium:sodium antiporter activity		Transporters:Primary Active Transporters; Predicted intracellular proteins				(M5936)HALLMARK OXIDATIVE PHOSPHORYLATION	0.0	0.0	0.0	0.0	0.0	0.0	0.0	0.0	0.0	0.0	0.0	0.0	0.0	0.0	1.0	0.0	0.0	0.0	0.0	0.0
LGALS7B	653499	symbol	H. sapiens	653499	H. sapiens	LGALS7B	galectin 7B	GO:2000562 negative regulation of CD4-positive, alpha-beta T cell proliferation;GO:0046642 negative regulation of alpha-beta T cell proliferation;GO:2000561 regulation of CD4-positive, alpha-beta T cell proliferation		Predicted intracellular proteins		Beta-D-Glucose; beta-D-Galactosamine			0.0	1.0	0.0	0.0	0.0	0.0	0.0	1.0	0.0	0.0	1.0	0.0	0.0	0.0	0.0	0.0	0.0	0.0	0.0	0.0
COL1A1	1277	symbol	H. sapiens	1277	H. sapiens	COL1A1	collagen type I alpha 1 chain	GO:0071306 cellular response to vitamin E;GO:1902618 cellular response to fluoride;GO:1902617 response to fluoride		Predicted intracellular proteins; Human disease related genes:Congenital malformations:Congenital malformations of the musculoskeletal system; Predicted secreted proteins; FDA approved drug targets:Biotech drugs; Cancer-related genes:Candidate cancer biomarkers; Human disease related genes:Congenital malformations:Congenital malformations of skin; Disease related genes; Human disease related gene…	Endoplasmic reticulum (Approved); Additional: Vesicles	Collagenase clostridium histolyticum; Halofuginone; Clove oil; Vonicog Alfa; Von Willebrand Factor Human	(M274)PID LYMPH ANGIOGENESIS PATHWAY; (M53)PID INTEGRIN3 PATHWAY; (M3005)NABA COLLAGENS	(M5942)HALLMARK UV RESPONSE DN; (M5909)HALLMARK MYOGENESIS; (M5930)HALLMARK EPITHELIAL MESENCHYMAL TRANSITION	0.0	1.0	0.0	0.0	1.0	0.0	0.0	0.0	0.0	1.0	0.0	0.0	0.0	0.0	1.0	0.0	0.0	0.0	0.0	0.0
COL1A2	1278	symbol	H. sapiens	1278	H. sapiens	COL1A2	collagen type I alpha 2 chain	GO:0070208 protein heterotrimerization;GO:0043589 skin morphogenesis;GO:0070206 protein trimerization		Human disease related genes:Congenital malformations:Congenital malformations of the musculoskeletal system; Predicted secreted proteins; Cancer-related genes:Candidate cancer biomarkers; Human disease related genes:Congenital malformations:Congenital malformations of skin; Disease related genes; Human disease related genes:Musculoskeletal diseases:Skeletal diseases	Endoplasmic reticulum (Supported)	Collagenase clostridium histolyticum	(M274)PID LYMPH ANGIOGENESIS PATHWAY; (M65)PID FRA PATHWAY; (M53)PID INTEGRIN3 PATHWAY	(M5942)HALLMARK UV RESPONSE DN; (M5930)HALLMARK EPITHELIAL MESENCHYMAL TRANSITION	0.0	0.0	0.0	0.0	1.0	0.0	0.0	0.0	0.0	1.0	0.0	0.0	0.0	0.0	0.0	0.0	0.0	0.0	0.0	0.0
LUM	4060	symbol	H. sapiens	4060	H. sapiens	LUM	lumican	GO:0032914 positive regulation of transforming growth factor beta1 production;GO:0032908 regulation of transforming growth factor beta1 production;GO:0071636 positive regulation of transforming growth factor beta production		Predicted secreted proteins; Cancer-related genes:Mutational cancer driver genes		Copper	(M5882)NABA PROTEOGLYCANS; (M5884)NABA CORE MATRISOME; (M5889)NABA MATRISOME	(M5944)HALLMARK ANGIOGENESIS; (M5902)HALLMARK APOPTOSIS; (M5930)HALLMARK EPITHELIAL MESENCHYMAL TRANSITION	0.0	0.0	0.0	0.0	0.0	0.0	0.0	1.0	0.0	0.0	0.0	0.0	0.0	0.0	0.0	0.0	0.0	0.0	0.0	0.0
COL3A1	1281	symbol	H. sapiens	1281	H. sapiens	COL3A1	collagen type III alpha 1 chain	GO:0032905 transforming growth factor beta1 production;GO:0036022 limb joint morphogenesis;GO:0060414 aorta smooth muscle tissue morphogenesis		Predicted intracellular proteins; Predicted secreted proteins; FDA approved drug targets:Biotech drugs; Human disease related genes:Congenital malformations:Congenital malformations of skin; Disease related genes	Endoplasmic reticulum (Approved)	Collagenase clostridium histolyticum	(M3005)NABA COLLAGENS; (M198)PID SYNDECAN 1 PATHWAY; (M8)PID ENDOTHELIN PATHWAY	(M5944)HALLMARK ANGIOGENESIS; (M5942)HALLMARK UV RESPONSE DN; (M5909)HALLMARK MYOGENESIS	1.0	1.0	0.0	0.0	1.0	0.0	0.0	0.0	0.0	0.0	0.0	0.0	0.0	0.0	0.0	0.0	0.0	0.0	0.0	0.0
DCN	1634	symbol	H. sapiens	1634	H. sapiens	DCN	decorin	GO:0019800 peptide cross-linking via chondroitin 4-sulfate glycosaminoglycan;GO:0051901 positive regulation of mitochondrial depolarization;GO:1904181 positive regulation of membrane depolarization		Predicted secreted proteins; Cancer-related genes:Candidate cancer biomarkers; Human disease related genes:Nervous system diseases:Eye disease; Predicted intracellular proteins; Disease related genes			(M5882)NABA PROTEOGLYCANS; (M65)PID FRA PATHWAY; (M5884)NABA CORE MATRISOME	(M5902)HALLMARK APOPTOSIS; (M5891)HALLMARK HYPOXIA; (M5930)HALLMARK EPITHELIAL MESENCHYMAL TRANSITION	0.0	0.0	0.0	0.0	0.0	0.0	0.0	0.0	0.0	0.0	0.0	0.0	0.0	0.0	0.0	0.0	0.0	0.0	0.0	0.0
TAGLN	6876	symbol	H. sapiens	6876	H. sapiens	TAGLN	transgelin	GO:0007517 muscle organ development;GO:0061061 muscle structure development;GO:0030855 epithelial cell differentiation		Predicted intracellular proteins; Cancer-related genes:Candidate cancer biomarkers	Microtubules;Mitochondria (Approved); Additional: Cytosol	Artenimol	(M186)PID PDGFRB PATHWAY	(M5909)HALLMARK MYOGENESIS; (M5930)HALLMARK EPITHELIAL MESENCHYMAL TRANSITION	0.0	0.0	0.0	0.0	0.0	0.0	0.0	0.0	0.0	0.0	0.0	0.0	0.0	0.0	0.0	0.0	0.0	0.0	0.0	0.0
ACTA2	59	symbol	H. sapiens	59	H. sapiens	ACTA2	actin alpha 2, smooth muscle	GO:0061873 regulation of hepatic stellate cell contraction;GO:0061874 positive regulation of hepatic stellate cell contraction;GO:0061869 regulation of hepatic stellate cell migration		Predicted intracellular proteins; Disease related genes; Human disease related genes:Cardiovascular diseases:Vascular diseases; Human disease related genes:Congenital malformations:Congenital malformations of the circulatory system	Actin filaments (Supported)	Phenethyl Isothiocyanate	(M186)PID PDGFRB PATHWAY	(M5930)HALLMARK EPITHELIAL MESENCHYMAL TRANSITION	0.0	1.0	0.0	0.0	0.0	0.0	0.0	0.0	0.0	0.0	0.0	0.0	0.0	0.0	1.0	0.0	0.0	0.0	0.0	0.0
MYL9	10398	symbol	H. sapiens	10398	H. sapiens	MYL9	myosin light chain 9	GO:0070527 platelet aggregation;GO:0034109 homotypic cell-cell adhesion;GO:0030239 myofibril assembly		Predicted intracellular proteins			(M71)PID ILK PATHWAY	(M5915)HALLMARK APICAL JUNCTION; (M5930)HALLMARK EPITHELIAL MESENCHYMAL TRANSITION	1.0	0.0	0.0	0.0	0.0	0.0	0.0	0.0	0.0	0.0	0.0	0.0	0.0	0.0	0.0	0.0	0.0	0.0	0.0	0.0
C11orf96	387763	symbol	H. sapiens	387763	H. sapiens	C11orf96	chromosome 11 open reading frame 96			Predicted intracellular proteins	Cytosol;Focal adhesion sites;Nucleoplasm (Approved)				0.0	0.0	0.0	0.0	0.0	0.0	0.0	0.0	0.0	0.0	0.0	0.0	0.0	0.0	0.0	0.0	0.0	0.0	0.0	0.0
SPARCL1	8404	symbol	H. sapiens	8404	H. sapiens	SPARCL1	SPARC like 1	GO:0099560 synaptic membrane adhesion;GO:0098742 cell-cell adhesion via plasma-membrane adhesion molecules;GO:0050808 synapse organization		Predicted intracellular proteins; Cancer-related genes:Candidate cancer biomarkers; Predicted secreted proteins			(M3008)NABA ECM GLYCOPROTEINS; (M5884)NABA CORE MATRISOME; (M5889)NABA MATRISOME	(M5905)HALLMARK ADIPOGENESIS; (M5953)HALLMARK KRAS SIGNALING UP	0.0	0.0	0.0	0.0	0.0	0.0	0.0	0.0	0.0	0.0	0.0	0.0	0.0	0.0	0.0	0.0	0.0	0.0	0.0	0.0
DLK1	8788	symbol	H. sapiens	8788	H. sapiens	DLK1	delta like non-canonical Notch ligand 1	GO:0045746 negative regulation of Notch signaling pathway;GO:0008593 regulation of Notch signaling pathway;GO:0009968 negative regulation of signal transduction		Predicted intracellular proteins	Golgi apparatus (Approved)		(M106)PID HNF3B PATHWAY; (M17)PID NOTCH PATHWAY		0.0	0.0	0.0	0.0	0.0	0.0	0.0	0.0	0.0	0.0	0.0	0.0	0.0	0.0	0.0	0.0	0.0	0.0	0.0	0.0
NNMT	4837	symbol	H. sapiens	4837	H. sapiens	NNMT	nicotinamide N-methyltransferase	GO:0006769 nicotinamide metabolic process;GO:0010967 regulation of polyamine biosynthetic process;GO:0009820 alkaloid metabolic process		ENZYME proteins:Transferases; Predicted intracellular proteins; Enzymes; FDA approved drug targets:Small molecule drugs	Golgi apparatus (Approved); Additional: Cytosol	Niacin		(M5930)HALLMARK EPITHELIAL MESENCHYMAL TRANSITION	0.0	0.0	0.0	0.0	0.0	0.0	0.0	0.0	0.0	0.0	0.0	0.0	0.0	0.0	0.0	0.0	0.0	0.0	0.0	0.0
APOC1	341	symbol	H. sapiens	341	H. sapiens	APOC1	apolipoprotein C1	GO:0010900 negative regulation of phosphatidylcholine catabolic process;GO:0150174 negative regulation of phosphatidylcholine metabolic process;GO:0010899 regulation of phosphatidylcholine catabolic process		Candidate cardiovascular disease genes; Cancer-related genes:Candidate cancer biomarkers; Predicted secreted proteins				(M5946)HALLMARK COAGULATION; (M5921)HALLMARK COMPLEMENT	0.0	0.0	0.0	0.0	0.0	0.0	0.0	0.0	0.0	0.0	0.0	0.0	0.0	0.0	0.0	0.0	0.0	0.0	0.0	0.0
APOE	348	symbol	H. sapiens	348	H. sapiens	APOE	apolipoprotein E	GO:0071831 intermediate-density lipoprotein particle clearance;GO:0150200 regulation of transport across blood-brain barrier;GO:0150201 positive regulation of transport across blood-brain barrier		Human disease related genes:Congenital disorders of metabolism:Other congenital disorders of metabolism; Human disease related genes:Congenital disorders of metabolism:Congenital disorders of lipid/glycolipid metabolism; Predicted secreted proteins; Cancer-related genes:Candidate cancer biomarkers; Candidate cardiovascular disease genes; Human disease related genes:Nervous system diseases:Neurode…	Vesicles (Approved)	Zinc; Copper; Zinc acetate; Zinc chloride; Zinc sulfate, unspecified form		(M5905)HALLMARK ADIPOGENESIS; (M5934)HALLMARK XENOBIOTIC METABOLISM	0.0	1.0	0.0	0.0	0.0	1.0	0.0	0.0	1.0	0.0	0.0	0.0	0.0	0.0	1.0	0.0	0.0	0.0	0.0	0.0
FCGR2B	2213	symbol	H. sapiens	2213	H. sapiens	FCGR2B	Fc gamma receptor IIb	GO:0001811 negative regulation of type I hypersensitivity;GO:0001797 negative regulation of type IIa hypersensitivity;GO:0001814 negative regulation of antibody-dependent cellular cytotoxicity		FDA approved drug targets:Biotech drugs; Cancer-related genes; Human disease related genes:Immune system diseases:Allergies and autoimmune diseases; Disease related genes; CD markers		Etanercept; Human immunoglobulin G; Abciximab; Tositumomab; Alemtuzumab; Antithymocyte immunoglobulin (rabbit); Palivizumab; Daclizumab; Bevacizumab; Sarilumab	(M7)PID FCER1 PATHWAY; (M10)PID BCR 5PATHWAY	(M5950)HALLMARK ALLOGRAFT REJECTION	1.0	1.0	1.0	1.0	1.0	1.0	1.0	0.0	1.0	0.0	1.0	1.0	1.0	1.0	0.0	0.0	1.0	1.0	0.0	0.0
CD79B	974	symbol	H. sapiens	974	H. sapiens	CD79B	CD79b molecule	GO:0050853 B cell receptor signaling pathway;GO:0030183 B cell differentiation;GO:0042113 B cell activation		Cancer-related genes:Mutated cancer genes; Human disease related genes:Cancers:Cancers of haematopoietic and lymphoid tissues; FDA approved drug targets:Biotech drugs; Human disease related genes:Immune system diseases:Primary immunodeficiency; Disease related genes; CD markers	Plasma membrane (Supported); Additional: Cytosol;Nucleoplasm	Polatuzumab vedotin	(M10)PID BCR 5PATHWAY	(M5947)HALLMARK IL2 STAT5 SIGNALING	1.0	0.0	1.0	1.0	1.0	0.0	0.0	0.0	0.0	0.0	0.0	0.0	0.0	0.0	0.0	0.0	0.0	1.0	0.0	0.0
BTLA	151888	symbol	H. sapiens	151888	H. sapiens	BTLA	B and T lymphocyte associated	GO:0002768 immune response-regulating cell surface receptor signaling pathway;GO:0002764 immune response-regulating signaling pathway;GO:0002250 adaptive immune response		Predicted intracellular proteins; CD markers					0.0	0.0	1.0	1.0	1.0	0.0	0.0	0.0	0.0	0.0	0.0	1.0	0.0	0.0	0.0	0.0	0.0	0.0	0.0	0.0
DOCK10	55619	symbol	H. sapiens	55619	H. sapiens	DOCK10	dedicator of cytokinesis 10	GO:0002315 marginal zone B cell differentiation;GO:0060997 dendritic spine morphogenesis;GO:0002313 mature B cell differentiation involved in immune response		Predicted intracellular proteins	Cytosol;Nucleoplasm (Supported)		(M83)PID CDC42 REG PATHWAY	(M5921)HALLMARK COMPLEMENT	1.0	0.0	0.0	1.0	0.0	0.0	0.0	0.0	0.0	0.0	0.0	0.0	0.0	1.0	0.0	0.0	0.0	1.0	0.0	0.0
CRYBB1	1414	symbol	H. sapiens	1414	H. sapiens	CRYBB1	crystallin beta B1	GO:0002088 lens development in camera-type eye;GO:0007601 visual perception;GO:0050953 sensory perception of light stimulus		Human disease related genes:Nervous system diseases:Eye disease; Predicted intracellular proteins; Disease related genes					0.0	0.0	0.0	0.0	0.0	0.0	0.0	0.0	0.0	0.0	0.0	0.0	0.0	0.0	0.0	0.0	0.0	0.0	0.0	0.0
MCOLN2	255231	symbol	H. sapiens	255231	H. sapiens	MCOLN2	mucolipin TRP cation channel 2	GO:0071642 positive regulation of macrophage inflammatory protein 1 alpha production;GO:0071651 positive regulation of chemokine (C-C motif) ligand 5 production;GO:0071640 regulation of macrophage inflammatory protein 1 alpha production		Voltage-gated ion channels:Transient Receptor Potential Channels; Transporters:Transporter channels and pores					0.0	0.0	0.0	1.0	0.0	0.0	0.0	1.0	0.0	0.0	0.0	0.0	0.0	0.0	1.0	0.0	0.0	0.0	0.0	0.0
WAS	7454	symbol	H. sapiens	7454	H. sapiens	WAS	WASP actin nucleation promoting factor	GO:0002625 regulation of T cell antigen processing and presentation;GO:0032488 Cdc42 protein signal transduction;GO:2000601 positive regulation of Arp2/3 complex-mediated actin nucleation		Cancer-related genes; Human disease related genes:Immune system diseases:Primary immunodeficiency; Predicted intracellular proteins; Disease related genes; Human disease related genes:Cardiovascular diseases:Hematologic diseases	Plasma membrane (Approved); Additional: Cytosol	(S)-wiskostatin	(M34)PID TCR PATHWAY	(M5921)HALLMARK COMPLEMENT; (M5950)HALLMARK ALLOGRAFT REJECTION	1.0	0.0	0.0	0.0	1.0	1.0	0.0	0.0	0.0	1.0	1.0	1.0	0.0	0.0	1.0	0.0	0.0	0.0	0.0	0.0
SPI1	6688	symbol	H. sapiens	6688	H. sapiens	SPI1	Spi-1 proto-oncogene	GO:0120186 negative regulation of protein localization to chromatin;GO:0043314 negative regulation of neutrophil degranulation;GO:0002572 pro-T cell differentiation		Human disease related genes:Cancers:Cancers of haematopoietic and lymphoid tissues; Transcription factors:Helix-turn-helix domains; Predicted intracellular proteins	Nucleoplasm (Supported)		(M254)PID MYC REPRESS PATHWAY; (M28)PID IL4 2PATHWAY; (M279)PID RB 1PATHWAY	(M5950)HALLMARK ALLOGRAFT REJECTION	1.0	1.0	1.0	1.0	0.0	1.0	0.0	0.0	1.0	1.0	1.0	1.0	1.0	1.0	1.0	0.0	0.0	1.0	0.0	0.0
CLEC5A	23601	symbol	H. sapiens	23601	H. sapiens	CLEC5A	C-type lectin domain containing 5A	GO:0002076 osteoblast development;GO:0033033 negative regulation of myeloid cell apoptotic process;GO:0033032 regulation of myeloid cell apoptotic process		Predicted intracellular proteins	Cytosol;Plasma membrane (Supported)		(M5880)NABA ECM AFFILIATED; (M5885)NABA MATRISOME ASSOCIATED; (M5889)NABA MATRISOME	(M5932)HALLMARK INFLAMMATORY RESPONSE	1.0	0.0	0.0	0.0	0.0	0.0	0.0	1.0	0.0	0.0	0.0	0.0	0.0	0.0	0.0	0.0	0.0	0.0	1.0	0.0
FCGRT	2217	symbol	H. sapiens	2217	H. sapiens	FCGRT	Fc gamma receptor and transporter	GO:0002416 IgG immunoglobulin transcytosis in epithelial cells mediated by FcRn immunoglobulin receptor;GO:0002414 immunoglobulin transcytosis in epithelial cells;GO:0045056 transcytosis		Predicted intracellular proteins					0.0	0.0	0.0	0.0	0.0	0.0	0.0	0.0	0.0	0.0	0.0	0.0	0.0	0.0	0.0	0.0	0.0	0.0	0.0	0.0
SLA	6503	symbol	H. sapiens	6503	H. sapiens	SLA	Src like adaptor	GO:0007169 transmembrane receptor protein tyrosine kinase signaling pathway;GO:0007167 enzyme-linked receptor protein signaling pathway;GO:0045087 innate immune response		Predicted intracellular proteins	Cytosol;Nuclear membrane (Approved)		(M186)PID PDGFRB PATHWAY	(M5923)HALLMARK PI3K AKT MTOR SIGNALING; (M5924)HALLMARK MTORC1 SIGNALING	0.0	0.0	0.0	0.0	0.0	0.0	0.0	0.0	0.0	1.0	0.0	0.0	0.0	0.0	0.0	0.0	0.0	0.0	0.0	0.0
IL10RA	3587	symbol	H. sapiens	3587	H. sapiens	IL10RA	interleukin 10 receptor subunit alpha	GO:0070086 ubiquitin-dependent endocytosis;GO:0046427 positive regulation of receptor signaling pathway via JAK-STAT;GO:1904894 positive regulation of receptor signaling pathway via STAT		Disease related genes; Human disease related genes:Immune system diseases:Other immune system diseases; CD markers	Plasma membrane (Supported); Additional: Cytosol			(M5947)HALLMARK IL2 STAT5 SIGNALING; (M5913)HALLMARK INTERFERON GAMMA RESPONSE; (M5932)HALLMARK INFLAMMATORY RESPONSE	0.0	0.0	0.0	0.0	0.0	0.0	0.0	0.0	0.0	1.0	0.0	1.0	1.0	0.0	0.0	0.0	0.0	0.0	0.0	1.0
EOMES	8320	symbol	H. sapiens	8320	H. sapiens	EOMES	eomesodermin	GO:0002302 CD8-positive, alpha-beta T cell differentiation involved in immune response;GO:0060809 mesodermal to mesenchymal transition involved in gastrulation;GO:0001714 endodermal cell fate specification		Transcription factors:Immunoglobulin fold; Disease related genes; Predicted intracellular proteins; Human disease related genes:Congenital malformations:Congenital malformations of the nervous system	Nucleoplasm (Approved); Additional: Cytosol;Golgi apparatus		(M54)PID IL12 2PATHWAY; (M272)PID CD8 TCR DOWNSTREAM PATHWAY	(M5947)HALLMARK IL2 STAT5 SIGNALING	1.0	0.0	0.0	1.0	0.0	0.0	0.0	0.0	0.0	0.0	0.0	0.0	0.0	1.0	0.0	0.0	0.0	0.0	0.0	0.0
FCRL1	115350	symbol	H. sapiens	115350	H. sapiens	FCRL1	Fc receptor like 1	GO:0042113 B cell activation;GO:0046649 lymphocyte activation;GO:0045321 leukocyte activation		Predicted intracellular proteins; CD markers					1.0	0.0	0.0	0.0	0.0	0.0	0.0	0.0	0.0	0.0	0.0	0.0	0.0	0.0	0.0	0.0	0.0	1.0	0.0	0.0
GPR171	29909	symbol	H. sapiens	29909	H. sapiens	GPR171	G protein-coupled receptor 171	GO:0035589 G protein-coupled purinergic nucleotide receptor signaling pathway;GO:0060259 regulation of feeding behavior;GO:0035590 purinergic nucleotide receptor signaling pathway		G-protein coupled receptors:GPCRs excl olfactory receptors; Predicted intracellular proteins					0.0	0.0	0.0	0.0	0.0	0.0	0.0	0.0	0.0	0.0	1.0	0.0	0.0	0.0	1.0	0.0	0.0	0.0	0.0	0.0
LIMD2	80774	symbol	H. sapiens	80774	H. sapiens	LIMD2	LIM domain containing 2			Predicted intracellular proteins	Nucleoplasm (Supported); Additional: Cytosol				0.0	0.0	0.0	0.0	0.0	0.0	0.0	0.0	0.0	0.0	0.0	0.0	0.0	0.0	0.0	0.0	0.0	0.0	0.0	0.0
IL18BP	10068	symbol	H. sapiens	10068	H. sapiens	IL18BP	interleukin 18 binding protein	GO:0042088 T-helper 1 type immune response;GO:2000272 negative regulation of signaling receptor activity;GO:0070301 cellular response to hydrogen peroxide		Disease related genes; Predicted secreted proteins	Endoplasmic reticulum (Approved)			(M5913)HALLMARK INTERFERON GAMMA RESPONSE	0.0	0.0	0.0	1.0	0.0	0.0	0.0	0.0	0.0	1.0	0.0	0.0	1.0	0.0	0.0	0.0	0.0	0.0	0.0	0.0
ATP2A3	489	symbol	H. sapiens	489	H. sapiens	ATP2A3	ATPase sarcoplasmic/endoplasmic reticulum Ca2+ transporting 3	GO:1903515 calcium ion transport from cytosol to endoplasmic reticulum;GO:0046967 cytosol to endoplasmic reticulum transport;GO:1900121 negative regulation of receptor binding		Enzymes; ENZYME proteins					0.0	0.0	0.0	0.0	0.0	0.0	0.0	0.0	0.0	0.0	0.0	0.0	0.0	0.0	0.0	0.0	0.0	0.0	0.0	0.0
CD96	10225	symbol	H. sapiens	10225	H. sapiens	CD96	CD96 molecule	GO:0002728 negative regulation of natural killer cell cytokine production;GO:0002727 regulation of natural killer cell cytokine production;GO:0002716 negative regulation of natural killer cell mediated immunity		Predicted intracellular proteins; Disease related genes; CD markers; Human disease related genes:Congenital malformations:Other congenital malformations				(M5950)HALLMARK ALLOGRAFT REJECTION	0.0	1.0	0.0	0.0	1.0	1.0	1.0	1.0	1.0	0.0	0.0	0.0	1.0	0.0	0.0	0.0	0.0	0.0	0.0	0.0
LY86	9450	symbol	H. sapiens	9450	H. sapiens	LY86	lymphocyte antigen 86	GO:0031666 positive regulation of lipopolysaccharide-mediated signaling pathway;GO:0031664 regulation of lipopolysaccharide-mediated signaling pathway;GO:0031663 lipopolysaccharide-mediated signaling pathway		Predicted secreted proteins				(M5950)HALLMARK ALLOGRAFT REJECTION	0.0	0.0	0.0	0.0	0.0	1.0	1.0	0.0	1.0	0.0	0.0	0.0	1.0	0.0	0.0	0.0	0.0	0.0	0.0	0.0
FUT7	2529	symbol	H. sapiens	2529	H. sapiens	FUT7	fucosyltransferase 7	GO:0001807 regulation of type IV hypersensitivity;GO:0002522 leukocyte migration involved in immune response;GO:0097022 lymphocyte migration into lymph node		Predicted intracellular proteins	Golgi apparatus (Approved)				1.0	1.0	0.0	1.0	0.0	1.0	1.0	0.0	1.0	0.0	1.0	0.0	0.0	1.0	1.0	0.0	0.0	0.0	0.0	0.0
ACAP1	9744	symbol	H. sapiens	9744	H. sapiens	ACAP1	ArfGAP with coiled-coil, ankyrin repeat and PH domains 1	GO:0015031 protein transport;GO:0045184 establishment of protein localization;GO:0071705 nitrogen compound transport		Predicted intracellular proteins; Cancer-related genes:Candidate cancer biomarkers	Golgi apparatus (Approved)		(M86)PID ARF6 PATHWAY; (M67)PID ARF6 TRAFFICKING PATHWAY		0.0	0.0	0.0	0.0	0.0	0.0	0.0	0.0	0.0	0.0	0.0	0.0	0.0	0.0	0.0	0.0	0.0	0.0	0.0	0.0
P2RY12	64805	symbol	H. sapiens	64805	H. sapiens	P2RY12	purinergic receptor P2Y12	GO:0021806 initiation of movement involved in cerebral cortex radial glia guided migration;GO:0021808 cytosolic calcium signaling involved in initiation of cell movement in glial-mediated radial cell migration;GO:0033626 positive regulation of integrin activation by cell surface receptor linked signal transduction		G-protein coupled receptors:Adenosine and adenine nucleotide receptors; FDA approved drug targets:Small molecule drugs; Transporters; G-protein coupled receptors:GPCRs excl olfactory receptors; Disease related genes; Human disease related genes:Cardiovascular diseases:Hematologic diseases		Ticlopidine; Treprostinil; Clopidogrel; Epoprostenol; Regrelor; Prasugrel; Elinogrel; Cangrelor; Ticagrelor			1.0	1.0	0.0	0.0	0.0	0.0	0.0	0.0	1.0	0.0	0.0	0.0	0.0	0.0	1.0	0.0	0.0	0.0	0.0	0.0
MEF2B	100271849	symbol	H. sapiens	100271849	H. sapiens	MEF2B	myocyte enhancer factor 2B	GO:0007517 muscle organ development;GO:0061061 muscle structure development;GO:0045944 positive regulation of transcription by RNA polymerase II		Human disease related genes:Cancers:Cancers of haematopoietic and lymphoid tissues; Transcription factors:alpha-Helices exposed by beta-structures; Predicted intracellular proteins	Cytosol;Nucleoplasm (Approved); Additional: Cell Junctions				0.0	0.0	0.0	0.0	0.0	0.0	0.0	0.0	0.0	0.0	0.0	0.0	0.0	0.0	0.0	0.0	0.0	0.0	0.0	0.0
FPR3	2359	symbol	H. sapiens	2359	H. sapiens	FPR3	formyl peptide receptor 3	GO:0002430 complement receptor mediated signaling pathway;GO:0007200 phospholipase C-activating G protein-coupled receptor signaling pathway;GO:0007204 positive regulation of cytosolic calcium ion concentration		G-protein coupled receptors:GPCRs excl olfactory receptors; G-protein coupled receptors:Chemokines and chemotactic factors receptors			(M174)PID UPA UPAR PATHWAY		0.0	0.0	1.0	0.0	0.0	0.0	1.0	0.0	0.0	0.0	0.0	1.0	0.0	0.0	1.0	0.0	0.0	0.0	0.0	0.0
GALM	130589	symbol	H. sapiens	130589	H. sapiens	GALM	galactose mutarotase	GO:0033499 galactose catabolic process via UDP-galactose;GO:0019388 galactose catabolic process;GO:0006012 galactose metabolic process		ENZYME proteins:Isomerase; Enzymes; Potential drug targets; Predicted intracellular proteins; Disease related genes; Human disease related genes:Congenital disorders of metabolism:Congenital disorders of carbohydrate metabolism	Nucleoplasm (Approved)			(M5947)HALLMARK IL2 STAT5 SIGNALING	0.0	0.0	0.0	0.0	0.0	0.0	0.0	0.0	0.0	0.0	0.0	0.0	0.0	0.0	0.0	0.0	0.0	0.0	0.0	0.0
PSTPIP1	9051	symbol	H. sapiens	9051	H. sapiens	PSTPIP1	proline-serine-threonine phosphatase interacting protein 1	GO:0030041 actin filament polymerization;GO:0008154 actin polymerization or depolymerization;GO:0051258 protein polymerization		Predicted intracellular proteins; Disease related genes; Human disease related genes:Immune system diseases:Other immune system diseases	Cytosol;Plasma membrane (Supported)				0.0	0.0	0.0	0.0	0.0	0.0	1.0	0.0	0.0	0.0	0.0	0.0	0.0	0.0	0.0	0.0	0.0	0.0	0.0	0.0
RNF125	54941	symbol	H. sapiens	54941	H. sapiens	RNF125	ring finger protein 125	GO:0039536 negative regulation of RIG-I signaling pathway;GO:0039532 negative regulation of viral-induced cytoplasmic pattern recognition receptor signaling pathway;GO:0039535 regulation of RIG-I signaling pathway		Enzymes; Potential drug targets; ENZYME proteins:Transferases; Predicted intracellular proteins; Disease related genes; Human disease related genes:Congenital malformations:Other congenital malformations	Golgi apparatus (Supported); Additional: Nucleoli				0.0	0.0	0.0	1.0	0.0	1.0	0.0	0.0	1.0	1.0	0.0	0.0	0.0	0.0	0.0	0.0	0.0	0.0	0.0	0.0
PLEKHO2	80301	symbol	H. sapiens	80301	H. sapiens	PLEKHO2	pleckstrin homology domain containing O2	GO:0071888 macrophage apoptotic process;GO:0006925 inflammatory cell apoptotic process;GO:0033028 myeloid cell apoptotic process		Predicted intracellular proteins	Cytosol;Plasma membrane (Approved); Additional: Nucleoplasm				0.0	0.0	0.0	0.0	0.0	0.0	0.0	0.0	0.0	0.0	0.0	0.0	0.0	0.0	0.0	0.0	0.0	0.0	1.0	0.0
SEPTIN6	23157	symbol	H. sapiens	23157	H. sapiens	SEPTIN6	septin 6	GO:0000281 mitotic cytokinesis;GO:0061640 cytoskeleton-dependent cytokinesis;GO:0000910 cytokinesis		Predicted intracellular proteins	Cytosol (Approved)				0.0	0.0	0.0	0.0	0.0	0.0	0.0	0.0	0.0	0.0	0.0	0.0	0.0	0.0	0.0	0.0	0.0	0.0	0.0	0.0
TFEC	22797	symbol	H. sapiens	22797	H. sapiens	TFEC	transcription factor EC	GO:0034605 cellular response to heat;GO:0009408 response to heat;GO:0009266 response to temperature stimulus		Predicted intracellular proteins; Transcription factors:Basic domains	Nucleoplasm (Supported)		(M195)PID CMYB PATHWAY		0.0	0.0	0.0	0.0	0.0	0.0	0.0	0.0	0.0	0.0	0.0	0.0	0.0	0.0	0.0	0.0	0.0	0.0	0.0	0.0
TMEM273	170371	symbol	H. sapiens	170371	H. sapiens	TMEM273	transmembrane protein 273								0.0	0.0	0.0	0.0	0.0	0.0	0.0	0.0	0.0	0.0	0.0	0.0	0.0	0.0	0.0	0.0	0.0	0.0	0.0	0.0
CASS4	57091	symbol	H. sapiens	57091	H. sapiens	CASS4	Cas scaffold protein family member 4	GO:0090527 actin filament reorganization;GO:1900026 positive regulation of substrate adhesion-dependent cell spreading;GO:0061098 positive regulation of protein tyrosine kinase activity		Predicted intracellular proteins					0.0	1.0	0.0	0.0	0.0	0.0	0.0	0.0	0.0	0.0	0.0	0.0	0.0	0.0	1.0	0.0	0.0	0.0	0.0	0.0
KIF21B	23046	symbol	H. sapiens	23046	H. sapiens	KIF21B	kinesin family member 21B	GO:0007018 microtubule-based movement;GO:0007017 microtubule-based process;GO:0009987 cellular process		Predicted intracellular proteins	Plasma membrane (Approved); Additional: Cytosol;Mitotic spindle				0.0	0.0	0.0	0.0	0.0	0.0	0.0	0.0	0.0	0.0	0.0	0.0	0.0	0.0	0.0	0.0	0.0	0.0	0.0	0.0
TNFRSF17	608	symbol	H. sapiens	608	H. sapiens	TNFRSF17	TNF receptor superfamily member 17	GO:0033209 tumor necrosis factor-mediated signaling pathway;GO:0002260 lymphocyte homeostasis;GO:0001776 leukocyte homeostasis		Predicted intracellular proteins; Disease related genes; CD markers; Cancer-related genes					0.0	0.0	0.0	1.0	0.0	0.0	0.0	0.0	0.0	1.0	0.0	1.0	0.0	0.0	0.0	0.0	0.0	0.0	0.0	0.0
TNFSF12	8742	symbol	H. sapiens	8742	H. sapiens	TNFSF12	TNF superfamily member 12	GO:2001238 positive regulation of extrinsic apoptotic signaling pathway;GO:0043542 endothelial cell migration;GO:0010631 epithelial cell migration		Predicted secreted proteins	Vesicles (Approved)		(M5883)NABA SECRETED FACTORS; (M5885)NABA MATRISOME ASSOCIATED; (M5889)NABA MATRISOME		0.0	0.0	0.0	0.0	0.0	0.0	0.0	0.0	0.0	1.0	0.0	0.0	0.0	0.0	0.0	0.0	0.0	0.0	0.0	0.0
GYPC	2995	symbol	H. sapiens	2995	H. sapiens	GYPC	glycophorin C (Gerbich blood group)			Blood group antigen proteins; CD markers	Plasma membrane (Supported)			(M5945)HALLMARK HEME METABOLISM; (M5953)HALLMARK KRAS SIGNALING UP	0.0	0.0	0.0	0.0	0.0	0.0	0.0	0.0	0.0	0.0	0.0	0.0	0.0	0.0	0.0	0.0	0.0	0.0	0.0	0.0
ABCD2	225	symbol	H. sapiens	225	H. sapiens	ABCD2	ATP binding cassette subfamily D member 2	GO:0015910 long-chain fatty acid import into peroxisome;GO:0042760 very long-chain fatty acid catabolic process;GO:2001280 positive regulation of unsaturated fatty acid biosynthetic process		Transporters:Primary Active Transporters				(M5949)HALLMARK PEROXISOME; (M5948)HALLMARK BILE ACID METABOLISM; (M5934)HALLMARK XENOBIOTIC METABOLISM	0.0	0.0	0.0	0.0	0.0	0.0	0.0	0.0	0.0	0.0	0.0	0.0	1.0	0.0	0.0	0.0	0.0	0.0	0.0	0.0
TNFRSF14	8764	symbol	H. sapiens	8764	H. sapiens	TNFRSF14	TNF receptor superfamily member 14	GO:1905675 negative regulation of adaptive immune memory response;GO:1905674 regulation of adaptive immune memory response;GO:0046642 negative regulation of alpha-beta T cell proliferation		Cancer-related genes:Mutated cancer genes; Human disease related genes:Cancers:Cancers of haematopoietic and lymphoid tissues; Predicted intracellular proteins; Cancer-related genes:Candidate cancer biomarkers; CD markers					0.0	1.0	0.0	1.0	1.0	1.0	0.0	1.0	0.0	1.0	1.0	1.0	1.0	0.0	1.0	0.0	0.0	0.0	0.0	0.0
NRROS	375387	symbol	H. sapiens	375387	H. sapiens	NRROS	negative regulator of reactive oxygen species	GO:0036364 transforming growth factor beta1 activation;GO:0036363 transforming growth factor beta activation;GO:0014005 microglia development		Disease related genes					1.0	0.0	0.0	0.0	0.0	0.0	1.0	0.0	0.0	0.0	0.0	0.0	0.0	0.0	0.0	0.0	0.0	0.0	0.0	1.0
CXCL9	4283	symbol	H. sapiens	4283	H. sapiens	CXCL9	C-X-C motif chemokine ligand 9	GO:1901741 positive regulation of myoblast fusion;GO:1901739 regulation of myoblast fusion;GO:0060143 positive regulation of syncytium formation by plasma membrane fusion		Human disease related genes:Immune system diseases:Allergies and autoimmune diseases; Cancer-related genes:Candidate cancer biomarkers; Predicted secreted proteins			(M196)PID IL23 PATHWAY; (M222)PID CXCR3 PATHWAY; (M5883)NABA SECRETED FACTORS	(M5897)HALLMARK IL6 JAK STAT3 SIGNALING; (M5913)HALLMARK INTERFERON GAMMA RESPONSE; (M5932)HALLMARK INFLAMMATORY RESPONSE	0.0	0.0	0.0	0.0	0.0	0.0	1.0	0.0	0.0	1.0	0.0	1.0	1.0	0.0	1.0	0.0	0.0	0.0	0.0	0.0
LGALS2	3957	symbol	H. sapiens	3957	H. sapiens	LGALS2	galectin 2	GO:0043029 T cell homeostasis;GO:0002260 lymphocyte homeostasis;GO:0001776 leukocyte homeostasis		Predicted intracellular proteins	Mitochondria (Approved); Additional: Nucleoplasm	Beta-D-Glucose	(M5880)NABA ECM AFFILIATED; (M5885)NABA MATRISOME ASSOCIATED; (M5889)NABA MATRISOME		0.0	0.0	0.0	0.0	0.0	0.0	0.0	0.0	1.0	0.0	0.0	0.0	0.0	0.0	0.0	0.0	0.0	0.0	0.0	0.0
ARHGAP31	57514	symbol	H. sapiens	57514	H. sapiens	ARHGAP31	Rho GTPase activating protein 31	GO:0007264 small GTPase mediated signal transduction;GO:0051056 regulation of small GTPase mediated signal transduction;GO:0035556 intracellular signal transduction		Predicted intracellular proteins; Disease related genes; Human disease related genes:Congenital malformations:Other congenital malformations					0.0	0.0	0.0	0.0	0.0	0.0	0.0	0.0	0.0	0.0	0.0	0.0	0.0	0.0	0.0	0.0	0.0	0.0	0.0	0.0
FCRL2	79368	symbol	H. sapiens	79368	H. sapiens	FCRL2	Fc receptor like 2	GO:0007267 cell-cell signaling;GO:0007166 cell surface receptor signaling pathway;GO:0007165 signal transduction		CD markers					0.0	0.0	0.0	0.0	0.0	0.0	0.0	0.0	0.0	0.0	0.0	0.0	0.0	0.0	0.0	0.0	0.0	0.0	0.0	0.0
OR2I1P	442197	symbol	H. sapiens	442197	H. sapiens	OR2I1P	olfactory receptor family 2 subfamily I member 1 pseudogene	GO:0050911 detection of chemical stimulus involved in sensory perception of smell;GO:0007608 sensory perception of smell;GO:0050907 detection of chemical stimulus involved in sensory perception							0.0	0.0	0.0	0.0	0.0	0.0	0.0	0.0	0.0	0.0	0.0	0.0	0.0	0.0	0.0	0.0	0.0	0.0	0.0	0.0
RGL1	23179	symbol	H. sapiens	23179	H. sapiens	RGL1	ral guanine nucleotide dissociation stimulator like 1	GO:0007265 Ras protein signal transduction;GO:0007264 small GTPase mediated signal transduction;GO:0043547 positive regulation of GTPase activity		Predicted intracellular proteins; RAS pathway related proteins	Golgi apparatus;Nucleoplasm;Vesicles (Approved)				0.0	0.0	0.0	0.0	0.0	0.0	0.0	0.0	0.0	0.0	0.0	0.0	0.0	0.0	0.0	0.0	0.0	0.0	0.0	0.0
IRF8	3394	symbol	H. sapiens	3394	H. sapiens	IRF8	interferon regulatory factor 8	GO:0002273 plasmacytoid dendritic cell differentiation;GO:0002270 plasmacytoid dendritic cell activation;GO:0002316 follicular B cell differentiation		Transcription factors:Helix-turn-helix domains; Disease related genes; Predicted intracellular proteins; Human disease related genes:Immune system diseases:Primary immunodeficiency	Nucleoplasm (Enhanced)		(M22)PID GMCSF PATHWAY; (M254)PID MYC REPRESS PATHWAY	(M5947)HALLMARK IL2 STAT5 SIGNALING; (M5913)HALLMARK INTERFERON GAMMA RESPONSE; (M5934)HALLMARK XENOBIOTIC METABOLISM	1.0	0.0	0.0	1.0	0.0	0.0	0.0	1.0	0.0	1.0	0.0	1.0	1.0	1.0	0.0	1.0	0.0	1.0	0.0	0.0
SUSD3	203328	symbol	H. sapiens	203328	H. sapiens	SUSD3	sushi domain containing 3								0.0	0.0	0.0	0.0	0.0	0.0	0.0	0.0	0.0	0.0	0.0	0.0	0.0	0.0	0.0	0.0	0.0	0.0	0.0	0.0
IL9R	3581	symbol	H. sapiens	3581	H. sapiens	IL9R	interleukin 9 receptor	GO:0038113 interleukin-9-mediated signaling pathway;GO:0071355 cellular response to interleukin-9;GO:0071104 response to interleukin-9		CD markers				(M5897)HALLMARK IL6 JAK STAT3 SIGNALING	0.0	0.0	0.0	1.0	0.0	0.0	0.0	0.0	0.0	1.0	0.0	1.0	0.0	0.0	0.0	0.0	0.0	0.0	0.0	0.0
FLT3LG	2323	symbol	H. sapiens	2323	H. sapiens	FLT3LG	fms related receptor tyrosine kinase 3 ligand	GO:0035162 embryonic hemopoiesis;GO:0048568 embryonic organ development;GO:0030097 hemopoiesis		Predicted intracellular proteins; Predicted secreted proteins; RAS pathway related proteins			(M5883)NABA SECRETED FACTORS; (M5885)NABA MATRISOME ASSOCIATED; (M5889)NABA MATRISOME	(M5947)HALLMARK IL2 STAT5 SIGNALING	1.0	0.0	0.0	0.0	0.0	0.0	0.0	0.0	0.0	1.0	0.0	1.0	0.0	0.0	0.0	0.0	0.0	0.0	0.0	0.0
ZAP70	7535	symbol	H. sapiens	7535	H. sapiens	ZAP70	zeta chain of T cell receptor associated protein kinase 70	GO:0070489 T cell aggregation;GO:0043366 beta selection;GO:0071593 lymphocyte aggregation	yes	Predicted intracellular proteins; Enzymes; Kinases:Tyr protein kinases; Human disease related genes:Immune system diseases:Primary immunodeficiency; Potential drug targets; ENZYME proteins:Transferases; RAS pathway related proteins; Disease related genes		Staurosporine; Fostamatinib	(M141)PID PI3KCI PATHWAY; (M88)PID CD8 TCR PATHWAY; (M34)PID TCR PATHWAY	(M5950)HALLMARK ALLOGRAFT REJECTION	1.0	1.0	1.0	1.0	1.0	0.0	0.0	0.0	0.0	0.0	1.0	1.0	0.0	1.0	1.0	0.0	0.0	1.0	0.0	0.0
FYN	2534	symbol	H. sapiens	2534	H. sapiens	FYN	FYN proto-oncogene, Src family tyrosine kinase	GO:0000304 response to singlet oxygen;GO:1905430 cellular response to glycine;GO:1905429 response to glycine	yes	ENZYME proteins:Transferases; Predicted intracellular proteins; Kinases:Tyr protein kinases; Enzymes	Plasma membrane (Enhanced); Additional: Cytosol	Dasatinib; Triglyme; Fostamatinib	(M251)PID SYNDECAN 3 PATHWAY; (M184)PID ECADHERIN KERATINOCYTE PATHWAY; (M33)PID GLYPICAN 1PATHWAY	(M5946)HALLMARK COAGULATION; (M5942)HALLMARK UV RESPONSE DN; (M5921)HALLMARK COMPLEMENT	1.0	1.0	1.0	1.0	1.0	1.0	0.0	0.0	1.0	1.0	0.0	1.0	0.0	0.0	1.0	0.0	0.0	0.0	0.0	0.0
GBP2	2634	symbol	H. sapiens	2634	H. sapiens	GBP2	guanylate binding protein 2	GO:0042832 defense response to protozoan;GO:0001562 response to protozoan;GO:0071347 cellular response to interleukin-1		Predicted intracellular proteins	Cytosol;Nucleoplasm (Approved)			(M5911)HALLMARK INTERFERON ALPHA RESPONSE; (M5950)HALLMARK ALLOGRAFT REJECTION	0.0	0.0	0.0	0.0	0.0	0.0	0.0	0.0	0.0	1.0	0.0	1.0	1.0	0.0	0.0	0.0	0.0	0.0	0.0	0.0
SSTR3	6753	symbol	H. sapiens	6753	H. sapiens	SSTR3	somatostatin receptor 3	GO:0008628 hormone-mediated apoptotic signaling pathway;GO:0038169 somatostatin receptor signaling pathway;GO:0038170 somatostatin signaling pathway		G-protein coupled receptors:GPCRs excl olfactory receptors; Transporters; FDA approved drug targets:Small molecule drugs		Pasireotide; Somatostatin; Lutetium Lu 177 dotatate; Edotreotide gallium Ga-68			0.0	1.0	0.0	0.0	0.0	0.0	0.0	0.0	0.0	0.0	0.0	0.0	0.0	0.0	1.0	0.0	0.0	0.0	0.0	0.0
LILRA5	353514	symbol	H. sapiens	353514	H. sapiens	LILRA5	leukocyte immunoglobulin like receptor A5	GO:0032696 negative regulation of interleukin-13 production;GO:0032695 negative regulation of interleukin-12 production;GO:0032656 regulation of interleukin-13 production		Predicted secreted proteins; CD markers					0.0	1.0	0.0	0.0	1.0	0.0	0.0	1.0	1.0	1.0	0.0	0.0	0.0	0.0	0.0	0.0	0.0	0.0	0.0	0.0
PILRA	29992	symbol	H. sapiens	29992	H. sapiens	PILRA	paired immunoglobin like type 2 receptor alpha	GO:0007165 signal transduction;GO:0023052 signaling;GO:0007154 cell communication		Predicted secreted proteins					0.0	0.0	0.0	0.0	1.0	0.0	0.0	0.0	0.0	0.0	0.0	1.0	0.0	0.0	0.0	0.0	0.0	0.0	0.0	0.0
LTB	4050	symbol	H. sapiens	4050	H. sapiens	LTB	lymphotoxin beta	GO:0048535 lymph node development;GO:0032735 positive regulation of interleukin-12 production;GO:0032655 regulation of interleukin-12 production		Predicted intracellular proteins; Cancer-related genes:Candidate cancer biomarkers	Centrosome (Approved)		(M5883)NABA SECRETED FACTORS; (M5885)NABA MATRISOME ASSOCIATED; (M5889)NABA MATRISOME	(M5897)HALLMARK IL6 JAK STAT3 SIGNALING; (M5947)HALLMARK IL2 STAT5 SIGNALING; (M5950)HALLMARK ALLOGRAFT REJECTION	1.0	0.0	0.0	0.0	0.0	0.0	0.0	1.0	0.0	1.0	0.0	1.0	0.0	0.0	0.0	0.0	0.0	0.0	0.0	0.0
FLT3	2322	symbol	H. sapiens	2322	H. sapiens	FLT3	fms related receptor tyrosine kinase 3	GO:0002328 pro-B cell differentiation;GO:0002318 myeloid progenitor cell differentiation;GO:0035726 common myeloid progenitor cell proliferation	yes	CD markers; Cancer-related genes:Mutated cancer genes; FDA approved drug targets:Small molecule drugs; Human disease related genes:Cancers:Cancers of haematopoietic and lymphoid tissues; Enzymes; Kinases:Tyr protein kinases; RAS pathway related proteins; ENZYME proteins:Transferases; Disease related genes; Cancer-related genes:Mutational cancer driver genes	Endoplasmic reticulum (Approved)	Sorafenib; Sunitinib; XL999; Tandutinib; ABT-869; Lestaurtinib; Midostaurin; Ponatinib; Nintedanib; Fostamatinib; Gilteritinib; Brigatinib; Fedratinib; Amuvatinib; Quizartinib; Pexidartinib			1.0	0.0	0.0	0.0	0.0	0.0	0.0	0.0	0.0	1.0	0.0	1.0	0.0	0.0	0.0	0.0	0.0	1.0	0.0	0.0
NLRC3	197358	symbol	H. sapiens	197358	H. sapiens	NLRC3	NLR family CARD domain containing 3	GO:0032687 negative regulation of interferon-alpha production;GO:1900226 negative regulation of NLRP3 inflammasome complex assembly;GO:0032688 negative regulation of interferon-beta production		Predicted intracellular proteins	Cytosol (Supported); Additional: Centriolar satellite;Vesicles				1.0	1.0	0.0	0.0	0.0	1.0	0.0	0.0	1.0	0.0	0.0	0.0	0.0	0.0	0.0	0.0	0.0	0.0	0.0	0.0
FYB1	2533	symbol	H. sapiens	2533	H. sapiens	FYB1	FYN binding protein 1	GO:0007229 integrin-mediated signaling pathway;GO:0050852 T cell receptor signaling pathway;GO:0072659 protein localization to plasma membrane		Predicted intracellular proteins; Disease related genes; Human disease related genes:Cardiovascular diseases:Hematologic diseases	Plasma membrane (Approved); Additional: Nucleoplasm		(M34)PID TCR PATHWAY	(M5915)HALLMARK APICAL JUNCTION; (M5950)HALLMARK ALLOGRAFT REJECTION	0.0	0.0	1.0	0.0	1.0	0.0	0.0	0.0	0.0	0.0	0.0	1.0	0.0	0.0	0.0	0.0	0.0	0.0	0.0	0.0
LAIR1	3903	symbol	H. sapiens	3903	H. sapiens	LAIR1	leukocyte associated immunoglobulin like receptor 1	GO:0002250 adaptive immune response;GO:0006955 immune response;GO:0002376 immune system process		Predicted intracellular proteins; CD markers	Plasma membrane (Supported)				0.0	0.0	0.0	1.0	1.0	0.0	0.0	0.0	0.0	0.0	0.0	0.0	0.0	0.0	0.0	0.0	0.0	0.0	1.0	0.0
NFAM1	150372	symbol	H. sapiens	150372	H. sapiens	NFAM1	NFAT activating protein with ITAM motif 1	GO:0050861 positive regulation of B cell receptor signaling pathway;GO:0050855 regulation of B cell receptor signaling pathway;GO:0050857 positive regulation of antigen receptor-mediated signaling pathway			Cytosol;Plasma membrane (Approved)				1.0	1.0	1.0	0.0	0.0	0.0	1.0	1.0	0.0	0.0	1.0	0.0	0.0	0.0	0.0	0.0	1.0	1.0	1.0	0.0
TNFRSF13B	23495	symbol	H. sapiens	23495	H. sapiens	TNFRSF13B	TNF receptor superfamily member 13B	GO:0030889 negative regulation of B cell proliferation;GO:0001782 B cell homeostasis;GO:0050869 negative regulation of B cell activation		Human disease related genes:Immune system diseases:Primary immunodeficiency; Disease related genes; Predicted intracellular proteins; CD markers			(M165)PID SYNDECAN 4 PATHWAY; (M240)PID SYNDECAN 2 PATHWAY		1.0	1.0	0.0	1.0	0.0	0.0	0.0	0.0	0.0	1.0	0.0	1.0	0.0	0.0	0.0	0.0	1.0	0.0	0.0	0.0
SIT1	27240	symbol	H. sapiens	27240	H. sapiens	SIT1	signaling threshold regulating transmembrane adaptor 1	GO:0043029 T cell homeostasis;GO:0002260 lymphocyte homeostasis;GO:0001776 leukocyte homeostasis						(M5950)HALLMARK ALLOGRAFT REJECTION	0.0	1.0	0.0	1.0	0.0	0.0	0.0	0.0	0.0	0.0	0.0	0.0	0.0	0.0	0.0	0.0	0.0	0.0	0.0	0.0
IFNG	3458	symbol	H. sapiens	3458	H. sapiens	IFNG	interferon gamma	GO:0032113 regulation of carbohydrate phosphatase activity;GO:0060549 regulation of fructose 1,6-bisphosphate 1-phosphatase activity;GO:0060550 positive regulation of fructose 1,6-bisphosphate 1-phosphatase activity		FDA approved drug targets:Small molecule drugs; Predicted secreted proteins; FDA approved drug targets:Biotech drugs; Cancer-related genes:Candidate cancer biomarkers; Human disease related genes:Immune system diseases:Allergies and autoimmune diseases; Disease related genes; Human disease related genes:Cardiovascular diseases:Hematologic diseases		Olsalazine; Glucosamine; VIR201; Fontolizumab; Foreskin fibroblast (neonatal); Foreskin keratinocyte (neonatal); Emapalumab	(M206)PID PDGFRA PATHWAY; (M36)PID IL27 PATHWAY; (M235)PID TCR CALCIUM PATHWAY	(M5950)HALLMARK ALLOGRAFT REJECTION; (M5956)HALLMARK KRAS SIGNALING DN	1.0	1.0	1.0	1.0	0.0	1.0	1.0	1.0	1.0	1.0	1.0	1.0	0.0	1.0	1.0	1.0	0.0	0.0	0.0	0.0
EBI3	10148	symbol	H. sapiens	10148	H. sapiens	EBI3	Epstein-Barr virus induced 3	GO:0033210 leptin-mediated signaling pathway;GO:0044320 cellular response to leptin stimulus;GO:0044321 response to leptin		Predicted secreted proteins			(M36)PID IL27 PATHWAY; (M5883)NABA SECRETED FACTORS; (M5885)NABA MATRISOME ASSOCIATED	(M5897)HALLMARK IL6 JAK STAT3 SIGNALING; (M5932)HALLMARK INFLAMMATORY RESPONSE	1.0	1.0	0.0	1.0	0.0	0.0	0.0	1.0	0.0	1.0	1.0	1.0	0.0	0.0	0.0	1.0	0.0	0.0	0.0	0.0
PTCRA	171558	symbol	H. sapiens	171558	H. sapiens	PTCRA	pre T cell antigen receptor alpha	GO:0070244 negative regulation of thymocyte apoptotic process;GO:0070243 regulation of thymocyte apoptotic process;GO:0070233 negative regulation of T cell apoptotic process					(M17)PID NOTCH PATHWAY; (M195)PID CMYB PATHWAY		0.0	0.0	0.0	0.0	0.0	0.0	0.0	0.0	0.0	0.0	0.0	0.0	0.0	0.0	0.0	1.0	0.0	0.0	0.0	0.0
RHOH	399	symbol	H. sapiens	399	H. sapiens	RHOH	ras homolog family member H	GO:0043652 engulfment of apoptotic cell;GO:0016601 Rac protein signal transduction;GO:0045576 mast cell activation		Predicted intracellular proteins; Disease related genes; Human disease related genes:Skin diseases:Skin and soft tissue diseases; Cancer-related genes	Golgi apparatus;Vesicles (Approved)			(M5947)HALLMARK IL2 STAT5 SIGNALING	1.0	1.0	0.0	0.0	0.0	0.0	0.0	0.0	0.0	0.0	1.0	0.0	0.0	0.0	1.0	0.0	0.0	0.0	0.0	0.0
PLA1A	51365	symbol	H. sapiens	51365	H. sapiens	PLA1A	phospholipase A1 member A	GO:0036150 phosphatidylserine acyl-chain remodeling;GO:0006658 phosphatidylserine metabolic process;GO:0006575 cellular modified amino acid metabolic process		Predicted intracellular proteins; Predicted secreted proteins; RAS pathway related proteins	Cytoplasmic bodies;Nuclear speckles (Approved); Additional: Nucleoplasm				0.0	0.0	0.0	0.0	0.0	0.0	0.0	0.0	0.0	0.0	0.0	0.0	0.0	0.0	0.0	0.0	0.0	0.0	0.0	0.0
CD33	945	symbol	H. sapiens	945	H. sapiens	CD33	CD33 molecule	GO:0150102 negative regulation of monocyte activation;GO:1903615 positive regulation of protein tyrosine phosphatase activity;GO:1903613 regulation of protein tyrosine phosphatase activity		CD markers; FDA approved drug targets:Biotech drugs	Nucleoplasm;Plasma membrane (Approved)	Gemtuzumab ozogamicin; AVE9633			0.0	1.0	1.0	0.0	1.0	0.0	0.0	0.0	0.0	0.0	0.0	1.0	0.0	0.0	0.0	0.0	0.0	0.0	1.0	0.0
SCML4	256380	symbol	H. sapiens	256380	H. sapiens	SCML4	Scm polycomb group protein like 4	GO:0045892 negative regulation of DNA-templated transcription;GO:1903507 negative regulation of nucleic acid-templated transcription;GO:1902679 negative regulation of RNA biosynthetic process		Predicted intracellular proteins	Nucleoplasm (Approved)				0.0	0.0	0.0	0.0	0.0	0.0	0.0	0.0	0.0	0.0	0.0	0.0	0.0	0.0	0.0	0.0	0.0	0.0	0.0	0.0
CLECL1	160365	gene_synonym	H. sapiens	160365	H. sapiens	CLECL1P	C-type lectin like 1, pseudogene	GO:0097323 B cell adhesion;GO:0032753 positive regulation of interleukin-4 production;GO:0032673 regulation of interleukin-4 production		Predicted intracellular proteins	Centriolar satellite;Plasma membrane (Supported)				0.0	1.0	0.0	0.0	0.0	0.0	0.0	1.0	0.0	0.0	0.0	0.0	0.0	0.0	0.0	0.0	0.0	0.0	0.0	0.0
PLXNC1	10154	symbol	H. sapiens	10154	H. sapiens	PLXNC1	plexin C1	GO:1902287 semaphorin-plexin signaling pathway involved in axon guidance;GO:1902285 semaphorin-plexin signaling pathway involved in neuron projection guidance;GO:0071526 semaphorin-plexin signaling pathway		Predicted intracellular proteins; CD markers	Mitochondria (Approved)		(M5880)NABA ECM AFFILIATED; (M5885)NABA MATRISOME ASSOCIATED; (M5889)NABA MATRISOME		0.0	1.0	0.0	0.0	0.0	0.0	0.0	0.0	0.0	0.0	0.0	0.0	0.0	0.0	1.0	0.0	0.0	0.0	0.0	0.0
SEPTIN1	1731	symbol	H. sapiens	1731	H. sapiens	SEPTIN1	septin 1	GO:0061640 cytoskeleton-dependent cytokinesis;GO:0000910 cytokinesis;GO:0017157 regulation of exocytosis		Predicted intracellular proteins	Actin filaments (Approved)		(M14)PID AURORA B PATHWAY		0.0	0.0	0.0	0.0	0.0	0.0	0.0	0.0	0.0	0.0	0.0	0.0	0.0	0.0	0.0	0.0	0.0	0.0	0.0	0.0
CALHM6	441168	symbol	H. sapiens	441168	H. sapiens	CALHM6	calcium homeostasis modulator family member 6	GO:0098655 cation transmembrane transport;GO:0006812 cation transport;GO:0034220 ion transmembrane transport		Predicted intracellular proteins; Transporters:Transporter channels and pores					0.0	0.0	0.0	0.0	0.0	0.0	0.0	0.0	0.0	0.0	0.0	0.0	0.0	0.0	0.0	0.0	0.0	0.0	0.0	0.0
MZB1	51237	symbol	H. sapiens	51237	H. sapiens	MZB1	marginal zone B and B1 cell specific protein	GO:0033622 integrin activation;GO:0002639 positive regulation of immunoglobulin production;GO:0030888 regulation of B cell proliferation		Predicted secreted proteins	Golgi apparatus (Approved)				0.0	1.0	0.0	0.0	0.0	1.0	0.0	0.0	0.0	0.0	0.0	0.0	0.0	0.0	0.0	0.0	1.0	0.0	0.0	0.0
KLRB1	3820	symbol	H. sapiens	3820	H. sapiens	KLRB1	killer cell lectin like receptor B1	GO:0042269 regulation of natural killer cell mediated cytotoxicity;GO:0002715 regulation of natural killer cell mediated immunity;GO:0001910 regulation of leukocyte mediated cytotoxicity		CD markers	Nucleoplasm (Uncertain); Additional: Cytosol				0.0	0.0	0.0	0.0	1.0	1.0	0.0	0.0	1.0	0.0	0.0	0.0	0.0	0.0	0.0	0.0	0.0	0.0	0.0	0.0
FNBP1	23048	symbol	H. sapiens	23048	H. sapiens	FNBP1	formin binding protein 1	GO:0006897 endocytosis;GO:0016192 vesicle-mediated transport;GO:0006810 transport		Predicted intracellular proteins; Disease related genes	Plasma membrane (Supported); Additional: Vesicles				0.0	0.0	0.0	0.0	0.0	0.0	0.0	0.0	0.0	0.0	0.0	0.0	0.0	0.0	0.0	0.0	0.0	0.0	0.0	0.0
EMILIN2	84034	symbol	H. sapiens	84034	H. sapiens	EMILIN2	elastin microfibril interfacer 2	GO:1901731 positive regulation of platelet aggregation;GO:1900426 positive regulation of defense response to bacterium;GO:0034112 positive regulation of homotypic cell-cell adhesion		Predicted secreted proteins			(M3008)NABA ECM GLYCOPROTEINS; (M5884)NABA CORE MATRISOME; (M5889)NABA MATRISOME		0.0	1.0	0.0	0.0	0.0	1.0	0.0	0.0	1.0	0.0	0.0	0.0	0.0	0.0	0.0	0.0	0.0	0.0	0.0	0.0
LILRB1	10859	symbol	H. sapiens	10859	H. sapiens	LILRB1	leukocyte immunoglobulin like receptor B1	GO:2001191 regulation of gamma-delta T cell activation involved in immune response;GO:2001193 positive regulation of gamma-delta T cell activation involved in immune response;GO:2001189 negative regulation of T cell activation via T cell receptor contact with antigen bound to MHC molecule on antigen presenting cell							1.0	1.0	1.0	1.0	1.0	1.0	0.0	1.0	1.0	1.0	1.0	0.0	1.0	1.0	0.0	0.0	0.0	0.0	0.0	0.0
FGD2	221472	symbol	H. sapiens	221472	H. sapiens	FGD2	FYVE, RhoGEF and PH domain containing 2	GO:0046847 filopodium assembly;GO:0043507 positive regulation of JUN kinase activity;GO:0043506 regulation of JUN kinase activity		Predicted intracellular proteins					0.0	0.0	0.0	0.0	0.0	0.0	0.0	0.0	0.0	0.0	0.0	0.0	0.0	0.0	1.0	0.0	0.0	0.0	0.0	0.0
DOCK2	1794	symbol	H. sapiens	1794	H. sapiens	DOCK2	dedicator of cytokinesis 2	GO:0001766 membrane raft polarization;GO:0002277 myeloid dendritic cell activation involved in immune response;GO:0031580 membrane raft distribution		Human disease related genes:Immune system diseases:Primary immunodeficiency; Disease related genes; Predicted intracellular proteins; Cancer-related genes:Mutational cancer driver genes			(M210)PID IL8 CXCR2 PATHWAY; (M241)PID RAC1 REG PATHWAY	(M5893)HALLMARK MITOTIC SPINDLE; (M5953)HALLMARK KRAS SIGNALING UP	1.0	0.0	0.0	1.0	0.0	0.0	0.0	0.0	0.0	0.0	0.0	0.0	0.0	1.0	1.0	0.0	0.0	0.0	1.0	0.0
RUBCNL	80183	symbol	H. sapiens	80183	H. sapiens	RUBCNL	rubicon like autophagy enhancer	GO:0061910 autophagosome-endosome fusion;GO:0061909 autophagosome-lysosome fusion;GO:0070873 regulation of glycogen metabolic process		Predicted intracellular proteins	Cytosol (Approved)				0.0	0.0	0.0	0.0	0.0	0.0	0.0	0.0	0.0	0.0	0.0	0.0	0.0	0.0	0.0	0.0	0.0	0.0	0.0	0.0
CSF3R	1441	symbol	H. sapiens	1441	H. sapiens	CSF3R	colony stimulating factor 3 receptor	GO:0030593 neutrophil chemotaxis;GO:0071621 granulocyte chemotaxis;GO:1990266 neutrophil migration		Human disease related genes:Cancers:Cancers of haematopoietic and lymphoid tissues; FDA approved drug targets:Biotech drugs; Cancer-related genes; Predicted intracellular proteins; Disease related genes; CD markers		Pegfilgrastim; Filgrastim; FavId; Lenograstim; Lipegfilgrastim		(M5897)HALLMARK IL6 JAK STAT3 SIGNALING; (M5932)HALLMARK INFLAMMATORY RESPONSE	0.0	0.0	0.0	0.0	0.0	0.0	0.0	0.0	0.0	1.0	1.0	1.0	0.0	0.0	1.0	0.0	0.0	0.0	0.0	0.0
TNFSF13	8741	symbol	H. sapiens	8741	H. sapiens	TNFSF13	TNF superfamily member 13	GO:0048298 positive regulation of isotype switching to IgA isotypes;GO:0048296 regulation of isotype switching to IgA isotypes;GO:0045830 positive regulation of isotype switching		Predicted intracellular proteins; Cancer-related genes:Candidate cancer biomarkers; Predicted secreted proteins; CD markers			(M5883)NABA SECRETED FACTORS; (M5885)NABA MATRISOME ASSOCIATED; (M5889)NABA MATRISOME		0.0	1.0	1.0	0.0	0.0	1.0	0.0	0.0	0.0	1.0	1.0	1.0	0.0	0.0	0.0	1.0	1.0	0.0	0.0	0.0
CD300LB	124599	symbol	H. sapiens	124599	H. sapiens	CD300LB	CD300 molecule like family member b	GO:0002376 immune system process;GO:0008150 biological_process		Predicted intracellular proteins; CD markers	Plasma membrane (Approved)				0.0	0.0	0.0	0.0	1.0	0.0	0.0	0.0	0.0	0.0	0.0	0.0	0.0	0.0	0.0	0.0	0.0	0.0	0.0	0.0
BIN2	51411	symbol	H. sapiens	51411	H. sapiens	BIN2	bridging integrator 2	GO:0071800 podosome assembly;GO:0097320 plasma membrane tubulation;GO:0006911 phagocytosis, engulfment		Predicted intracellular proteins	Plasma membrane (Enhanced)				0.0	0.0	0.0	0.0	0.0	0.0	0.0	0.0	0.0	0.0	0.0	0.0	0.0	0.0	1.0	0.0	0.0	0.0	1.0	1.0
ATP8A1	10396	symbol	H. sapiens	10396	H. sapiens	ATP8A1	ATPase phospholipid transporting 8A1	GO:0061092 positive regulation of phospholipid translocation;GO:0061091 regulation of phospholipid translocation;GO:0140331 aminophospholipid translocation		Transporters:Primary Active Transporters; Predicted intracellular proteins; Enzymes; ENZYME proteins	Vesicles (Supported)	Phosphatidyl serine			0.0	0.0	0.0	0.0	0.0	0.0	0.0	0.0	0.0	0.0	0.0	0.0	0.0	0.0	1.0	0.0	0.0	0.0	1.0	0.0
CD163L1	283316	symbol	H. sapiens	283316	H. sapiens	CD163L1	CD163 molecule like 1	GO:0006897 endocytosis;GO:0016192 vesicle-mediated transport;GO:0006810 transport		Predicted intracellular proteins; CD markers	Centrosome;Cytosol (Approved); Additional: Nucleoplasm				0.0	0.0	0.0	0.0	0.0	0.0	0.0	0.0	0.0	0.0	0.0	0.0	0.0	0.0	0.0	0.0	0.0	0.0	0.0	0.0
CD69	969	symbol	H. sapiens	969	H. sapiens	CD69	CD69 molecule	GO:0071466 cellular response to xenobiotic stimulus;GO:0009410 response to xenobiotic stimulus;GO:0070887 cellular response to chemical stimulus		CD markers				(M5902)HALLMARK APOPTOSIS; (M5890)HALLMARK TNFA SIGNALING VIA NFKB; (M5913)HALLMARK INTERFERON GAMMA RESPONSE	0.0	0.0	0.0	0.0	0.0	0.0	0.0	0.0	0.0	0.0	0.0	0.0	0.0	0.0	0.0	1.0	0.0	0.0	0.0	0.0
MGAT4A	11320	symbol	H. sapiens	11320	H. sapiens	MGAT4A	alpha-1,3-mannosyl-glycoprotein 4-beta-N-acetylglucosaminyltransferase A	GO:0046487 glyoxylate metabolic process;GO:0006491 N-glycan processing;GO:0019082 viral protein processing		ENZYME proteins:Transferases; Predicted intracellular proteins; Enzymes; Predicted secreted proteins	Golgi apparatus (Approved)				0.0	0.0	0.0	0.0	0.0	0.0	0.0	0.0	0.0	0.0	0.0	0.0	0.0	0.0	0.0	0.0	0.0	0.0	0.0	0.0
CD74	972	symbol	H. sapiens	972	H. sapiens	CD74	CD74 molecule	GO:0035691 macrophage migration inhibitory factor signaling pathway;GO:2000448 positive regulation of macrophage migration inhibitory factor signaling pathway;GO:2000446 regulation of macrophage migration inhibitory factor signaling pathway		Transporters; Cancer-related genes:Candidate cancer biomarkers; Potential drug targets; Disease related genes; CD markers	Golgi apparatus (Supported)			(M5911)HALLMARK INTERFERON ALPHA RESPONSE; (M5913)HALLMARK INTERFERON GAMMA RESPONSE; (M5950)HALLMARK ALLOGRAFT REJECTION	1.0	1.0	1.0	1.0	1.0	1.0	0.0	1.0	1.0	1.0	1.0	1.0	0.0	1.0	1.0	0.0	1.0	0.0	0.0	0.0
CD244	51744	symbol	H. sapiens	51744	H. sapiens	CD244	CD244 molecule	GO:0071661 regulation of granzyme B production;GO:0071663 positive regulation of granzyme B production;GO:0060732 positive regulation of inositol phosphate biosynthetic process		CD markers					1.0	0.0	0.0	1.0	0.0	1.0	0.0	1.0	0.0	0.0	0.0	0.0	0.0	1.0	0.0	0.0	0.0	0.0	0.0	0.0
DOCK8	81704	symbol	H. sapiens	81704	H. sapiens	DOCK8	dedicator of cytokinesis 8	GO:0061485 memory T cell proliferation;GO:1903905 positive regulation of establishment of T cell polarity;GO:1903903 regulation of establishment of T cell polarity		Human disease related genes:Other diseases:Mental and behavioural disorders; Disease related genes; Predicted intracellular proteins; Human disease related genes:Immune system diseases:Primary immunodeficiency	Centrosome (Approved); Additional: Cytosol;Mitochondria;Nucleoplasm				1.0	1.0	0.0	0.0	0.0	0.0	0.0	0.0	0.0	1.0	0.0	0.0	0.0	0.0	1.0	0.0	0.0	0.0	0.0	0.0
WDFY4	57705	symbol	H. sapiens	57705	H. sapiens	WDFY4	WDFY family member 4	GO:0036037 CD8-positive, alpha-beta T cell activation;GO:0098586 cellular response to virus;GO:0019882 antigen processing and presentation		Predicted intracellular proteins	Nucleoplasm (Approved); Additional: Cytosol				1.0	0.0	0.0	0.0	0.0	0.0	0.0	0.0	0.0	0.0	0.0	1.0	0.0	1.0	0.0	0.0	0.0	0.0	0.0	0.0
RGS1	5996	symbol	H. sapiens	5996	H. sapiens	RGS1	regulator of G protein signaling 1	GO:0061737 leukotriene signaling pathway;GO:0007193 adenylate cyclase-inhibiting G protein-coupled receptor signaling pathway;GO:0008277 regulation of G protein-coupled receptor signaling pathway		Predicted intracellular proteins			(M124)PID CXCR4 PATHWAY	(M5932)HALLMARK INFLAMMATORY RESPONSE	0.0	0.0	0.0	0.0	0.0	0.0	0.0	0.0	0.0	0.0	0.0	0.0	1.0	0.0	1.0	0.0	0.0	0.0	0.0	1.0
UBD	10537	symbol	H. sapiens	10537	H. sapiens	UBD	ubiquitin D	GO:0070842 aggresome assembly;GO:0070841 inclusion body assembly;GO:0043011 myeloid dendritic cell differentiation		Predicted intracellular proteins	Nucleoplasm (Supported); Additional: Nucleoli fibrillar center				1.0	0.0	0.0	0.0	0.0	0.0	0.0	0.0	0.0	0.0	0.0	0.0	0.0	0.0	0.0	0.0	0.0	0.0	0.0	0.0
IGLL1	3543	symbol	H. sapiens	3543	H. sapiens	IGLL1	immunoglobulin lambda like polypeptide 1	GO:0006910 phagocytosis, recognition;GO:0006958 complement activation, classical pathway;GO:0002455 humoral immune response mediated by circulating immunoglobulin		Predicted secreted proteins; Human disease related genes:Immune system diseases:Primary immunodeficiency; Predicted intracellular proteins; Disease related genes; CD markers	Endoplasmic reticulum (Approved)	Copper			0.0	1.0	1.0	1.0	0.0	0.0	0.0	0.0	0.0	0.0	0.0	0.0	1.0	0.0	0.0	0.0	1.0	0.0	0.0	0.0
GIMAP7	168537	symbol	H. sapiens	168537	H. sapiens	GIMAP7	GTPase, IMAP family member 7	GO:0046039 GTP metabolic process;GO:0009205 purine ribonucleoside triphosphate metabolic process;GO:0009144 purine nucleoside triphosphate metabolic process		Predicted intracellular proteins	Golgi apparatus;Vesicles (Supported)				0.0	0.0	0.0	0.0	0.0	0.0	0.0	0.0	0.0	0.0	0.0	0.0	0.0	0.0	0.0	0.0	0.0	0.0	0.0	0.0
GNGT2	2793	symbol	H. sapiens	2793	H. sapiens	GNGT2	G protein subunit gamma transducin 2	GO:0007602 phototransduction;GO:0009583 detection of light stimulus;GO:0009581 detection of external stimulus		Predicted intracellular proteins; RAS pathway related proteins; Transporters:Accessory Factors Involved in Transport			(M117)PID CONE PATHWAY	(M5921)HALLMARK COMPLEMENT	0.0	0.0	0.0	0.0	0.0	0.0	0.0	0.0	0.0	0.0	0.0	0.0	0.0	0.0	1.0	0.0	0.0	0.0	0.0	0.0
LAG3	3902	symbol	H. sapiens	3902	H. sapiens	LAG3	lymphocyte activating 3	GO:0002270 plasmacytoid dendritic cell activation;GO:0045590 negative regulation of regulatory T cell differentiation;GO:0045954 positive regulation of natural killer cell mediated cytotoxicity		Predicted intracellular proteins; CD markers					1.0	1.0	1.0	1.0	1.0	1.0	0.0	0.0	1.0	0.0	1.0	1.0	0.0	0.0	0.0	0.0	0.0	0.0	0.0	0.0
FERMT3	83706	symbol	H. sapiens	83706	H. sapiens	FERMT3	FERM domain containing kindlin 3	GO:0033622 integrin activation;GO:0033632 regulation of cell-cell adhesion mediated by integrin;GO:0070527 platelet aggregation		Predicted intracellular proteins; Disease related genes; Human disease related genes:Immune system diseases:Primary immunodeficiency	Vesicles (Approved)				1.0	1.0	0.0	0.0	0.0	0.0	0.0	0.0	0.0	0.0	0.0	0.0	0.0	0.0	1.0	0.0	0.0	0.0	0.0	0.0
TMEM150B	284417	symbol	H. sapiens	284417	H. sapiens	TMEM150B	transmembrane protein 150B	GO:0006914 autophagy;GO:0061919 process utilizing autophagic mechanism;GO:0044248 cellular catabolic process		Transporters:Accessory Factors Involved in Transport					0.0	0.0	0.0	0.0	0.0	0.0	0.0	0.0	0.0	0.0	0.0	0.0	0.0	0.0	0.0	0.0	0.0	0.0	0.0	0.0
PREX1	57580	symbol	H. sapiens	57580	H. sapiens	PREX1	phosphatidylinositol-3,4,5-trisphosphate dependent Rac exchange factor 1	GO:0042119 neutrophil activation;GO:0036230 granulocyte activation;GO:0030041 actin filament polymerization		Predicted intracellular proteins	Cytosol;Vesicles (Supported)		(M1315)SIG PIP3 SIGNALING IN B LYMPHOCYTES; (M241)PID RAC1 REG PATHWAY; (M295)SIG PIP3 SIGNALING IN CARDIAC MYOCTES	(M5893)HALLMARK MITOTIC SPINDLE	1.0	1.0	0.0	0.0	0.0	0.0	0.0	0.0	0.0	0.0	0.0	0.0	0.0	0.0	1.0	0.0	0.0	0.0	0.0	0.0
STAB1	23166	symbol	H. sapiens	23166	H. sapiens	STAB1	stabilin 1	GO:0016525 negative regulation of angiogenesis;GO:2000181 negative regulation of blood vessel morphogenesis;GO:1901343 negative regulation of vasculature development		Transporters	Cytosol (Approved); Additional: Nucleoplasm;Plasma membrane			(M5932)HALLMARK INFLAMMATORY RESPONSE; (M5950)HALLMARK ALLOGRAFT REJECTION	0.0	0.0	0.0	0.0	0.0	0.0	1.0	0.0	0.0	0.0	0.0	0.0	1.0	0.0	0.0	0.0	0.0	0.0	0.0	0.0
ICAM2	3384	symbol	H. sapiens	3384	H. sapiens	ICAM2	intercellular adhesion molecule 2	GO:0098609 cell-cell adhesion;GO:0007155 cell adhesion;GO:0009987 cellular process		Predicted intracellular proteins; CD markers	Plasma membrane (Approved); Additional: Cytosol		(M169)PID INTEGRIN2 PATHWAY	(M5915)HALLMARK APICAL JUNCTION	0.0	0.0	0.0	0.0	1.0	0.0	0.0	0.0	0.0	0.0	0.0	1.0	0.0	0.0	0.0	0.0	0.0	0.0	0.0	0.0
MS4A7	58475	symbol	H. sapiens	58475	H. sapiens	MS4A7	membrane spanning 4-domains A7	GO:0007166 cell surface receptor signaling pathway;GO:0007165 signal transduction;GO:0023052 signaling		Predicted intracellular proteins					0.0	0.0	0.0	0.0	0.0	0.0	0.0	0.0	0.0	0.0	0.0	0.0	0.0	0.0	0.0	0.0	0.0	0.0	0.0	0.0
P2RY13	53829	symbol	H. sapiens	53829	H. sapiens	P2RY13	purinergic receptor P2Y13	GO:0035589 G protein-coupled purinergic nucleotide receptor signaling pathway;GO:0007194 negative regulation of adenylate cyclase activity;GO:0031280 negative regulation of cyclase activity		G-protein coupled receptors:GPCRs excl olfactory receptors; G-protein coupled receptors:Adenosine and adenine nucleotide receptors					0.0	0.0	0.0	0.0	0.0	0.0	0.0	0.0	0.0	0.0	0.0	0.0	0.0	0.0	1.0	0.0	0.0	0.0	0.0	0.0
PRKAR2B	5577	symbol	H. sapiens	5577	H. sapiens	PRKAR2B	protein kinase cAMP-dependent type II regulatory subunit beta	GO:0097332 response to antipsychotic drug;GO:0097338 response to clozapine;GO:2000480 negative regulation of cAMP-dependent protein kinase activity		Predicted intracellular proteins	Mitochondria (Uncertain)	Cyclic adenosine monophosphate		(M5942)HALLMARK UV RESPONSE DN; (M5907)HALLMARK ESTROGEN RESPONSE LATE	0.0	0.0	0.0	0.0	0.0	0.0	0.0	0.0	0.0	0.0	0.0	0.0	0.0	0.0	1.0	0.0	0.0	0.0	0.0	0.0
SERPING1	710	symbol	H. sapiens	710	H. sapiens	SERPING1	serpin family G member 1	GO:0001868 regulation of complement activation, lectin pathway;GO:0001869 negative regulation of complement activation, lectin pathway;GO:0045916 negative regulation of complement activation		Human disease related genes:Cardiovascular diseases:Vascular diseases; Predicted secreted proteins; Candidate cardiovascular disease genes; Human disease related genes:Immune system diseases:Primary immunodeficiency; Predicted intracellular proteins; Disease related genes		PPL-100; Copper	(M3468)NABA ECM REGULATORS; (M5885)NABA MATRISOME ASSOCIATED; (M5889)NABA MATRISOME	(M5946)HALLMARK COAGULATION; (M5913)HALLMARK INTERFERON GAMMA RESPONSE; (M5921)HALLMARK COMPLEMENT	0.0	1.0	1.0	1.0	0.0	1.0	0.0	0.0	1.0	0.0	0.0	0.0	0.0	0.0	0.0	0.0	0.0	0.0	0.0	0.0
POU2F2	5452	symbol	H. sapiens	5452	H. sapiens	POU2F2	POU class 2 homeobox 2	GO:0098586 cellular response to virus;GO:0032755 positive regulation of interleukin-6 production;GO:0032675 regulation of interleukin-6 production		Transcription factors:Helix-turn-helix domains; Cancer-related genes:Candidate cancer biomarkers; Predicted intracellular proteins; Cancer-related genes:Mutated cancer genes	Nucleoplasm;Vesicles (Enhanced)		(M236)PID DELTA NP63 PATHWAY; (M10)PID BCR 5PATHWAY		0.0	0.0	0.0	0.0	0.0	0.0	0.0	1.0	0.0	0.0	0.0	1.0	0.0	0.0	0.0	0.0	0.0	0.0	0.0	0.0
LILRB5	10990	symbol	H. sapiens	10990	H. sapiens	LILRB5	leukocyte immunoglobulin like receptor B5	GO:0019221 cytokine-mediated signaling pathway;GO:0002250 adaptive immune response;GO:0071345 cellular response to cytokine stimulus		CD markers					0.0	0.0	0.0	1.0	1.0	0.0	0.0	0.0	0.0	1.0	0.0	0.0	0.0	0.0	0.0	0.0	0.0	0.0	0.0	0.0
GIMAP8	155038	symbol	H. sapiens	155038	H. sapiens	GIMAP8	GTPase, IMAP family member 8	GO:0070232 regulation of T cell apoptotic process;GO:0070228 regulation of lymphocyte apoptotic process;GO:2000106 regulation of leukocyte apoptotic process		Predicted intracellular proteins					0.0	0.0	0.0	0.0	0.0	0.0	0.0	0.0	0.0	0.0	0.0	0.0	0.0	0.0	0.0	0.0	0.0	0.0	0.0	0.0
P2RY8	286530	symbol	H. sapiens	286530	H. sapiens	P2RY8	P2Y receptor family member 8	GO:0035589 G protein-coupled purinergic nucleotide receptor signaling pathway;GO:0035590 purinergic nucleotide receptor signaling pathway;GO:0051482 positive regulation of cytosolic calcium ion concentration involved in phospholipase C-activating G protein-coupled signaling pathway		G-protein coupled receptors:Adenosine and adenine nucleotide receptors; Predicted intracellular proteins; G-protein coupled receptors:GPCRs excl olfactory receptors; Cancer-related genes					0.0	0.0	0.0	0.0	0.0	0.0	0.0	0.0	0.0	0.0	0.0	0.0	0.0	0.0	1.0	0.0	0.0	0.0	0.0	0.0
ICOS	29851	symbol	H. sapiens	29851	H. sapiens	ICOS	inducible T cell costimulator	GO:0002517 T cell tolerance induction;GO:0002507 tolerance induction;GO:0031295 T cell costimulation		Human disease related genes:Immune system diseases:Primary immunodeficiency; Disease related genes; CD markers	Plasma membrane (Approved); Additional: Actin filaments			(M5947)HALLMARK IL2 STAT5 SIGNALING	1.0	1.0	0.0	0.0	1.0	0.0	0.0	0.0	0.0	0.0	0.0	1.0	0.0	0.0	0.0	1.0	0.0	0.0	0.0	0.0
TDRD6	221400	symbol	H. sapiens	221400	H. sapiens	TDRD6	tudor domain containing 6	GO:0007314 oocyte anterior/posterior axis specification;GO:0007315 pole plasm assembly;GO:0008358 maternal determination of anterior/posterior axis, embryo		Predicted intracellular proteins; Cancer-related genes:Candidate cancer biomarkers	Cytokinetic bridge;Microtubules;Mitotic spindle (Approved); Additional: Vesicles				0.0	0.0	0.0	0.0	0.0	0.0	0.0	0.0	0.0	0.0	0.0	0.0	0.0	0.0	0.0	0.0	0.0	0.0	0.0	0.0
GPR65	8477	symbol	H. sapiens	8477	H. sapiens	GPR65	G protein-coupled receptor 65	GO:0010447 response to acidic pH;GO:0051482 positive regulation of cytosolic calcium ion concentration involved in phospholipase C-activating G protein-coupled signaling pathway;GO:0035025 positive regulation of Rho protein signal transduction		G-protein coupled receptors:Lysolipids receptors; G-protein coupled receptors:GPCRs excl olfactory receptors	Vesicles (Approved); Additional: Cytosol;Nucleoli			(M5947)HALLMARK IL2 STAT5 SIGNALING; (M5950)HALLMARK ALLOGRAFT REJECTION	0.0	0.0	0.0	0.0	0.0	0.0	0.0	0.0	0.0	0.0	0.0	0.0	0.0	0.0	1.0	0.0	0.0	0.0	0.0	0.0
RNASE2	6036	symbol	H. sapiens	6036	H. sapiens	RNASE2	ribonuclease A family member 2	GO:0002227 innate immune response in mucosa;GO:0002385 mucosal immune response;GO:0002251 organ or tissue specific immune response		ENZYME proteins:Lyases; Enzymes; Predicted secreted proteins		Adenosine 3',5'-diphosphate; Adenosine-2'-5'-Diphosphate			0.0	0.0	0.0	0.0	0.0	0.0	0.0	0.0	0.0	0.0	0.0	0.0	0.0	0.0	1.0	0.0	0.0	0.0	1.0	0.0
GZMH	2999	symbol	H. sapiens	2999	H. sapiens	GZMH	granzyme H	GO:0019835 cytolysis;GO:0006915 apoptotic process;GO:0012501 programmed cell death		Enzymes; Predicted secreted proteins; Peptidases:Serine-type peptidases					0.0	0.0	0.0	0.0	0.0	0.0	0.0	0.0	0.0	0.0	0.0	0.0	0.0	0.0	0.0	0.0	0.0	0.0	0.0	0.0
FCGR1B	2210	gene_synonym	H. sapiens	2210	H. sapiens	FCGR1BP	Fc gamma receptor Ib, pseudogene	GO:0038093 Fc receptor signaling pathway;GO:0002768 immune response-regulating cell surface receptor signaling pathway;GO:0002764 immune response-regulating signaling pathway		Predicted intracellular proteins; FDA approved drug targets:Biotech drugs	Vesicles (Uncertain); Additional: Golgi apparatus;Plasma membrane				0.0	0.0	1.0	1.0	0.0	0.0	0.0	0.0	0.0	0.0	0.0	0.0	0.0	0.0	0.0	0.0	0.0	0.0	0.0	0.0
RGL4	266747	symbol	H. sapiens	266747	H. sapiens	RGL4	ral guanine nucleotide dissociation stimulator like 4	GO:0007265 Ras protein signal transduction;GO:0007264 small GTPase mediated signal transduction;GO:0043547 positive regulation of GTPase activity		Predicted intracellular proteins	Centrosome (Approved)				0.0	0.0	0.0	0.0	0.0	0.0	0.0	0.0	0.0	0.0	0.0	0.0	0.0	0.0	1.0	0.0	0.0	0.0	0.0	0.0
CD3D	915	symbol	H. sapiens	915	H. sapiens	CD3D	CD3 delta subunit of T-cell receptor complex	GO:0045059 positive thymic T cell selection;GO:0045061 thymic T cell selection;GO:0043368 positive T cell selection		FDA approved drug targets:Biotech drugs; Human disease related genes:Immune system diseases:Primary immunodeficiency; Predicted intracellular proteins; Disease related genes; CD markers	Endoplasmic reticulum (Uncertain)	Muromonab; Blinatumomab	(M290)PID IL12 STAT4 PATHWAY; (M88)PID CD8 TCR PATHWAY; (M54)PID IL12 2PATHWAY	(M5950)HALLMARK ALLOGRAFT REJECTION	1.0	0.0	1.0	1.0	1.0	0.0	0.0	0.0	0.0	0.0	0.0	1.0	0.0	1.0	0.0	0.0	0.0	0.0	0.0	0.0
FCGR3A	2214	symbol	H. sapiens	2214	H. sapiens	FCGR3A	Fc gamma receptor IIIa	GO:0001788 antibody-dependent cellular cytotoxicity;GO:0001794 type IIa hypersensitivity;GO:0002445 type II hypersensitivity		Predicted secreted proteins; FDA approved drug targets:Biotech drugs; Human disease related genes:Immune system diseases:Allergies and autoimmune diseases; Human disease related genes:Immune system diseases:Primary immunodeficiency; Disease related genes; CD markers		Cetuximab; Etanercept; Human immunoglobulin G; Gemtuzumab ozogamicin; Alemtuzumab; Alefacept; Palivizumab; Daclizumab; Bevacizumab; Catumaxomab; Sarilumab; Benralizumab	(M11736)SA MMP CYTOKINE CONNECTION		1.0	1.0	1.0	1.0	1.0	0.0	1.0	1.0	0.0	0.0	0.0	1.0	0.0	1.0	1.0	0.0	0.0	0.0	0.0	0.0
AKAP5	9495	symbol	H. sapiens	9495	H. sapiens	AKAP5	A-kinase anchoring protein 5	GO:1905751 positive regulation of endosome to plasma membrane protein transport;GO:1905749 regulation of endosome to plasma membrane protein transport;GO:2001137 positive regulation of endocytic recycling		Predicted intracellular proteins; Transporters:Accessory Factors Involved in Transport	Nucleoplasm (Approved)		(M235)PID TCR CALCIUM PATHWAY; (M113)PID NFAT 3PATHWAY		0.0	0.0	0.0	0.0	0.0	0.0	0.0	0.0	0.0	0.0	0.0	0.0	0.0	0.0	0.0	0.0	0.0	0.0	0.0	0.0
ITGAM	3684	symbol	H. sapiens	3684	H. sapiens	ITGAM	integrin subunit alpha M	GO:0045914 negative regulation of catecholamine metabolic process;GO:0045963 negative regulation of dopamine metabolic process;GO:0110090 positive regulation of hippocampal neuron apoptotic process		Disease related genes; Cancer-related genes:Candidate cancer biomarkers; Predicted intracellular proteins; CD markers			(M47)PID INTEGRIN CS PATHWAY; (M169)PID INTEGRIN2 PATHWAY; (M159)PID AMB2 NEUTROPHILS PATHWAY	(M5921)HALLMARK COMPLEMENT	1.0	1.0	1.0	0.0	0.0	1.0	1.0	0.0	0.0	1.0	0.0	1.0	0.0	0.0	0.0	0.0	0.0	0.0	1.0	1.0
CLEC2D	29121	symbol	H. sapiens	29121	H. sapiens	CLEC2D	C-type lectin domain family 2 member D	GO:0007166 cell surface receptor signaling pathway;GO:0007165 signal transduction;GO:0023052 signaling		Predicted intracellular proteins	Golgi apparatus (Uncertain)		(M5880)NABA ECM AFFILIATED; (M5885)NABA MATRISOME ASSOCIATED; (M5889)NABA MATRISOME		0.0	0.0	0.0	0.0	1.0	0.0	0.0	0.0	0.0	0.0	0.0	0.0	0.0	0.0	0.0	0.0	0.0	0.0	0.0	0.0
HCST	10870	symbol	H. sapiens	10870	H. sapiens	HCST	hematopoietic cell signal transducer	GO:0014068 positive regulation of phosphatidylinositol 3-kinase signaling;GO:0014066 regulation of phosphatidylinositol 3-kinase signaling;GO:0006468 protein phosphorylation			Golgi apparatus;Plasma membrane (Supported); Additional: Vesicles				0.0	0.0	0.0	0.0	1.0	0.0	0.0	0.0	0.0	0.0	0.0	0.0	0.0	0.0	0.0	0.0	0.0	0.0	0.0	0.0
LCP2	3937	symbol	H. sapiens	3937	H. sapiens	LCP2	lymphocyte cytosolic protein 2	GO:0045576 mast cell activation;GO:0050852 T cell receptor signaling pathway;GO:0002274 myeloid leukocyte activation		Predicted intracellular proteins			(M190)PID TCR JNK PATHWAY; (M88)PID CD8 TCR PATHWAY; (M7)PID FCER1 PATHWAY	(M5913)HALLMARK INTERFERON GAMMA RESPONSE; (M5921)HALLMARK COMPLEMENT; (M5932)HALLMARK INFLAMMATORY RESPONSE	1.0	0.0	1.0	0.0	1.0	0.0	0.0	0.0	0.0	0.0	0.0	1.0	0.0	0.0	0.0	0.0	0.0	0.0	0.0	0.0
TM6SF1	53346	symbol	H. sapiens	53346	H. sapiens	TM6SF1	transmembrane 6 superfamily member 1	GO:0008150 biological_process		Predicted intracellular proteins; Transporters:Accessory Factors Involved in Transport					0.0	0.0	0.0	0.0	0.0	0.0	0.0	0.0	0.0	0.0	0.0	0.0	0.0	0.0	0.0	0.0	0.0	0.0	0.0	0.0
VPREB3	29802	symbol	H. sapiens	29802	H. sapiens	VPREB3	V-set pre-B cell surrogate light chain 3	GO:0002377 immunoglobulin production;GO:0002440 production of molecular mediator of immune response;GO:0006955 immune response		Predicted intracellular proteins					0.0	0.0	0.0	0.0	0.0	0.0	0.0	0.0	0.0	0.0	0.0	1.0	0.0	0.0	0.0	0.0	0.0	0.0	0.0	0.0
CD180	4064	symbol	H. sapiens	4064	H. sapiens	CD180	CD180 molecule	GO:0002322 B cell proliferation involved in immune response;GO:0031666 positive regulation of lipopolysaccharide-mediated signaling pathway;GO:0031664 regulation of lipopolysaccharide-mediated signaling pathway		CD markers	Plasma membrane (Approved); Additional: Mitotic spindle;Nucleoli;Nucleoplasm				1.0	0.0	0.0	1.0	0.0	1.0	1.0	0.0	1.0	0.0	0.0	0.0	1.0	1.0	0.0	0.0	0.0	1.0	0.0	0.0
HLA-DRB1	3123	symbol	H. sapiens	3123	H. sapiens	HLA-DRB1	major histocompatibility complex, class II, DR beta 1	GO:0002491 antigen processing and presentation of endogenous peptide antigen via MHC class II;GO:0002469 myeloid dendritic cell antigen processing and presentation;GO:0002468 dendritic cell antigen processing and presentation		Human disease related genes:Cardiovascular diseases:Cardiac diseases; Human disease related genes:Nervous system diseases:Other nervous and sensory system diseases; Human disease related genes:Cardiovascular diseases:Vascular diseases; Human disease related genes:Immune system diseases:Allergies and autoimmune diseases; Human disease related genes:Endocrine and metabolic diseases:Diabetes; Human …				(M5913)HALLMARK INTERFERON GAMMA RESPONSE	1.0	1.0	1.0	1.0	1.0	1.0	1.0	1.0	1.0	1.0	1.0	1.0	1.0	0.0	0.0	0.0	0.0	0.0	0.0	0.0
FAM78A	286336	symbol	H. sapiens	286336	H. sapiens	FAM78A	family with sequence similarity 78 member A			Predicted intracellular proteins	Nucleoplasm;Vesicles (Uncertain)				0.0	0.0	0.0	0.0	0.0	0.0	0.0	0.0	0.0	0.0	0.0	0.0	0.0	0.0	0.0	0.0	0.0	0.0	0.0	0.0
UBASH3A	53347	symbol	H. sapiens	53347	H. sapiens	UBASH3A	ubiquitin associated and SH3 domain containing A	GO:0050860 negative regulation of T cell receptor signaling pathway;GO:0050858 negative regulation of antigen receptor-mediated signaling pathway;GO:0050856 regulation of T cell receptor signaling pathway		Predicted intracellular proteins	Nucleoplasm (Supported); Additional: Golgi apparatus				0.0	1.0	0.0	0.0	0.0	0.0	0.0	0.0	0.0	0.0	0.0	0.0	0.0	0.0	0.0	0.0	0.0	0.0	0.0	0.0
IL21R	50615	symbol	H. sapiens	50615	H. sapiens	IL21R	interleukin 21 receptor	GO:0038114 interleukin-21-mediated signaling pathway;GO:0098756 response to interleukin-21;GO:0098757 cellular response to interleukin-21		Disease related genes; CD markers; Cancer-related genes	Cytosol;Plasma membrane (Uncertain)				1.0	0.0	0.0	1.0	0.0	0.0	0.0	0.0	0.0	1.0	0.0	1.0	0.0	0.0	0.0	0.0	0.0	0.0	0.0	0.0
KCNAB2	8514	symbol	H. sapiens	8514	H. sapiens	KCNAB2	potassium voltage-gated channel subfamily A regulatory beta subunit 2	GO:0070995 NADPH oxidation;GO:0006739 NADP metabolic process;GO:2000008 regulation of protein localization to cell surface		Predicted intracellular proteins					0.0	0.0	0.0	0.0	0.0	0.0	0.0	0.0	0.0	0.0	0.0	0.0	0.0	0.0	0.0	0.0	0.0	0.0	1.0	0.0
TBXAS1	6916	symbol	H. sapiens	6916	H. sapiens	TBXAS1	thromboxane A synthase 1	GO:0019371 cyclooxygenase pathway;GO:0030320 cellular monovalent inorganic anion homeostasis;GO:0030644 cellular chloride ion homeostasis		ENZYME proteins:Isomerase; ENZYME proteins:Lyases; Enzymes; Human disease related genes:Congenital malformations:Congenital malformations of the musculoskeletal system; Predicted intracellular proteins; Disease related genes	Cytosol;Endoplasmic reticulum (Approved)	Sulfasalazine; Ridogrel; Dazoxiben; NM-702			0.0	0.0	0.0	0.0	0.0	0.0	0.0	0.0	0.0	0.0	0.0	0.0	0.0	0.0	0.0	0.0	0.0	0.0	0.0	0.0
SIGLEC7	27036	symbol	H. sapiens	27036	H. sapiens	SIGLEC7	sialic acid binding Ig like lectin 7	GO:0007155 cell adhesion;GO:0009987 cellular process;GO:0008150 biological_process		Predicted intracellular proteins; CD markers	Plasma membrane (Approved); Additional: Vesicles	N-acetyl-alpha-D-glucosamine			0.0	0.0	0.0	0.0	1.0	0.0	0.0	0.0	0.0	0.0	0.0	0.0	0.0	0.0	0.0	0.0	0.0	0.0	0.0	0.0
GAB3	139716	symbol	H. sapiens	139716	H. sapiens	GAB3	GRB2 associated binding protein 3	GO:0030225 macrophage differentiation;GO:0002573 myeloid leukocyte differentiation;GO:0030099 myeloid cell differentiation		Predicted intracellular proteins	Nuclear speckles (Approved); Additional: Cytosol;Nucleoplasm				1.0	0.0	0.0	0.0	0.0	0.0	0.0	0.0	0.0	0.0	0.0	0.0	0.0	0.0	0.0	0.0	0.0	0.0	0.0	0.0
LILRA6	79168	symbol	H. sapiens	79168	H. sapiens	LILRA6	leukocyte immunoglobulin like receptor A6	GO:0019221 cytokine-mediated signaling pathway;GO:0002250 adaptive immune response;GO:0071345 cellular response to cytokine stimulus			Plasma membrane (Approved); Additional: Cytosol				0.0	0.0	0.0	1.0	0.0	0.0	0.0	0.0	0.0	1.0	0.0	0.0	0.0	0.0	0.0	0.0	0.0	0.0	0.0	0.0
HLA-DMA	3108	symbol	H. sapiens	3108	H. sapiens	HLA-DMA	major histocompatibility complex, class II, DM alpha	GO:0002399 MHC class II protein complex assembly;GO:0002503 peptide antigen assembly with MHC class II protein complex;GO:0002396 MHC protein complex assembly		Human disease related genes:Immune system diseases:Allergies and autoimmune diseases; Predicted intracellular proteins	Vesicles (Approved)			(M5913)HALLMARK INTERFERON GAMMA RESPONSE; (M5950)HALLMARK ALLOGRAFT REJECTION	0.0	1.0	0.0	1.0	0.0	0.0	0.0	0.0	0.0	0.0	0.0	1.0	0.0	0.0	0.0	0.0	0.0	0.0	0.0	0.0
CXorf21	80231	gene_synonym	H. sapiens	80231	H. sapiens	TASL	TLR adaptor interacting with endolysosomal SLC15A4	GO:0034159 regulation of toll-like receptor 8 signaling pathway;GO:0034161 positive regulation of toll-like receptor 8 signaling pathway;GO:0034157 positive regulation of toll-like receptor 7 signaling pathway		Predicted intracellular proteins; Disease related genes	Nucleoplasm (Supported); Additional: Vesicles				0.0	0.0	1.0	0.0	0.0	1.0	0.0	0.0	1.0	0.0	0.0	0.0	0.0	0.0	0.0	0.0	0.0	0.0	0.0	0.0
PTPN22	26191	symbol	H. sapiens	26191	H. sapiens	PTPN22	protein tyrosine phosphatase non-receptor type 22	GO:0035644 phosphoanandamide dephosphorylation;GO:0071661 regulation of granzyme B production;GO:0071663 positive regulation of granzyme B production		ENZYME proteins:Hydrolases; Human disease related genes:Cardiovascular diseases:Vascular diseases; Enzymes; Human disease related genes:Immune system diseases:Allergies and autoimmune diseases; Human disease related genes:Endocrine and metabolic diseases:Diabetes; Human disease related genes:Immune system diseases:Other immune system diseases; Human disease related genes:Skin diseases:Skin and so…	Nucleoplasm (Uncertain); Additional: Plasma membrane;Vesicles				1.0	1.0	1.0	0.0	1.0	1.0	0.0	1.0	1.0	0.0	1.0	1.0	1.0	0.0	0.0	0.0	0.0	0.0	0.0	0.0
DBH	1621	symbol	H. sapiens	1621	H. sapiens	DBH	dopamine beta-hydroxylase	GO:0042309 homoiothermy;GO:0006589 octopamine biosynthetic process;GO:0046333 octopamine metabolic process		Human disease related genes:Nervous system diseases:Other nervous and sensory system diseases; ENZYME proteins:Oxidoreductases; FDA approved drug targets:Small molecule drugs; Enzymes; Predicted intracellular proteins; Disease related genes	Vesicles (Supported); Additional: Endoplasmic reticulum	Ascorbic acid; Disulfiram; Dopamine			0.0	0.0	0.0	1.0	0.0	0.0	0.0	0.0	0.0	0.0	0.0	0.0	0.0	0.0	1.0	0.0	0.0	0.0	0.0	0.0
ADA2	51816	symbol	H. sapiens	51816	H. sapiens	ADA2	adenosine deaminase 2	GO:0046103 inosine biosynthetic process;GO:0006154 adenosine catabolic process;GO:0046102 inosine metabolic process		ENZYME proteins:Hydrolases; Human disease related genes:Cardiovascular diseases:Vascular diseases; Enzymes; Predicted secreted proteins; Potential drug targets; Predicted intracellular proteins; Disease related genes					0.0	0.0	0.0	0.0	0.0	0.0	0.0	0.0	0.0	0.0	0.0	0.0	0.0	0.0	0.0	0.0	0.0	0.0	1.0	0.0
CD40LG	959	symbol	H. sapiens	959	H. sapiens	CD40LG	CD40 ligand	GO:0023035 CD40 signaling pathway;GO:0002204 somatic recombination of immunoglobulin genes involved in immune response;GO:0045190 isotype switching		Predicted secreted proteins; Cancer-related genes:Candidate cancer biomarkers; Candidate cardiovascular disease genes; Human disease related genes:Immune system diseases:Primary immunodeficiency; Disease related genes; CD markers	Golgi apparatus;Plasma membrane (Approved)	Ruplizumab	(M235)PID TCR CALCIUM PATHWAY; (M169)PID INTEGRIN2 PATHWAY; (M45)PID CD40 PATHWAY	(M5921)HALLMARK COMPLEMENT; (M5950)HALLMARK ALLOGRAFT REJECTION; (M5956)HALLMARK KRAS SIGNALING DN	1.0	1.0	0.0	1.0	1.0	1.0	1.0	1.0	0.0	1.0	0.0	1.0	0.0	1.0	0.0	1.0	0.0	1.0	0.0	0.0
PLD4	122618	symbol	H. sapiens	122618	H. sapiens	PLD4	phospholipase D family member 4	GO:1900015 regulation of cytokine production involved in inflammatory response;GO:0002244 hematopoietic progenitor cell differentiation;GO:0006909 phagocytosis		Predicted intracellular proteins; Enzymes; ENZYME proteins:Hydrolases					1.0	0.0	0.0	0.0	0.0	0.0	1.0	0.0	0.0	0.0	0.0	0.0	0.0	0.0	0.0	0.0	0.0	0.0	0.0	0.0
FCGR2A	2212	symbol	H. sapiens	2212	H. sapiens	FCGR2A	Fc gamma receptor IIa	GO:0050776 regulation of immune response;GO:0002682 regulation of immune system process;GO:0007166 cell surface receptor signaling pathway		Human disease related genes:Immune system diseases:Allergies and autoimmune diseases; Predicted intracellular proteins; CD markers; FDA approved drug targets:Biotech drugs	Plasma membrane (Supported); Additional: Golgi apparatus	Cetuximab; Etanercept; Human immunoglobulin G; Abciximab; Alemtuzumab; Daclizumab; Bevacizumab; Catumaxomab; Sarilumab	(M169)PID INTEGRIN2 PATHWAY; (M50)PID PTP1B PATHWAY		0.0	0.0	0.0	0.0	0.0	0.0	0.0	0.0	0.0	0.0	0.0	1.0	0.0	0.0	0.0	0.0	0.0	0.0	1.0	0.0
UBA7	7318	symbol	H. sapiens	7318	H. sapiens	UBA7	ubiquitin like modifier activating enzyme 7	GO:0032020 ISG15-protein conjugation;GO:0019941 modification-dependent protein catabolic process;GO:0043632 modification-dependent macromolecule catabolic process			Nucleoplasm;Vesicles (Approved); Additional: Cytosol			(M5911)HALLMARK INTERFERON ALPHA RESPONSE	0.0	0.0	0.0	0.0	1.0	0.0	0.0	0.0	0.0	1.0	0.0	1.0	0.0	0.0	0.0	0.0	0.0	0.0	0.0	0.0
TNFRSF1B	7133	symbol	H. sapiens	7133	H. sapiens	TNFRSF1B	TNF receptor superfamily member 1B	GO:0150098 glial cell-neuron signaling;GO:0003332 negative regulation of extracellular matrix constituent secretion;GO:1902339 positive regulation of apoptotic process involved in morphogenesis		Predicted secreted proteins; Human disease related genes:Immune system diseases:Allergies and autoimmune diseases; Candidate cardiovascular disease genes; Cancer-related genes:Candidate cancer biomarkers; CD markers		Tasonermin	(M11736)SA MMP CYTOKINE CONNECTION; (M128)PID TNF PATHWAY	(M5897)HALLMARK IL6 JAK STAT3 SIGNALING; (M5947)HALLMARK IL2 STAT5 SIGNALING; (M5932)HALLMARK INFLAMMATORY RESPONSE	0.0	1.0	0.0	0.0	0.0	1.0	1.0	0.0	1.0	1.0	1.0	0.0	1.0	0.0	0.0	0.0	0.0	0.0	1.0	1.0
SCARF1	8578	symbol	H. sapiens	8578	H. sapiens	SCARF1	scavenger receptor class F member 1	GO:0006707 cholesterol catabolic process;GO:0016127 sterol catabolic process;GO:0016322 neuron remodeling		Predicted intracellular proteins	Golgi apparatus (Approved)			(M5932)HALLMARK INFLAMMATORY RESPONSE	0.0	0.0	0.0	0.0	0.0	0.0	0.0	0.0	1.0	0.0	0.0	0.0	0.0	0.0	0.0	0.0	0.0	0.0	0.0	0.0
CCL19	6363	symbol	H. sapiens	6363	H. sapiens	CCL19	C-C motif chemokine ligand 19	GO:2000549 positive regulation of dendritic cell dendrite assembly;GO:0002408 myeloid dendritic cell chemotaxis;GO:2000547 regulation of dendritic cell dendrite assembly		Cancer-related genes:Candidate cancer biomarkers; Predicted secreted proteins			(M5883)NABA SECRETED FACTORS; (M5885)NABA MATRISOME ASSOCIATED; (M5889)NABA MATRISOME	(M5950)HALLMARK ALLOGRAFT REJECTION	1.0	1.0	1.0	0.0	0.0	1.0	1.0	1.0	1.0	1.0	1.0	1.0	0.0	0.0	1.0	1.0	0.0	0.0	0.0	0.0
ZNF831	128611	symbol	H. sapiens	128611	H. sapiens	ZNF831	zinc finger protein 831			Predicted intracellular proteins					0.0	0.0	0.0	0.0	0.0	0.0	0.0	0.0	0.0	0.0	0.0	0.0	0.0	0.0	0.0	0.0	0.0	0.0	0.0	0.0
CTLA4	1493	symbol	H. sapiens	1493	H. sapiens	CTLA4	cytotoxic T-lymphocyte associated protein 4	GO:0045590 negative regulation of regulatory T cell differentiation;GO:0030889 negative regulation of B cell proliferation;GO:0050869 negative regulation of B cell activation		Human disease related genes:Nervous system diseases:Other nervous and sensory system diseases; Human disease related genes:Digestive system diseases:Gastrointestinal diseases; FDA approved drug targets:Biotech drugs; Human disease related genes:Immune system diseases:Allergies and autoimmune diseases; Human disease related genes:Endocrine and metabolic diseases:Diabetes; Human disease related gen…		Ipilimumab	(M60)PID NFAT TFPATHWAY	(M5947)HALLMARK IL2 STAT5 SIGNALING	0.0	1.0	1.0	1.0	1.0	0.0	0.0	0.0	0.0	0.0	1.0	1.0	0.0	0.0	0.0	0.0	1.0	0.0	0.0	0.0
FCER2	2208	symbol	H. sapiens	2208	H. sapiens	FCER2	Fc epsilon receptor II	GO:0051712 positive regulation of killing of cells of another organism;GO:0002925 positive regulation of humoral immune response mediated by circulating immunoglobulin;GO:0051709 regulation of killing of cells of another organism		Predicted intracellular proteins; Cancer-related genes:Candidate cancer biomarkers; Predicted secreted proteins; CD markers		Lumiliximab	(M28)PID IL4 2PATHWAY		0.0	0.0	1.0	0.0	0.0	1.0	0.0	0.0	0.0	1.0	1.0	1.0	0.0	0.0	0.0	0.0	0.0	0.0	0.0	0.0
FCRL3	115352	symbol	H. sapiens	115352	H. sapiens	FCRL3	Fc receptor like 3	GO:1905184 positive regulation of protein serine/threonine phosphatase activity;GO:0050859 negative regulation of B cell receptor signaling pathway;GO:0034163 regulation of toll-like receptor 9 signaling pathway		Predicted intracellular proteins; Disease related genes; CD markers					0.0	1.0	0.0	0.0	0.0	1.0	0.0	0.0	0.0	0.0	1.0	0.0	0.0	0.0	0.0	0.0	1.0	0.0	0.0	0.0
GIMAP5	55340	symbol	H. sapiens	55340	H. sapiens	GIMAP5	GTPase, IMAP family member 5								0.0	0.0	0.0	0.0	0.0	0.0	0.0	0.0	0.0	0.0	0.0	0.0	0.0	0.0	0.0	0.0	0.0	0.0	0.0	0.0
TIMD4	91937	symbol	H. sapiens	91937	H. sapiens	TIMD4	T cell immunoglobulin and mucin domain containing 4	GO:0060097 cytoskeletal rearrangement involved in phagocytosis, engulfment;GO:0043277 apoptotic cell clearance;GO:0006911 phagocytosis, engulfment			Plasma membrane (Approved)				0.0	0.0	0.0	0.0	0.0	0.0	0.0	0.0	0.0	0.0	0.0	1.0	0.0	0.0	0.0	0.0	0.0	0.0	0.0	0.0
RUFY4	285180	symbol	H. sapiens	285180	H. sapiens	RUFY4	RUN and FYVE domain containing 4	GO:0071353 cellular response to interleukin-4;GO:0070670 response to interleukin-4;GO:0000045 autophagosome assembly		Predicted intracellular proteins					0.0	0.0	0.0	0.0	0.0	0.0	0.0	0.0	0.0	1.0	0.0	0.0	0.0	0.0	0.0	0.0	0.0	0.0	0.0	0.0
EVI2B	2124	symbol	H. sapiens	2124	H. sapiens	EVI2B	ecotropic viral integration site 2B	GO:0045660 positive regulation of neutrophil differentiation;GO:0045658 regulation of neutrophil differentiation;GO:0030854 positive regulation of granulocyte differentiation		CD markers	Plasma membrane (Approved)				1.0	0.0	0.0	0.0	0.0	0.0	0.0	0.0	0.0	0.0	1.0	0.0	0.0	0.0	0.0	0.0	0.0	0.0	0.0	0.0
SAMHD1	25939	symbol	H. sapiens	25939	H. sapiens	SAMHD1	SAM and HD domain containing deoxynucleoside triphosphate triphosphohydrolase 1	GO:0046061 dATP catabolic process;GO:0006203 dGTP catabolic process;GO:0046060 dATP metabolic process		Predicted intracellular proteins; Disease related genes; Human disease related genes:Immune system diseases:Other immune system diseases	Nucleoplasm (Supported); Additional: Plasma membrane			(M5913)HALLMARK INTERFERON GAMMA RESPONSE	1.0	1.0	0.0	0.0	0.0	1.0	0.0	0.0	1.0	1.0	0.0	1.0	0.0	0.0	0.0	0.0	0.0	0.0	0.0	0.0
KIR2DL4	3805	symbol	H. sapiens	3805	H. sapiens	KIR2DL4	killer cell immunoglobulin like receptor, two Ig domains and long cytoplasmic tail 4	GO:0002729 positive regulation of natural killer cell cytokine production;GO:0002727 regulation of natural killer cell cytokine production;GO:2000774 positive regulation of cellular senescence		Predicted intracellular proteins; CD markers					0.0	1.0	1.0	0.0	1.0	1.0	0.0	1.0	1.0	0.0	0.0	1.0	0.0	0.0	0.0	0.0	0.0	0.0	0.0	0.0
ZNF80	7634	symbol	H. sapiens	7634	H. sapiens	ZNF80	zinc finger protein 80	GO:0006357 regulation of transcription by RNA polymerase II;GO:0006355 regulation of DNA-templated transcription;GO:1903506 regulation of nucleic acid-templated transcription		Predicted intracellular proteins; Transcription factors:Zinc-coordinating DNA-binding domains	Nucleoli;Nucleoli rim;Nucleoplasm (Approved)				0.0	0.0	0.0	0.0	0.0	0.0	0.0	0.0	0.0	0.0	0.0	0.0	0.0	0.0	0.0	0.0	0.0	0.0	0.0	0.0
CD163	9332	symbol	H. sapiens	9332	H. sapiens	CD163	CD163 molecule	GO:0006953 acute-phase response;GO:0002526 acute inflammatory response;GO:0006897 endocytosis		Predicted intracellular proteins; Predicted secreted proteins; CD markers	Plasma membrane (Supported)	Tetrachlorodecaoxide			0.0	0.0	0.0	0.0	0.0	0.0	1.0	0.0	0.0	0.0	0.0	0.0	0.0	0.0	0.0	0.0	0.0	0.0	0.0	0.0
CARMIL2	146206	symbol	H. sapiens	146206	H. sapiens	CARMIL2	capping protein regulator and myosin 1 linker 2	GO:2000813 negative regulation of barbed-end actin filament capping;GO:2000812 regulation of barbed-end actin filament capping;GO:0090091 positive regulation of extracellular matrix disassembly		Predicted intracellular proteins; Disease related genes					0.0	0.0	0.0	0.0	0.0	0.0	0.0	0.0	0.0	0.0	0.0	0.0	0.0	0.0	1.0	0.0	0.0	0.0	0.0	0.0
RASSF2	9770	symbol	H. sapiens	9770	H. sapiens	RASSF2	Ras association domain family member 2	GO:0038167 epidermal growth factor receptor signaling pathway via positive regulation of NF-kappaB transcription factor activity;GO:0038168 epidermal growth factor receptor signaling pathway via I-kappaB kinase/NF-kappaB cascade;GO:0031954 positive regulation of protein autophosphorylation		Predicted intracellular proteins	Nucleoplasm (Supported); Additional: Cytosol;Golgi apparatus;Plasma membrane				0.0	0.0	0.0	0.0	0.0	0.0	0.0	0.0	0.0	0.0	1.0	0.0	0.0	0.0	0.0	0.0	0.0	0.0	0.0	0.0
RENBP	5973	symbol	H. sapiens	5973	H. sapiens	RENBP	renin binding protein	GO:0006050 mannosamine metabolic process;GO:0006051 N-acetylmannosamine metabolic process;GO:0019262 N-acetylneuraminate catabolic process		ENZYME proteins:Isomerase; Predicted intracellular proteins; Enzymes		N-Acetylglucosamine			0.0	0.0	0.0	0.0	0.0	0.0	0.0	0.0	0.0	0.0	0.0	0.0	0.0	0.0	0.0	0.0	0.0	0.0	0.0	0.0
FCMR	9214	symbol	H. sapiens	9214	H. sapiens	FCMR	Fc mu receptor	GO:0006968 cellular defense response;GO:0043066 negative regulation of apoptotic process;GO:0043069 negative regulation of programmed cell death		Predicted intracellular proteins; Predicted secreted proteins	Cytosol;Focal adhesion sites (Approved); Additional: Nucleoplasm			(M5906)HALLMARK ESTROGEN RESPONSE EARLY	0.0	0.0	0.0	0.0	0.0	0.0	0.0	0.0	0.0	0.0	0.0	0.0	0.0	0.0	0.0	0.0	0.0	0.0	0.0	0.0
WIPF1	7456	symbol	H. sapiens	7456	H. sapiens	WIPF1	WAS/WASL interacting protein family member 1	GO:0008154 actin polymerization or depolymerization;GO:0030048 actin filament-based movement;GO:0006457 protein folding		Predicted intracellular proteins; Disease related genes; Human disease related genes:Immune system diseases:Primary immunodeficiency	Cytosol (Approved); Additional: Plasma membrane		(M7)PID FCER1 PATHWAY	(M5930)HALLMARK EPITHELIAL MESENCHYMAL TRANSITION	0.0	0.0	0.0	0.0	0.0	0.0	0.0	0.0	0.0	0.0	0.0	0.0	0.0	0.0	0.0	0.0	0.0	0.0	0.0	0.0
LILRB2	10288	symbol	H. sapiens	10288	H. sapiens	LILRB2	leukocyte immunoglobulin like receptor B2	GO:1905875 negative regulation of postsynaptic density organization;GO:0140105 interleukin-10-mediated signaling pathway;GO:2000524 negative regulation of T cell costimulation		CD markers					0.0	1.0	1.0	1.0	1.0	0.0	0.0	1.0	0.0	1.0	1.0	0.0	1.0	0.0	0.0	0.0	0.0	0.0	1.0	0.0
CD48	962	symbol	H. sapiens	962	H. sapiens	CD48	CD48 molecule	GO:0002819 regulation of adaptive immune response;GO:0042110 T cell activation;GO:0046649 lymphocyte activation		Predicted intracellular proteins; CD markers	Plasma membrane (Approved); Additional: Cytosol;Nucleoli fibrillar center			(M5947)HALLMARK IL2 STAT5 SIGNALING; (M5932)HALLMARK INFLAMMATORY RESPONSE	1.0	0.0	0.0	0.0	0.0	0.0	0.0	0.0	0.0	0.0	1.0	0.0	0.0	0.0	0.0	0.0	0.0	0.0	0.0	0.0
GZMA	3001	symbol	H. sapiens	3001	H. sapiens	GZMA	granzyme A	GO:0032078 negative regulation of endodeoxyribonuclease activity;GO:1902483 cytotoxic T cell pyroptotic process;GO:0032076 negative regulation of deoxyribonuclease activity		Predicted secreted proteins; Enzymes; ENZYME proteins:Hydrolases; Peptidases:Serine-type peptidases			(M54)PID IL12 2PATHWAY	(M5913)HALLMARK INTERFERON GAMMA RESPONSE; (M5921)HALLMARK COMPLEMENT; (M5950)HALLMARK ALLOGRAFT REJECTION	0.0	0.0	0.0	0.0	0.0	0.0	0.0	0.0	0.0	0.0	0.0	0.0	1.0	0.0	0.0	0.0	0.0	0.0	0.0	0.0
FUCA1	2517	symbol	H. sapiens	2517	H. sapiens	FUCA1	alpha-L-fucosidase 1	GO:0016139 glycoside catabolic process;GO:0006004 fucose metabolic process;GO:0019377 glycolipid catabolic process		Human disease related genes:Congenital disorders of metabolism:Congenital disorders of glycan/glycoprotein metabolism; ENZYME proteins:Hydrolases; Enzymes; Potential drug targets; Predicted intracellular proteins; Disease related genes; Human disease related genes:Congenital disorders of metabolism:Lysosomal storage diseases	Vesicles (Supported)			(M5930)HALLMARK EPITHELIAL MESENCHYMAL TRANSITION; (M5939)HALLMARK P53 PATHWAY; (M5953)HALLMARK KRAS SIGNALING UP	0.0	0.0	0.0	0.0	0.0	0.0	0.0	0.0	0.0	0.0	0.0	0.0	0.0	0.0	0.0	0.0	0.0	0.0	1.0	0.0
STAP1	26228	symbol	H. sapiens	26228	H. sapiens	STAP1	signal transducing adaptor family member 1	GO:1904140 negative regulation of microglial cell migration;GO:1902227 negative regulation of macrophage colony-stimulating factor signaling pathway;GO:1902226 regulation of macrophage colony-stimulating factor signaling pathway		Predicted intracellular proteins	Nucleoplasm;Vesicles (Uncertain)		(M231)PID KIT PATHWAY		0.0	1.0	1.0	0.0	0.0	1.0	0.0	0.0	1.0	0.0	0.0	0.0	1.0	0.0	1.0	0.0	0.0	0.0	0.0	0.0
CD28	940	symbol	H. sapiens	940	H. sapiens	CD28	CD28 molecule	GO:0045066 regulatory T cell differentiation;GO:0035739 CD4-positive, alpha-beta T cell proliferation;GO:2000563 positive regulation of CD4-positive, alpha-beta T cell proliferation		CD markers			(M290)PID IL12 STAT4 PATHWAY; (M88)PID CD8 TCR PATHWAY; (M34)PID TCR PATHWAY	(M5950)HALLMARK ALLOGRAFT REJECTION	1.0	1.0	1.0	0.0	1.0	1.0	0.0	1.0	1.0	0.0	1.0	1.0	0.0	1.0	0.0	0.0	1.0	0.0	0.0	0.0
PSMB10	5699	symbol	H. sapiens	5699	H. sapiens	PSMB10	proteasome 20S subunit beta 10	GO:0042098 T cell proliferation;GO:0046651 lymphocyte proliferation;GO:0032943 mononuclear cell proliferation		ENZYME proteins:Hydrolases; FDA approved drug targets:Small molecule drugs; Enzymes; Peptidases:Threonine-type peptidases; Predicted intracellular proteins	Cytosol (Approved); Additional: Vesicles	Carfilzomib		(M5913)HALLMARK INTERFERON GAMMA RESPONSE; (M5934)HALLMARK XENOBIOTIC METABOLISM; (M5950)HALLMARK ALLOGRAFT REJECTION	1.0	0.0	0.0	0.0	1.0	0.0	0.0	0.0	0.0	1.0	0.0	1.0	0.0	0.0	0.0	0.0	0.0	0.0	0.0	0.0
SIRPG	55423	symbol	H. sapiens	55423	H. sapiens	SIRPG	signal regulatory protein gamma	GO:0050766 positive regulation of phagocytosis;GO:0050764 regulation of phagocytosis;GO:0050870 positive regulation of T cell activation		CD markers					0.0	1.0	0.0	0.0	0.0	0.0	0.0	0.0	0.0	0.0	0.0	0.0	0.0	0.0	0.0	0.0	0.0	0.0	0.0	0.0
ARHGAP18	93663	symbol	H. sapiens	93663	H. sapiens	ARHGAP18	Rho GTPase activating protein 18	GO:0030833 regulation of actin filament polymerization;GO:0008360 regulation of cell shape;GO:0008064 regulation of actin polymerization or depolymerization		Predicted intracellular proteins	Cytosol (Supported); Additional: Nuclear speckles;Plasma membrane				0.0	0.0	0.0	0.0	0.0	0.0	0.0	0.0	0.0	0.0	0.0	0.0	0.0	0.0	0.0	0.0	0.0	0.0	0.0	0.0
PTPRC	5788	symbol	H. sapiens	5788	H. sapiens	PTPRC	protein tyrosine phosphatase receptor type C	GO:0044855 plasma membrane raft distribution;GO:0044856 plasma membrane raft localization;GO:2000471 regulation of hematopoietic stem cell migration		ENZYME proteins:Hydrolases; Enzymes; Transporters:Accessory Factors Involved in Transport; Cancer-related genes; Human disease related genes:Immune system diseases:Primary immunodeficiency; Potential drug targets; Predicted intracellular proteins; Disease related genes; CD markers	Nucleoplasm;Vesicles (Uncertain)		(M1315)SIG PIP3 SIGNALING IN B LYMPHOCYTES; (M8626)SIG BCR SIGNALING PATHWAY; (M88)PID CD8 TCR PATHWAY	(M5915)HALLMARK APICAL JUNCTION; (M5950)HALLMARK ALLOGRAFT REJECTION	1.0	1.0	1.0	0.0	1.0	1.0	0.0	1.0	1.0	0.0	1.0	1.0	0.0	1.0	1.0	1.0	1.0	1.0	1.0	0.0
CD300LF	146722	symbol	H. sapiens	146722	H. sapiens	CD300LF	CD300 molecule like family member f	GO:0035772 interleukin-13-mediated signaling pathway;GO:2000426 negative regulation of apoptotic cell clearance;GO:0034125 negative regulation of MyD88-dependent toll-like receptor signaling pathway		Predicted intracellular proteins; CD markers					0.0	1.0	1.0	0.0	1.0	0.0	0.0	0.0	0.0	1.0	0.0	0.0	0.0	0.0	0.0	0.0	0.0	0.0	0.0	0.0
CD7	924	symbol	H. sapiens	924	H. sapiens	CD7	CD7 molecule	GO:0042110 T cell activation;GO:0007169 transmembrane receptor protein tyrosine kinase signaling pathway;GO:0046649 lymphocyte activation		Predicted intracellular proteins; CD markers				(M5950)HALLMARK ALLOGRAFT REJECTION	1.0	0.0	0.0	1.0	0.0	0.0	0.0	0.0	0.0	0.0	0.0	1.0	0.0	0.0	0.0	0.0	0.0	0.0	0.0	0.0
PLEK	5341	symbol	H. sapiens	5341	H. sapiens	PLEK	pleckstrin	GO:0010920 negative regulation of inositol phosphate biosynthetic process;GO:0010924 regulation of inositol-polyphosphate 5-phosphatase activity;GO:0010925 positive regulation of inositol-polyphosphate 5-phosphatase activity		Predicted intracellular proteins	Nucleoli (Approved)			(M5946)HALLMARK COAGULATION; (M5890)HALLMARK TNFA SIGNALING VIA NFKB; (M5921)HALLMARK COMPLEMENT	1.0	1.0	0.0	0.0	0.0	0.0	0.0	0.0	0.0	0.0	0.0	0.0	0.0	0.0	0.0	0.0	0.0	0.0	0.0	1.0
HAVCR2	84868	symbol	H. sapiens	84868	H. sapiens	HAVCR2	hepatitis A virus cellular receptor 2	GO:0032712 negative regulation of interleukin-3 production;GO:0071656 negative regulation of granulocyte colony-stimulating factor production;GO:0002856 negative regulation of natural killer cell mediated immune response to tumor cell		Predicted intracellular proteins; Disease related genes; CD markers					1.0	1.0	1.0	1.0	0.0	1.0	1.0	1.0	1.0	1.0	1.0	1.0	1.0	1.0	0.0	0.0	0.0	0.0	0.0	0.0
P2RY10	27334	symbol	H. sapiens	27334	H. sapiens	P2RY10	P2Y receptor family member 10	GO:0035589 G protein-coupled purinergic nucleotide receptor signaling pathway;GO:0035590 purinergic nucleotide receptor signaling pathway;GO:0051482 positive regulation of cytosolic calcium ion concentration involved in phospholipase C-activating G protein-coupled signaling pathway		G-protein coupled receptors:GPCRs excl olfactory receptors; G-protein coupled receptors:Adenosine and adenine nucleotide receptors					0.0	0.0	0.0	0.0	0.0	0.0	0.0	0.0	0.0	0.0	0.0	0.0	0.0	0.0	1.0	0.0	0.0	0.0	0.0	0.0
TIFAB	497189	symbol	H. sapiens	497189	H. sapiens	TIFAB	TIFA inhibitor	GO:0071626 mastication;GO:0098583 learned vocalization behavior;GO:1905747 negative regulation of saliva secretion		Predicted intracellular proteins					0.0	0.0	0.0	0.0	0.0	0.0	0.0	0.0	0.0	0.0	0.0	0.0	0.0	0.0	0.0	0.0	0.0	0.0	0.0	0.0
TNFSF8	944	symbol	H. sapiens	944	H. sapiens	TNFSF8	TNF superfamily member 8	GO:0043374 CD8-positive, alpha-beta T cell differentiation;GO:0036037 CD8-positive, alpha-beta T cell activation;GO:0046632 alpha-beta T cell differentiation		Cancer-related genes:Candidate cancer biomarkers; CD markers			(M11736)SA MMP CYTOKINE CONNECTION; (M5883)NABA SECRETED FACTORS; (M5885)NABA MATRISOME ASSOCIATED		1.0	1.0	0.0	0.0	0.0	0.0	0.0	0.0	0.0	1.0	0.0	0.0	1.0	1.0	0.0	0.0	0.0	0.0	0.0	0.0
ETV7	51513	symbol	H. sapiens	51513	H. sapiens	ETV7	ETS variant transcription factor 7	GO:0006366 transcription by RNA polymerase II;GO:0006351 DNA-templated transcription;GO:0097659 nucleic acid-templated transcription		Transcription factors:Helix-turn-helix domains; Predicted intracellular proteins	Nucleoplasm (Supported)				0.0	0.0	0.0	0.0	0.0	0.0	0.0	0.0	0.0	0.0	0.0	0.0	0.0	0.0	0.0	0.0	0.0	0.0	0.0	0.0
HLA-DQB1	3119	symbol	H. sapiens	3119	H. sapiens	HLA-DQB1	major histocompatibility complex, class II, DQ beta 1	GO:0002399 MHC class II protein complex assembly;GO:0002503 peptide antigen assembly with MHC class II protein complex;GO:0002396 MHC protein complex assembly		Human disease related genes:Cardiovascular diseases:Cardiac diseases; Human disease related genes:Nervous system diseases:Other nervous and sensory system diseases; Human disease related genes:Digestive system diseases:Gastrointestinal diseases; Human disease related genes:Immune system diseases:Allergies and autoimmune diseases; Human disease related genes:Endocrine and metabolic diseases:Diabet…	Rods & Rings (Supported); Additional: Golgi apparatus	Insulin pork			0.0	1.0	1.0	1.0	1.0	0.0	0.0	0.0	0.0	1.0	0.0	1.0	0.0	0.0	0.0	0.0	0.0	0.0	0.0	0.0
GPR18	2841	symbol	H. sapiens	2841	H. sapiens	GPR18	G protein-coupled receptor 18	GO:0002299 alpha-beta intraepithelial T cell differentiation;GO:0002300 CD8-positive, alpha-beta intraepithelial T cell differentiation;GO:0002304 gamma-delta intraepithelial T cell differentiation		G-protein coupled receptors:GPCRs excl olfactory receptors		Glycine; Cannabidiol; Medical Cannabis; Nabiximols		(M5913)HALLMARK INTERFERON GAMMA RESPONSE	1.0	1.0	0.0	0.0	0.0	0.0	0.0	0.0	0.0	0.0	0.0	0.0	0.0	1.0	1.0	0.0	0.0	0.0	0.0	0.0
CPVL	54504	symbol	H. sapiens	54504	H. sapiens	CPVL	carboxypeptidase vitellogenic like	GO:0006508 proteolysis;GO:0019538 protein metabolic process;GO:1901564 organonitrogen compound metabolic process		Predicted intracellular proteins; Enzymes; Peptidases:Serine-type peptidases	Endoplasmic reticulum (Approved)				0.0	0.0	0.0	0.0	0.0	0.0	0.0	0.0	0.0	0.0	0.0	0.0	0.0	0.0	0.0	0.0	0.0	0.0	0.0	0.0
PRAM1	84106	symbol	H. sapiens	84106	H. sapiens	PRAM1	PML-RARA regulated adaptor molecule 1	GO:0043313 regulation of neutrophil degranulation;GO:1902563 regulation of neutrophil activation;GO:0043300 regulation of leukocyte degranulation		Predicted intracellular proteins	Golgi apparatus (Approved)				0.0	1.0	1.0	0.0	0.0	1.0	0.0	0.0	0.0	0.0	0.0	0.0	0.0	0.0	0.0	0.0	0.0	0.0	0.0	0.0
CNR2	1269	symbol	H. sapiens	1269	H. sapiens	CNR2	cannabinoid receptor 2	GO:0032229 negative regulation of synaptic transmission, GABAergic;GO:0038171 cannabinoid signaling pathway;GO:0045759 negative regulation of action potential		G-protein coupled receptors:GPCRs excl olfactory receptors; Transporters; FDA approved drug targets:Small molecule drugs		Dronabinol; Nabilone; Ricinoleic Acid; Lasofoxifene; Cannabidiol; Tetrahydrocannabivarin; Medical Cannabis; Nabiximols			0.0	1.0	0.0	0.0	0.0	0.0	1.0	0.0	1.0	0.0	0.0	0.0	1.0	0.0	1.0	0.0	0.0	0.0	0.0	0.0
NFATC2	4773	symbol	H. sapiens	4773	H. sapiens	NFATC2	nuclear factor of activated T cells 2	GO:1905064 negative regulation of vascular associated smooth muscle cell differentiation;GO:0033173 calcineurin-NFAT signaling cascade;GO:1901741 positive regulation of myoblast fusion		Transcription factors:Immunoglobulin fold; Predicted intracellular proteins; Cancer-related genes	Cytosol;Nucleoplasm (Supported)		(M235)PID TCR CALCIUM PATHWAY; (M23)PID WNT NONCANONICAL PATHWAY; (M65)PID FRA PATHWAY		0.0	1.0	1.0	0.0	1.0	0.0	0.0	0.0	0.0	0.0	0.0	1.0	0.0	0.0	1.0	0.0	1.0	0.0	0.0	0.0
SLAMF1	6504	symbol	H. sapiens	6504	H. sapiens	SLAMF1	signaling lymphocytic activation molecule family member 1	GO:2000349 negative regulation of CD40 signaling pathway;GO:0002277 myeloid dendritic cell activation involved in immune response;GO:0001787 natural killer cell proliferation		Predicted secreted proteins; CD markers				(M5932)HALLMARK INFLAMMATORY RESPONSE	1.0	1.0	1.0	1.0	0.0	1.0	1.0	1.0	1.0	0.0	1.0	0.0	0.0	1.0	1.0	0.0	0.0	0.0	0.0	0.0
BFSP2	8419	symbol	H. sapiens	8419	H. sapiens	BFSP2	beaded filament structural protein 2	GO:0070307 lens fiber cell development;GO:0070306 lens fiber cell differentiation;GO:0045109 intermediate filament organization		Human disease related genes:Nervous system diseases:Eye disease; Predicted intracellular proteins; Disease related genes	Cytosol;Plasma membrane (Uncertain)				0.0	0.0	0.0	0.0	0.0	0.0	0.0	0.0	0.0	0.0	0.0	0.0	0.0	0.0	0.0	0.0	0.0	0.0	0.0	0.0
MILR1	284021	symbol	H. sapiens	284021	H. sapiens	MILR1	mast cell immunoglobulin like receptor 1	GO:0033004 negative regulation of mast cell activation;GO:0002279 mast cell activation involved in immune response;GO:0043303 mast cell degranulation		Predicted intracellular proteins					1.0	1.0	0.0	1.0	0.0	0.0	0.0	0.0	0.0	0.0	0.0	0.0	0.0	1.0	0.0	0.0	0.0	0.0	0.0	0.0
IL4I1	259307	symbol	H. sapiens	259307	H. sapiens	IL4I1	interleukin 4 induced 1	GO:0009683 indoleacetic acid metabolic process;GO:0009850 auxin metabolic process;GO:0019440 tryptophan catabolic process to indole-3-acetate		Enzymes; ENZYME proteins:Oxidoreductases; Predicted secreted proteins	Cytosol;Nucleoplasm (Approved)	Flavin adenine dinucleotide; Vinylglycine; Anthranilic acid; Citric acid		(M5935)HALLMARK FATTY ACID METABOLISM	0.0	1.0	0.0	1.0	0.0	1.0	0.0	0.0	0.0	0.0	1.0	0.0	0.0	0.0	0.0	0.0	1.0	0.0	0.0	0.0
ADORA2A	135	symbol	H. sapiens	135	H. sapiens	ADORA2A	adenosine A2a receptor	GO:0014057 positive regulation of acetylcholine secretion, neurotransmission;GO:0014056 regulation of acetylcholine secretion, neurotransmission;GO:0032224 positive regulation of synaptic transmission, cholinergic		G-protein coupled receptors:Adenosine and adenine nucleotide receptors; Transporters; FDA approved drug targets:Small molecule drugs; G-protein coupled receptors:GPCRs excl olfactory receptors; Predicted intracellular proteins; Cancer-related genes:Mutational cancer driver genes		Caffeine; Theophylline; Mefloquine; Lamotrigine; Adenosine; Dyphylline; Pentoxifylline; Enprofylline; Oxtriphylline; Theobromine; Binodenoson; Defibrotide; Apadenoson; Atl146e; Regadenoson; 4-{2-[(7-amino-2-furan-2-yl[1,2,4]triazolo[1,5-a][1,3,5]triazin-5-yl)amino]ethyl}phenol; Doxofylline; Istradefylline; 8-chlorotheophylline	(M44)PID HIF2PATHWAY		1.0	1.0	0.0	0.0	0.0	0.0	1.0	0.0	1.0	0.0	1.0	0.0	0.0	0.0	1.0	0.0	0.0	0.0	0.0	0.0
KMO	8564	symbol	H. sapiens	8564	H. sapiens	KMO	kynurenine 3-monooxygenase	GO:0034275 kynurenic acid metabolic process;GO:0034276 kynurenic acid biosynthetic process;GO:0019805 quinolinate biosynthetic process		Enzymes; ENZYME proteins:Oxidoreductases					0.0	0.0	0.0	0.0	0.0	0.0	0.0	0.0	0.0	1.0	0.0	0.0	1.0	0.0	0.0	0.0	0.0	0.0	0.0	0.0
ZMYND15	84225	symbol	H. sapiens	84225	H. sapiens	ZMYND15	zinc finger MYND-type containing 15	GO:0007286 spermatid development;GO:0048515 spermatid differentiation;GO:0007281 germ cell development		Human disease related genes:Reproductive system diseases:Reproductive system diseases; Disease related genes; Predicted intracellular proteins	Nuclear speckles (Uncertain); Additional: Cytosol				0.0	0.0	0.0	0.0	0.0	0.0	0.0	0.0	0.0	0.0	0.0	0.0	0.0	0.0	0.0	0.0	0.0	0.0	0.0	0.0
NCF4	4689	symbol	H. sapiens	4689	H. sapiens	NCF4	neutrophil cytosolic factor 4	GO:0042554 superoxide anion generation;GO:0045730 respiratory burst;GO:0006801 superoxide metabolic process		Predicted intracellular proteins; Disease related genes	Cytosol (Enhanced)			(M5950)HALLMARK ALLOGRAFT REJECTION	0.0	0.0	0.0	0.0	1.0	0.0	0.0	0.0	0.0	0.0	0.0	1.0	0.0	0.0	0.0	0.0	0.0	0.0	0.0	0.0
GLIPR2	152007	symbol	H. sapiens	152007	H. sapiens	GLIPR2	GLI pathogenesis related 2	GO:0010718 positive regulation of epithelial to mesenchymal transition;GO:0010717 regulation of epithelial to mesenchymal transition;GO:0010634 positive regulation of epithelial cell migration		Predicted intracellular proteins	Vesicles (Uncertain); Additional: Microtubules	L-cysteic acid		(M5947)HALLMARK IL2 STAT5 SIGNALING	0.0	0.0	0.0	0.0	0.0	0.0	0.0	0.0	0.0	0.0	0.0	0.0	0.0	0.0	1.0	0.0	0.0	0.0	0.0	0.0
BATF	10538	symbol	H. sapiens	10538	H. sapiens	BATF	basic leucine zipper ATF-like transcription factor	GO:0045064 T-helper 2 cell differentiation;GO:0072540 T-helper 17 cell lineage commitment;GO:0072539 T-helper 17 cell differentiation		Predicted intracellular proteins; Transcription factors:Basic domains	Nucleoplasm (Enhanced)			(M5947)HALLMARK IL2 STAT5 SIGNALING; (M5907)HALLMARK ESTROGEN RESPONSE LATE	1.0	1.0	0.0	1.0	0.0	1.0	0.0	1.0	0.0	1.0	1.0	1.0	0.0	1.0	0.0	0.0	0.0	1.0	0.0	0.0
RAB37	326624	symbol	H. sapiens	326624	H. sapiens	RAB37	RAB37, member RAS oncogene family	GO:0015031 protein transport;GO:0045184 establishment of protein localization;GO:0071705 nitrogen compound transport		Predicted intracellular proteins					0.0	0.0	0.0	0.0	0.0	0.0	0.0	0.0	0.0	0.0	0.0	0.0	0.0	0.0	0.0	0.0	0.0	0.0	1.0	0.0
GBP4	115361	symbol	H. sapiens	115361	H. sapiens	GBP4	guanylate binding protein 4	GO:0042832 defense response to protozoan;GO:0001562 response to protozoan;GO:0071346 cellular response to interferon-gamma		Predicted intracellular proteins	Golgi apparatus (Supported); Additional: Plasma membrane			(M5911)HALLMARK INTERFERON ALPHA RESPONSE; (M5947)HALLMARK IL2 STAT5 SIGNALING; (M5913)HALLMARK INTERFERON GAMMA RESPONSE	0.0	0.0	0.0	0.0	0.0	0.0	0.0	0.0	0.0	1.0	0.0	1.0	1.0	0.0	0.0	0.0	0.0	0.0	0.0	0.0
CTSW	1521	symbol	H. sapiens	1521	H. sapiens	CTSW	cathepsin W	GO:0051603 proteolysis involved in protein catabolic process;GO:0030163 protein catabolic process;GO:0009057 macromolecule catabolic process		Predicted intracellular proteins; Enzymes; Peptidases:Cysteine-type peptidases			(M3468)NABA ECM REGULATORS; (M5885)NABA MATRISOME ASSOCIATED; (M5889)NABA MATRISOME		0.0	0.0	0.0	0.0	0.0	0.0	0.0	0.0	0.0	0.0	0.0	0.0	0.0	0.0	0.0	0.0	0.0	0.0	0.0	0.0
ARHGAP45	23526	symbol	H. sapiens	23526	H. sapiens	ARHGAP45	Rho GTPase activating protein 45	GO:0090630 activation of GTPase activity;GO:0043547 positive regulation of GTPase activity;GO:0051056 regulation of small GTPase mediated signal transduction		Predicted intracellular proteins	Cytosol;Plasma membrane (Supported)				0.0	0.0	0.0	0.0	0.0	0.0	0.0	0.0	0.0	0.0	0.0	0.0	0.0	0.0	0.0	0.0	0.0	0.0	1.0	0.0
ARHGAP25	9938	symbol	H. sapiens	9938	H. sapiens	ARHGAP25	Rho GTPase activating protein 25	GO:0051058 negative regulation of small GTPase mediated signal transduction;GO:0006911 phagocytosis, engulfment;GO:0099024 plasma membrane invagination		Predicted intracellular proteins	Nucleoplasm;Vesicles (Approved)				0.0	0.0	0.0	0.0	0.0	0.0	0.0	0.0	0.0	0.0	0.0	0.0	0.0	0.0	0.0	0.0	0.0	0.0	0.0	0.0
TXK	7294	symbol	H. sapiens	7294	H. sapiens	TXK	TXK tyrosine kinase	GO:0060332 positive regulation of response to interferon-gamma;GO:0060335 positive regulation of interferon-gamma-mediated signaling pathway;GO:0060330 regulation of response to interferon-gamma	yes	ENZYME proteins:Transferases; Predicted intracellular proteins; Kinases:Tyr protein kinases; Enzymes	Vesicles (Approved)	Fostamatinib; Zanubrutinib			0.0	1.0	1.0	1.0	0.0	1.0	0.0	1.0	1.0	0.0	0.0	0.0	0.0	0.0	0.0	0.0	0.0	0.0	0.0	0.0
FES	2242	symbol	H. sapiens	2242	H. sapiens	FES	FES proto-oncogene, tyrosine kinase	GO:0045657 positive regulation of monocyte differentiation;GO:0051450 myoblast proliferation;GO:0071305 cellular response to vitamin D	yes	Enzymes; Cancer-related genes:Candidate cancer biomarkers; Kinases:Tyr protein kinases; Potential drug targets; ENZYME proteins:Transferases; Predicted intracellular proteins; Disease related genes; Cancer-related genes:Mutational cancer driver genes	Cytosol;Nucleoplasm (Approved); Additional: Vesicles	Fostamatinib	(M92)PID ANGIOPOIETIN RECEPTOR PATHWAY; (M28)PID IL4 2PATHWAY; (M237)PID VEGFR1 2 PATHWAY	(M5938)HALLMARK REACTIVE OXYGEN SPECIES PATHWAY	0.0	1.0	0.0	0.0	0.0	1.0	0.0	0.0	0.0	0.0	1.0	0.0	0.0	0.0	1.0	0.0	0.0	0.0	0.0	0.0
PPP1R16B	26051	symbol	H. sapiens	26051	H. sapiens	PPP1R16B	protein phosphatase 1 regulatory subunit 16B	GO:1902309 negative regulation of peptidyl-serine dephosphorylation;GO:1902308 regulation of peptidyl-serine dephosphorylation;GO:1903589 positive regulation of blood vessel endothelial cell proliferation involved in sprouting angiogenesis		Predicted intracellular proteins	Plasma membrane (Supported); Additional: Nuclear speckles				0.0	0.0	0.0	0.0	0.0	0.0	0.0	0.0	0.0	0.0	0.0	0.0	0.0	0.0	0.0	0.0	0.0	0.0	0.0	0.0
PIK3CG	5294	symbol	H. sapiens	5294	H. sapiens	PIK3CG	phosphatidylinositol-4,5-bisphosphate 3-kinase catalytic subunit gamma	GO:0035747 natural killer cell chemotaxis;GO:0010897 negative regulation of triglyceride catabolic process;GO:0035022 positive regulation of Rac protein signal transduction	yes	Kinases:Atypical kinases; FDA approved drug targets:Small molecule drugs; Enzymes; ENZYME proteins:Transferases; Predicted intracellular proteins; Cancer-related genes:Mutational cancer driver genes	Plasma membrane (Supported); Additional: Cytosol	Staurosporine; Myricetin; LY-294002; Quercetin; 5-QUINOXALIN-6-YLMETHYLENE-THIAZOLIDINE-2,4-DIONE; XL765; TG100-115; 2-((9H-PURIN-6-YLTHIO)METHYL)-5-CHLORO-3-(2-METHOXYPHENYL)QUINAZOLIN-4(3H)-ONE; N-(5-{4-Chloro-3-[(2-hydroxyethyl)sulfamoyl]phenyl}-4-methyl-1,3-thiazol-2-yl)acetamide; 5,5-dimethyl-2-morpholin-4-yl-5,6-dihydro-1,3-benzothiazol-7(4H)-one; 3-[4-AMINO-1-(1-METHYLETHYL)-1H-PYRAZOLO[3,…	(M252)PID IL8 CXCR1 PATHWAY; (M177)PID EPHA FWDPATHWAY; (M210)PID IL8 CXCR2 PATHWAY	(M5921)HALLMARK COMPLEMENT	1.0	0.0	0.0	1.0	0.0	0.0	1.0	1.0	1.0	0.0	0.0	1.0	0.0	1.0	1.0	0.0	0.0	0.0	0.0	0.0
GPR25	2848	symbol	H. sapiens	2848	H. sapiens	GPR25	G protein-coupled receptor 25	GO:0007186 G protein-coupled receptor signaling pathway;GO:0007165 signal transduction;GO:0023052 signaling		G-protein coupled receptors:GPCRs excl olfactory receptors					0.0	0.0	0.0	0.0	0.0	0.0	0.0	0.0	0.0	0.0	0.0	0.0	0.0	0.0	1.0	0.0	0.0	0.0	0.0	0.0
MNDA	4332	symbol	H. sapiens	4332	H. sapiens	MNDA	myeloid cell nuclear differentiation antigen	GO:0030889 negative regulation of B cell proliferation;GO:0035458 cellular response to interferon-beta;GO:0035456 response to interferon-beta		Predicted intracellular proteins	Nucleoplasm (Supported); Additional: Cytosol;Nucleoli;Nucleoli rim;Vesicles				0.0	1.0	1.0	0.0	0.0	1.0	0.0	1.0	1.0	1.0	0.0	0.0	0.0	0.0	0.0	0.0	1.0	0.0	1.0	0.0
FCRLA	84824	symbol	H. sapiens	84824	H. sapiens	FCRLA	Fc receptor like A	GO:0007166 cell surface receptor signaling pathway;GO:0030154 cell differentiation;GO:0048869 cellular developmental process		Predicted intracellular proteins					0.0	0.0	0.0	0.0	0.0	0.0	0.0	0.0	0.0	0.0	0.0	0.0	0.0	0.0	0.0	0.0	0.0	0.0	0.0	0.0
NKG7	4818	symbol	H. sapiens	4818	H. sapiens	NKG7	natural killer cell granule protein 7	GO:0002420 natural killer cell mediated cytotoxicity directed against tumor cell target;GO:0002423 natural killer cell mediated immune response to tumor cell;GO:0140507 granzyme-mediated programmed cell death signaling pathway		Predicted intracellular proteins	Vesicles (Approved)				1.0	0.0	0.0	1.0	0.0	0.0	1.0	0.0	1.0	0.0	0.0	0.0	0.0	1.0	0.0	0.0	0.0	0.0	0.0	0.0
GPR84	53831	symbol	H. sapiens	53831	H. sapiens	GPR84	G protein-coupled receptor 84	GO:0007218 neuropeptide signaling pathway;GO:0007186 G protein-coupled receptor signaling pathway;GO:0007165 signal transduction		G-protein coupled receptors:GPCRs excl olfactory receptors					0.0	0.0	0.0	0.0	0.0	0.0	0.0	0.0	0.0	0.0	0.0	0.0	0.0	0.0	1.0	0.0	0.0	0.0	1.0	0.0
CCR4	1233	symbol	H. sapiens	1233	H. sapiens	CCR4	C-C motif chemokine receptor 4	GO:1904936 interneuron migration;GO:0002507 tolerance induction;GO:0050927 positive regulation of positive chemotaxis		G-protein coupled receptors:GPCRs excl olfactory receptors; G-protein coupled receptors:Chemokines and chemotactic factors receptors; CD markers; FDA approved drug targets:Biotech drugs	Plasma membrane (Supported)	Mogamulizumab; FLX475		(M5947)HALLMARK IL2 STAT5 SIGNALING	1.0	0.0	0.0	0.0	0.0	0.0	1.0	0.0	1.0	1.0	0.0	0.0	1.0	0.0	1.0	0.0	0.0	0.0	0.0	0.0
MSR1	4481	symbol	H. sapiens	4481	H. sapiens	MSR1	macrophage scavenger receptor 1	GO:0010886 positive regulation of cholesterol storage;GO:0042953 lipoprotein transport;GO:0010885 regulation of cholesterol storage		Human disease related genes:Digestive system diseases:Gastrointestinal diseases; Cancer-related genes:Candidate cancer biomarkers; Predicted intracellular proteins; Disease related genes; CD markers				(M5932)HALLMARK INFLAMMATORY RESPONSE	0.0	0.0	0.0	0.0	0.0	0.0	0.0	0.0	0.0	0.0	0.0	1.0	0.0	0.0	0.0	0.0	0.0	0.0	0.0	0.0
DOK3	79930	symbol	H. sapiens	79930	H. sapiens	DOK3	docking protein 3	GO:0007265 Ras protein signal transduction;GO:0007264 small GTPase mediated signal transduction;GO:0007169 transmembrane receptor protein tyrosine kinase signaling pathway		Predicted intracellular proteins	Plasma membrane (Supported); Additional: Cytokinetic bridge;Cytosol;Nucleoplasm				0.0	0.0	0.0	0.0	0.0	0.0	0.0	0.0	0.0	0.0	0.0	0.0	0.0	0.0	0.0	0.0	0.0	0.0	1.0	0.0
HLA-DPA1	3113	symbol	H. sapiens	3113	H. sapiens	HLA-DPA1	major histocompatibility complex, class II, DP alpha 1	GO:0002399 MHC class II protein complex assembly;GO:0002503 peptide antigen assembly with MHC class II protein complex;GO:0002396 MHC protein complex assembly		Human disease related genes:Immune system diseases:Allergies and autoimmune diseases; Human disease related genes:Cardiovascular diseases:Cardiac diseases; Predicted intracellular proteins; Human disease related genes:Skin diseases:Skin and soft tissue diseases	Vesicles (Supported)				0.0	1.0	0.0	1.0	1.0	0.0	0.0	1.0	0.0	1.0	0.0	1.0	0.0	0.0	0.0	0.0	0.0	0.0	0.0	0.0
FCGR1A	2209	symbol	H. sapiens	2209	H. sapiens	FCGR1A	Fc gamma receptor Ia	GO:0001803 regulation of type III hypersensitivity;GO:0001805 positive regulation of type III hypersensitivity;GO:0001798 positive regulation of type IIa hypersensitivity		CD markers; FDA approved drug targets:Biotech drugs	Vesicles (Uncertain); Additional: Golgi apparatus;Plasma membrane	Cetuximab; Etanercept; Human immunoglobulin G; Gemtuzumab ozogamicin; Alemtuzumab; Natalizumab; Palivizumab; Daclizumab; Bevacizumab; Porfimer sodium; Catumaxomab; Sarilumab; Trastuzumab deruxtecan		(M5913)HALLMARK INTERFERON GAMMA RESPONSE	0.0	0.0	1.0	1.0	1.0	1.0	1.0	0.0	1.0	1.0	1.0	1.0	1.0	0.0	0.0	0.0	0.0	0.0	0.0	0.0
KLHL6	89857	symbol	H. sapiens	89857	H. sapiens	KLHL6	kelch like family member 6	GO:0002467 germinal center formation;GO:0050853 B cell receptor signaling pathway;GO:0050851 antigen receptor-mediated signaling pathway		Predicted intracellular proteins	Centriolar satellite (Approved); Additional: Microtubules;Mitotic spindle;Plasma membrane				0.0	0.0	1.0	1.0	0.0	0.0	0.0	0.0	0.0	0.0	0.0	0.0	1.0	0.0	0.0	0.0	0.0	0.0	0.0	0.0
AGAP2	116986	symbol	H. sapiens	116986	H. sapiens	AGAP2	ArfGAP with GTPase domain, ankyrin repeat and PH domain 2	GO:0061901 regulation of 1-phosphatidylinositol-3-kinase activity;GO:0061903 positive regulation of 1-phosphatidylinositol-3-kinase activity;GO:0043552 positive regulation of phosphatidylinositol 3-kinase activity		Predicted intracellular proteins	Cytosol;Nucleoplasm (Supported); Additional: Midbody ring		(M108)PID NETRIN PATHWAY; (M271)PID PI3K PLC TRK PATHWAY		0.0	0.0	0.0	0.0	0.0	0.0	0.0	0.0	0.0	0.0	0.0	0.0	0.0	0.0	0.0	0.0	0.0	0.0	0.0	0.0
SFMBT2	57713	symbol	H. sapiens	57713	H. sapiens	SFMBT2	Scm like with four mbt domains 2	GO:0045892 negative regulation of DNA-templated transcription;GO:1903507 negative regulation of nucleic acid-templated transcription;GO:1902679 negative regulation of RNA biosynthetic process		Predicted intracellular proteins	Nuclear speckles;Nucleoplasm (Supported)				0.0	0.0	0.0	0.0	0.0	0.0	0.0	0.0	0.0	0.0	0.0	0.0	0.0	0.0	0.0	0.0	0.0	0.0	0.0	0.0
CAMK1	8536	symbol	H. sapiens	8536	H. sapiens	CAMK1	calcium/calmodulin dependent protein kinase I	GO:0051835 positive regulation of synapse structural plasticity;GO:0051823 regulation of synapse structural plasticity;GO:0046827 positive regulation of protein export from nucleus	yes	ENZYME proteins:Transferases; Predicted intracellular proteins; Enzymes; Kinases:CAMK Ser/Thr protein kinases	Cytosol (Approved)	Fostamatinib			0.0	0.0	0.0	0.0	0.0	0.0	0.0	0.0	0.0	0.0	0.0	0.0	0.0	0.0	0.0	0.0	0.0	0.0	0.0	0.0
MAP4K1	11184	symbol	H. sapiens	11184	H. sapiens	MAP4K1	mitogen-activated protein kinase kinase kinase kinase 1	GO:1904627 response to phorbol 13-acetate 12-myristate;GO:1904628 cellular response to phorbol 13-acetate 12-myristate;GO:0007254 JNK cascade	yes	ENZYME proteins:Transferases; Predicted intracellular proteins; Enzymes; Kinases:STE Ser/Thr protein kinases	Plasma membrane (Approved)	Fostamatinib	(M190)PID TCR JNK PATHWAY; (M1718)SIG IL4RECEPTOR IN B LYPHOCYTES; (M8626)SIG BCR SIGNALING PATHWAY	(M5950)HALLMARK ALLOGRAFT REJECTION; (M5953)HALLMARK KRAS SIGNALING UP	0.0	0.0	0.0	0.0	0.0	0.0	0.0	0.0	0.0	0.0	0.0	0.0	0.0	0.0	0.0	0.0	0.0	0.0	0.0	0.0
CD2	914	symbol	H. sapiens	914	H. sapiens	CD2	CD2 molecule	GO:0030887 positive regulation of myeloid dendritic cell activation;GO:0001766 membrane raft polarization;GO:0030885 regulation of myeloid dendritic cell activation		Predicted intracellular proteins; CD markers; FDA approved drug targets:Biotech drugs	Plasma membrane (Supported); Additional: Golgi apparatus;Nucleoplasm	Alefacept; Siplizumab		(M5902)HALLMARK APOPTOSIS; (M5950)HALLMARK ALLOGRAFT REJECTION	1.0	1.0	0.0	1.0	0.0	0.0	0.0	1.0	0.0	0.0	1.0	1.0	0.0	0.0	0.0	0.0	0.0	0.0	0.0	0.0
ST8SIA4	7903	symbol	H. sapiens	7903	H. sapiens	ST8SIA4	ST8 alpha-N-acetyl-neuraminide alpha-2,8-sialyltransferase 4	GO:0001574 ganglioside biosynthetic process;GO:0006491 N-glycan processing;GO:0097503 sialylation		Predicted intracellular proteins	Golgi apparatus (Approved)			(M5913)HALLMARK INTERFERON GAMMA RESPONSE; (M5950)HALLMARK ALLOGRAFT REJECTION	0.0	0.0	0.0	0.0	0.0	0.0	0.0	0.0	0.0	0.0	0.0	0.0	0.0	0.0	0.0	0.0	0.0	0.0	0.0	0.0
FGR	2268	symbol	H. sapiens	2268	H. sapiens	FGR	FGR proto-oncogene, Src family tyrosine kinase	GO:0032815 negative regulation of natural killer cell activation;GO:0051450 myoblast proliferation;GO:0033008 positive regulation of mast cell activation involved in immune response	yes	Enzymes; Kinases:Tyr protein kinases; Potential drug targets; ENZYME proteins:Transferases; Predicted intracellular proteins; Disease related genes	Plasma membrane (Approved); Additional: Aggresome	Dasatinib; Fostamatinib; Zanubrutinib	(M33)PID GLYPICAN 1PATHWAY; (M252)PID IL8 CXCR1 PATHWAY; (M76)PID P38 ALPHA BETA PATHWAY	(M5950)HALLMARK ALLOGRAFT REJECTION	0.0	1.0	1.0	1.0	0.0	1.0	0.0	1.0	1.0	0.0	0.0	0.0	1.0	0.0	1.0	0.0	0.0	0.0	1.0	0.0
NLRC4	58484	symbol	H. sapiens	58484	H. sapiens	NLRC4	NLR family CARD domain containing 4	GO:0016045 detection of bacterium;GO:0097202 activation of cysteine-type endopeptidase activity;GO:0098543 detection of other organism		Human disease related genes:Immune system diseases:Allergies and autoimmune diseases; Disease related genes; Predicted intracellular proteins; Human disease related genes:Immune system diseases:Other immune system diseases	Cytosol;Vesicles (Approved)		(M145)PID P53 DOWNSTREAM PATHWAY		0.0	0.0	1.0	0.0	0.0	1.0	1.0	1.0	1.0	0.0	0.0	0.0	1.0	0.0	0.0	0.0	0.0	0.0	0.0	0.0
LILRA1	11024	symbol	H. sapiens	11024	H. sapiens	LILRA1	leukocyte immunoglobulin like receptor A1	GO:0019221 cytokine-mediated signaling pathway;GO:0002250 adaptive immune response;GO:0071345 cellular response to cytokine stimulus		CD markers					0.0	0.0	0.0	1.0	1.0	0.0	0.0	0.0	0.0	1.0	0.0	0.0	0.0	0.0	0.0	0.0	0.0	0.0	0.0	0.0
CD247	919	symbol	H. sapiens	919	H. sapiens	CD247	CD247 molecule	GO:2000010 positive regulation of protein localization to cell surface;GO:0046629 gamma-delta T cell activation;GO:0038094 Fc-gamma receptor signaling pathway		FDA approved drug targets:Biotech drugs; Transporters:Accessory Factors Involved in Transport; Human disease related genes:Immune system diseases:Allergies and autoimmune diseases; Human disease related genes:Skin diseases:Skin and soft tissue diseases; Human disease related genes:Immune system diseases:Primary immunodeficiency; Disease related genes; CD markers		Muromonab	(M290)PID IL12 STAT4 PATHWAY; (M197)PID HIV NEF PATHWAY; (M88)PID CD8 TCR PATHWAY	(M5950)HALLMARK ALLOGRAFT REJECTION	1.0	0.0	1.0	1.0	1.0	0.0	0.0	0.0	0.0	0.0	0.0	1.0	0.0	1.0	0.0	0.0	0.0	0.0	0.0	0.0
CD80	941	symbol	H. sapiens	941	H. sapiens	CD80	CD80 molecule	GO:0045627 positive regulation of T-helper 1 cell differentiation;GO:0045625 regulation of T-helper 1 cell differentiation;GO:0032725 positive regulation of granulocyte macrophage colony-stimulating factor production		Predicted intracellular proteins; CD markers; FDA approved drug targets:Biotech drugs		Abatacept; Galiximab; Belatacept	(M290)PID IL12 STAT4 PATHWAY; (M88)PID CD8 TCR PATHWAY; (M34)PID TCR PATHWAY	(M5890)HALLMARK TNFA SIGNALING VIA NFKB; (M5950)HALLMARK ALLOGRAFT REJECTION; (M5956)HALLMARK KRAS SIGNALING DN	0.0	1.0	1.0	0.0	1.0	1.0	0.0	1.0	0.0	1.0	1.0	1.0	1.0	0.0	0.0	1.0	0.0	0.0	0.0	0.0
ARHGEF6	9459	symbol	H. sapiens	9459	H. sapiens	ARHGEF6	Rac/Cdc42 guanine nucleotide exchange factor 6	GO:0030032 lamellipodium assembly;GO:0097581 lamellipodium organization;GO:0007254 JNK cascade		Human disease related genes:Other diseases:Mental and behavioural disorders; Predicted intracellular proteins; Cancer-related genes:Mutational cancer driver genes	Cytosol (Approved)		(M83)PID CDC42 REG PATHWAY; (M241)PID RAC1 REG PATHWAY; (M71)PID ILK PATHWAY	(M5915)HALLMARK APICAL JUNCTION	0.0	0.0	0.0	0.0	0.0	0.0	0.0	0.0	0.0	0.0	0.0	0.0	0.0	0.0	1.0	0.0	0.0	0.0	0.0	0.0
LTA	4049	symbol	H. sapiens	4049	H. sapiens	LTA	lymphotoxin alpha	GO:0002876 positive regulation of chronic inflammatory response to antigenic stimulus;GO:0002874 regulation of chronic inflammatory response to antigenic stimulus;GO:0002678 positive regulation of chronic inflammatory response		Disease related genes; Cancer-related genes:Candidate cancer biomarkers; Predicted secreted proteins; FDA approved drug targets:Biotech drugs		Etanercept	(M234)PID IL2 STAT5 PATHWAY; (M28)PID IL4 2PATHWAY; (M5883)NABA SECRETED FACTORS	(M5932)HALLMARK INFLAMMATORY RESPONSE	1.0	1.0	1.0	0.0	0.0	1.0	0.0	1.0	1.0	1.0	1.0	1.0	1.0	0.0	0.0	0.0	0.0	0.0	0.0	0.0
CPNE5	57699	symbol	H. sapiens	57699	H. sapiens	CPNE5	copine 5	GO:1903861 positive regulation of dendrite extension;GO:1903859 regulation of dendrite extension;GO:0071277 cellular response to calcium ion		Predicted intracellular proteins	Cytosol (Approved)				0.0	0.0	0.0	0.0	0.0	0.0	0.0	0.0	0.0	0.0	0.0	0.0	0.0	0.0	0.0	0.0	0.0	0.0	0.0	0.0
MS4A4A	51338	symbol	H. sapiens	51338	H. sapiens	MS4A4A	membrane spanning 4-domains A4A								0.0	0.0	0.0	0.0	0.0	0.0	0.0	0.0	0.0	0.0	0.0	0.0	0.0	0.0	0.0	0.0	0.0	0.0	0.0	0.0
TRAT1	50852	symbol	H. sapiens	50852	H. sapiens	TRAT1	T cell receptor associated transmembrane adaptor 1	GO:0001920 negative regulation of receptor recycling;GO:0050862 positive regulation of T cell receptor signaling pathway;GO:0001919 regulation of receptor recycling		Predicted intracellular proteins	Plasma membrane (Enhanced); Additional: Centriolar satellite;Mitotic spindle			(M5950)HALLMARK ALLOGRAFT REJECTION	0.0	0.0	1.0	1.0	1.0	0.0	0.0	0.0	0.0	0.0	0.0	1.0	0.0	0.0	0.0	0.0	0.0	0.0	0.0	0.0
PDCD1	5133	symbol	H. sapiens	5133	H. sapiens	PDCD1	programmed cell death 1	GO:0002644 negative regulation of tolerance induction;GO:1902482 regulatory T cell apoptotic process;GO:0001783 B cell apoptotic process		Human disease related genes:Nervous system diseases:Other nervous and sensory system diseases; FDA approved drug targets:Biotech drugs; Human disease related genes:Immune system diseases:Allergies and autoimmune diseases; Human disease related genes:Immune system diseases:Other immune system diseases; Predicted intracellular proteins; Disease related genes; CD markers		CT-011; Nivolumab; Pembrolizumab; Cemiplimab		(M5956)HALLMARK KRAS SIGNALING DN	0.0	1.0	0.0	1.0	1.0	0.0	0.0	0.0	0.0	0.0	0.0	1.0	0.0	0.0	0.0	1.0	0.0	0.0	0.0	0.0
GPR132	29933	symbol	H. sapiens	29933	H. sapiens	GPR132	G protein-coupled receptor 132	GO:0010972 negative regulation of G2/M transition of mitotic cell cycle;GO:1902750 negative regulation of cell cycle G2/M phase transition;GO:0000082 G1/S transition of mitotic cell cycle		G-protein coupled receptors:GPCRs excl olfactory receptors; Predicted intracellular proteins				(M5932)HALLMARK INFLAMMATORY RESPONSE	0.0	0.0	0.0	0.0	0.0	0.0	0.0	0.0	0.0	0.0	0.0	0.0	0.0	0.0	1.0	0.0	0.0	0.0	0.0	0.0
IL18RAP	8807	symbol	H. sapiens	8807	H. sapiens	IL18RAP	interleukin 18 receptor accessory protein	GO:0035655 interleukin-18-mediated signaling pathway;GO:0071351 cellular response to interleukin-18;GO:0070673 response to interleukin-18		Predicted intracellular proteins; Enzymes; ENZYME proteins:Hydrolases; CD markers			(M290)PID IL12 STAT4 PATHWAY; (M196)PID IL23 PATHWAY; (M54)PID IL12 2PATHWAY	(M5932)HALLMARK INFLAMMATORY RESPONSE; (M5950)HALLMARK ALLOGRAFT REJECTION	0.0	0.0	0.0	0.0	0.0	0.0	1.0	0.0	0.0	1.0	0.0	1.0	0.0	0.0	0.0	0.0	0.0	0.0	0.0	0.0
KLRC4-KLRK1	100528032	symbol	H. sapiens	100528032	H. sapiens	KLRC4-KLRK1	KLRC4-KLRK1 readthrough	GO:2000502 negative regulation of natural killer cell chemotaxis;GO:1901624 negative regulation of lymphocyte chemotaxis;GO:2000501 regulation of natural killer cell chemotaxis							1.0	1.0	1.0	1.0	1.0	1.0	0.0	1.0	1.0	0.0	0.0	0.0	1.0	0.0	1.0	0.0	0.0	0.0	0.0	0.0
SERPINA1	5265	symbol	H. sapiens	5265	H. sapiens	SERPINA1	serpin family A member 1	GO:0006953 acute-phase response;GO:0002526 acute inflammatory response;GO:0007596 blood coagulation		Human disease related genes:Congenital disorders of metabolism:Other congenital disorders of metabolism; Human disease related genes:Respiratory diseases:Lung diseases; Predicted secreted proteins; Cancer-related genes:Candidate cancer biomarkers; Candidate cardiovascular disease genes; Predicted intracellular proteins; Disease related genes	Vesicles (Enhanced)	Zinc; 2-[3,4-Dihydroxy-2-Hydroxymethyl-5-(2-Hydroxy-Nonyl)-Tetrahydro-Furan-2-Yloxy]-6-Hydroxymethyl-Tetra Hydro-Pyran-3,4,5-Triol; Mercaptoethanol; Recombinant alpha 1-antitrypsin; PPL-100; Copper; Zinc acetate; Zinc chloride; Zinc sulfate, unspecified form	(M285)PID HNF3A PATHWAY; (M19)PID P73PATHWAY; (M3468)NABA ECM REGULATORS	(M5946)HALLMARK COAGULATION; (M5907)HALLMARK ESTROGEN RESPONSE LATE; (M5921)HALLMARK COMPLEMENT	0.0	0.0	0.0	0.0	0.0	0.0	1.0	0.0	0.0	0.0	0.0	0.0	0.0	0.0	0.0	0.0	0.0	0.0	1.0	0.0
LGALS9	3965	symbol	H. sapiens	3965	H. sapiens	LGALS9	galectin 9	GO:0070239 regulation of activated T cell autonomous cell death;GO:0070241 positive regulation of activated T cell autonomous cell death;GO:0032832 regulation of CD4-positive, CD25-positive, alpha-beta regulatory T cell differentiation involved in immune response		Predicted intracellular proteins; Predicted secreted proteins	Cytosol (Approved)	(R)-1-Para-Nitro-Phenyl-2-Azido-Ethanol	(M5880)NABA ECM AFFILIATED; (M5885)NABA MATRISOME ASSOCIATED; (M5889)NABA MATRISOME		1.0	1.0	1.0	0.0	0.0	1.0	1.0	1.0	1.0	1.0	1.0	0.0	1.0	0.0	1.0	0.0	0.0	0.0	0.0	0.0
TAGAP	117289	symbol	H. sapiens	117289	H. sapiens	TAGAP	T cell activation RhoGTPase activating protein	GO:0051056 regulation of small GTPase mediated signal transduction;GO:1902531 regulation of intracellular signal transduction;GO:0050790 regulation of catalytic activity		Predicted intracellular proteins	Cytosol (Approved)				0.0	0.0	0.0	0.0	0.0	0.0	0.0	0.0	0.0	0.0	0.0	0.0	0.0	0.0	0.0	0.0	0.0	0.0	0.0	0.0
LST1	7940	symbol	H. sapiens	7940	H. sapiens	LST1	leukocyte specific transcript 1	GO:0050672 negative regulation of lymphocyte proliferation;GO:0032945 negative regulation of mononuclear cell proliferation;GO:0070664 negative regulation of leukocyte proliferation		Predicted intracellular proteins	Cytosol;Plasma membrane (Supported)				0.0	1.0	0.0	0.0	0.0	0.0	0.0	0.0	0.0	0.0	0.0	0.0	0.0	0.0	0.0	0.0	0.0	0.0	0.0	0.0
FCRL5	83416	symbol	H. sapiens	83416	H. sapiens	FCRL5	Fc receptor like 5	GO:0007166 cell surface receptor signaling pathway;GO:0007165 signal transduction;GO:0023052 signaling		Disease related genes; Predicted secreted proteins; CD markers					0.0	0.0	0.0	0.0	0.0	0.0	0.0	0.0	0.0	0.0	0.0	0.0	0.0	0.0	0.0	1.0	0.0	0.0	0.0	0.0
IL3RA	3563	symbol	H. sapiens	3563	H. sapiens	IL3RA	interleukin 3 receptor subunit alpha	GO:0038156 interleukin-3-mediated signaling pathway;GO:0036015 response to interleukin-3;GO:0036016 cellular response to interleukin-3		Predicted intracellular proteins; CD markers; FDA approved drug targets:Biotech drugs		Sargramostim; Tagraxofusp	(M182)PID IL3 PATHWAY	(M5897)HALLMARK IL6 JAK STAT3 SIGNALING; (M5947)HALLMARK IL2 STAT5 SIGNALING	0.0	0.0	0.0	0.0	0.0	0.0	0.0	0.0	0.0	1.0	0.0	1.0	0.0	0.0	0.0	0.0	0.0	0.0	0.0	0.0
PTPRJ	5795	symbol	H. sapiens	5795	H. sapiens	PTPRJ	protein tyrosine phosphatase receptor type J	GO:1905451 positive regulation of Fc-gamma receptor signaling pathway involved in phagocytosis;GO:1905449 regulation of Fc-gamma receptor signaling pathway involved in phagocytosis;GO:0060369 positive regulation of Fc receptor mediated stimulatory signaling pathway		Predicted intracellular proteins; Enzymes; ENZYME proteins:Hydrolases; CD markers			(M237)PID VEGFR1 2 PATHWAY; (M48)PID MET PATHWAY; (M186)PID PDGFRB PATHWAY	(M5956)HALLMARK KRAS SIGNALING DN	1.0	1.0	1.0	0.0	1.0	1.0	0.0	1.0	0.0	1.0	0.0	1.0	0.0	0.0	1.0	0.0	0.0	1.0	1.0	0.0
TLR7	51284	symbol	H. sapiens	51284	H. sapiens	TLR7	toll like receptor 7	GO:0034154 toll-like receptor 7 signaling pathway;GO:0007252 I-kappaB phosphorylation;GO:0032727 positive regulation of interferon-alpha production		FDA approved drug targets:Small molecule drugs		Imiquimod; Hydroxychloroquine; Isatoribine; ANA971; Golotimod; Resiquimod		(M5947)HALLMARK IL2 STAT5 SIGNALING	0.0	0.0	1.0	0.0	0.0	1.0	1.0	1.0	1.0	0.0	0.0	1.0	0.0	0.0	0.0	1.0	0.0	0.0	0.0	0.0
P2RX1	5023	symbol	H. sapiens	5023	H. sapiens	P2RX1	purinergic receptor P2X 1	GO:0001820 serotonin secretion;GO:0002351 serotonin production involved in inflammatory response;GO:0002442 serotonin secretion involved in inflammatory response			Endoplasmic reticulum (Approved)				1.0	0.0	0.0	0.0	0.0	0.0	1.0	0.0	0.0	0.0	0.0	0.0	0.0	0.0	0.0	0.0	0.0	0.0	1.0	0.0
FMNL3	91010	symbol	H. sapiens	91010	H. sapiens	FMNL3	formin like 3	GO:0030866 cortical actin cytoskeleton organization;GO:0030865 cortical cytoskeleton organization;GO:0008360 regulation of cell shape		Predicted intracellular proteins	Golgi apparatus;Plasma membrane;Vesicles (Supported); Additional: Cytosol				0.0	0.0	0.0	0.0	0.0	0.0	0.0	0.0	0.0	0.0	0.0	0.0	0.0	0.0	0.0	0.0	0.0	0.0	0.0	0.0
CXCR3	2833	symbol	H. sapiens	2833	H. sapiens	CXCR3	C-X-C motif chemokine receptor 3	GO:0070098 chemokine-mediated signaling pathway;GO:1990868 response to chemokine;GO:1990869 cellular response to chemokine		G-protein coupled receptors:GPCRs excl olfactory receptors; G-protein coupled receptors:Chemokines and chemotactic factors receptors; CD markers			(M222)PID CXCR3 PATHWAY	(M5950)HALLMARK ALLOGRAFT REJECTION	0.0	0.0	0.0	0.0	0.0	0.0	1.0	0.0	0.0	1.0	0.0	0.0	0.0	0.0	1.0	0.0	0.0	0.0	0.0	0.0
GZMM	3004	symbol	H. sapiens	3004	H. sapiens	GZMM	granzyme M	GO:0001913 T cell mediated cytotoxicity;GO:0019835 cytolysis;GO:0002456 T cell mediated immunity		Predicted intracellular proteins; Enzymes; Predicted secreted proteins; Peptidases:Serine-type peptidases					0.0	0.0	0.0	1.0	0.0	0.0	0.0	0.0	0.0	0.0	0.0	0.0	0.0	0.0	0.0	0.0	0.0	0.0	0.0	0.0
TMEM106A	113277	symbol	H. sapiens	113277	H. sapiens	TMEM106A	transmembrane protein 106A	GO:0035780 CD80 biosynthetic process;GO:0035781 CD86 biosynthetic process;GO:0045348 positive regulation of MHC class II biosynthetic process		Transporters					1.0	0.0	0.0	0.0	0.0	0.0	0.0	1.0	0.0	0.0	0.0	0.0	0.0	0.0	0.0	0.0	0.0	0.0	0.0	1.0
CTSS	1520	symbol	H. sapiens	1520	H. sapiens	CTSS	cathepsin S	GO:0034769 basement membrane disassembly;GO:0097067 cellular response to thyroid hormone stimulus;GO:0097066 response to thyroid hormone		Predicted intracellular proteins; Enzymes; ENZYME proteins:Hydrolases; Peptidases:Cysteine-type peptidases	Vesicles (Approved)	Morpholine-4-Carboxylic Acid [1s-(2-Benzyloxy-1r-Cyano-Ethylcarbamoyl)-3-Methyl-Butyl]Amide; Morpholine-4-Carboxylic Acid (1-(3-Benzenesulfonyl-1-Phenethylallylcarbamoyl)-3-Methylbutyl)-Amide; Morpholine-4-Carboxylic Acid [1-(2-Benzylsulfanyl-1-Formyl-Ethylcarbamoyl)-2-Phenyl-Ethyl]-Amide; N-[1-(AMINOMETHYL)CYCLOPROPYL]-3-(MORPHOLIN-4-YLSULFONYL)-N~2~-[(1S)-2,2,2-TRIFLUORO-1-(4-FLUOROPHENYL)ETHYL…	(M3468)NABA ECM REGULATORS; (M5885)NABA MATRISOME ASSOCIATED; (M5889)NABA MATRISOME	(M5921)HALLMARK COMPLEMENT; (M5950)HALLMARK ALLOGRAFT REJECTION; (M5953)HALLMARK KRAS SIGNALING UP	0.0	0.0	1.0	1.0	1.0	0.0	0.0	0.0	0.0	0.0	0.0	1.0	0.0	0.0	0.0	0.0	0.0	0.0	1.0	0.0
FAM49A	81553	gene_synonym	H. sapiens	81553	H. sapiens	CYRIA	CYFIP related Rac1 interactor A	GO:0030833 regulation of actin filament polymerization;GO:0008064 regulation of actin polymerization or depolymerization;GO:0030832 regulation of actin filament length		Predicted intracellular proteins	Nucleoplasm (Approved)				0.0	0.0	0.0	0.0	0.0	0.0	0.0	0.0	0.0	0.0	0.0	0.0	0.0	0.0	0.0	0.0	0.0	0.0	0.0	0.0
GPR82	27197	symbol	H. sapiens	27197	H. sapiens	GPR82	G protein-coupled receptor 82	GO:0007186 G protein-coupled receptor signaling pathway;GO:0007165 signal transduction;GO:0023052 signaling		G-protein coupled receptors:GPCRs excl olfactory receptors					0.0	0.0	0.0	0.0	0.0	0.0	0.0	0.0	0.0	0.0	0.0	0.0	0.0	0.0	0.0	0.0	0.0	0.0	0.0	0.0
TESPA1	9840	symbol	H. sapiens	9840	H. sapiens	TESPA1	thymocyte expressed, positive selection associated 1	GO:0036399 TCR signalosome assembly;GO:0010387 COP9 signalosome assembly;GO:0033089 positive regulation of T cell differentiation in thymus		Predicted intracellular proteins	Cytosol (Supported)				1.0	1.0	1.0	0.0	0.0	0.0	0.0	0.0	0.0	0.0	1.0	0.0	0.0	0.0	0.0	0.0	0.0	0.0	0.0	0.0
CELF2	10659	symbol	H. sapiens	10659	H. sapiens	CELF2	CUGBP Elav-like family member 2	GO:0006376 mRNA splice site selection;GO:0000381 regulation of alternative mRNA splicing, via spliceosome;GO:0000245 spliceosomal complex assembly		Predicted intracellular proteins	Nucleoplasm (Supported); Additional: Midbody ring;Vesicles			(M5942)HALLMARK UV RESPONSE DN	0.0	0.0	0.0	0.0	0.0	0.0	0.0	0.0	0.0	0.0	0.0	0.0	0.0	0.0	0.0	0.0	0.0	0.0	0.0	0.0
C16orf54	283897	symbol	H. sapiens	283897	H. sapiens	C16orf54	chromosome 16 open reading frame 54								0.0	0.0	0.0	0.0	0.0	0.0	0.0	0.0	0.0	0.0	0.0	0.0	0.0	0.0	0.0	0.0	0.0	0.0	0.0	0.0
CCR6	1235	symbol	H. sapiens	1235	H. sapiens	CCR6	C-C motif chemokine receptor 6	GO:0048290 isotype switching to IgA isotypes;GO:1904156 DN3 thymocyte differentiation;GO:0060474 positive regulation of flagellated sperm motility involved in capacitation		G-protein coupled receptors:GPCRs excl olfactory receptors; G-protein coupled receptors:Chemokines and chemotactic factors receptors; Human disease related genes:Immune system diseases:Allergies and autoimmune diseases; Human disease related genes:Skin diseases:Skin and soft tissue diseases; CD markers					1.0	0.0	0.0	1.0	0.0	0.0	1.0	0.0	1.0	1.0	0.0	1.0	0.0	1.0	1.0	0.0	0.0	1.0	0.0	0.0
KLRG1	10219	symbol	H. sapiens	10219	H. sapiens	KLRG1	killer cell lectin like receptor G1	GO:0006968 cellular defense response;GO:0006954 inflammatory response;GO:0045087 innate immune response		Predicted intracellular proteins	Vesicles (Enhanced)				0.0	0.0	0.0	0.0	1.0	0.0	1.0	0.0	0.0	0.0	0.0	0.0	0.0	0.0	0.0	0.0	0.0	0.0	0.0	0.0
ARRB1	408	symbol	H. sapiens	408	H. sapiens	ARRB1	arrestin beta 1	GO:0090240 positive regulation of histone H4 acetylation;GO:0002031 G protein-coupled receptor internalization;GO:0090239 regulation of histone H4 acetylation		Predicted intracellular proteins; Transporters:Accessory Factors Involved in Transport	Nucleoplasm (Supported)		(M252)PID IL8 CXCR1 PATHWAY; (M210)PID IL8 CXCR2 PATHWAY; (M86)PID ARF6 PATHWAY	(M5903)HALLMARK NOTCH SIGNALING	0.0	0.0	0.0	0.0	0.0	0.0	0.0	0.0	0.0	0.0	0.0	0.0	0.0	0.0	1.0	0.0	0.0	0.0	0.0	0.0
PPM1M	132160	symbol	H. sapiens	132160	H. sapiens	PPM1M	protein phosphatase, Mg2+/Mn2+ dependent 1M	GO:0006470 protein dephosphorylation;GO:0016311 dephosphorylation;GO:0006796 phosphate-containing compound metabolic process		Predicted intracellular proteins; Enzymes; ENZYME proteins:Hydrolases	Nuclear bodies (Approved)				0.0	0.0	0.0	0.0	0.0	0.0	0.0	0.0	0.0	0.0	0.0	0.0	0.0	0.0	0.0	0.0	0.0	0.0	0.0	0.0
CIITA	4261	symbol	H. sapiens	4261	H. sapiens	CIITA	class II major histocompatibility complex transactivator	GO:0045345 positive regulation of MHC class I biosynthetic process;GO:0045343 regulation of MHC class I biosynthetic process;GO:0032966 negative regulation of collagen biosynthetic process	yes	Enzymes; Human disease related genes:Immune system diseases:Primary immunodeficiency; Potential drug targets; ENZYME proteins:Transferases; Predicted intracellular proteins; Disease related genes; Cancer-related genes	Nucleoplasm (Supported)			(M5913)HALLMARK INTERFERON GAMMA RESPONSE	0.0	0.0	0.0	0.0	0.0	0.0	1.0	0.0	0.0	1.0	0.0	1.0	0.0	0.0	0.0	0.0	0.0	0.0	0.0	0.0
TMC8	147138	symbol	H. sapiens	147138	H. sapiens	TMC8	transmembrane channel like 8	GO:0055069 zinc ion homeostasis;GO:1902041 regulation of extrinsic apoptotic signaling pathway via death domain receptors;GO:0032091 negative regulation of protein binding		Human disease related genes:Skin diseases:Skin and soft tissue diseases; Transporters:Transporter channels and pores; Potential drug targets; Predicted intracellular proteins; Disease related genes	Golgi apparatus (Uncertain)				0.0	0.0	0.0	0.0	0.0	0.0	0.0	0.0	0.0	0.0	0.0	0.0	0.0	0.0	0.0	0.0	0.0	0.0	0.0	0.0
THEMIS2	9473	symbol	H. sapiens	9473	H. sapiens	THEMIS2	thymocyte selection associated family member 2	GO:0050852 T cell receptor signaling pathway;GO:0050864 regulation of B cell activation;GO:0050851 antigen receptor-mediated signaling pathway		Predicted intracellular proteins	Nucleoplasm (Approved)				0.0	1.0	1.0	0.0	0.0	0.0	1.0	0.0	0.0	0.0	0.0	0.0	0.0	0.0	0.0	0.0	1.0	0.0	0.0	0.0
KCNA3	3738	symbol	H. sapiens	3738	H. sapiens	KCNA3	potassium voltage-gated channel subfamily A member 3	GO:0071805 potassium ion transmembrane transport;GO:0006813 potassium ion transport;GO:0051260 protein homooligomerization		Voltage-gated ion channels:Voltage-Gated Potassium Channels; Transporters:Transporter channels and pores; FDA approved drug targets:Small molecule drugs		Clofazimine; Dalfampridine		(M5932)HALLMARK INFLAMMATORY RESPONSE	0.0	0.0	0.0	0.0	0.0	0.0	0.0	0.0	0.0	0.0	0.0	0.0	0.0	0.0	0.0	0.0	0.0	0.0	0.0	0.0
VAV1	7409	symbol	H. sapiens	7409	H. sapiens	VAV1	vav guanine nucleotide exchange factor 1	GO:0002433 immune response-regulating cell surface receptor signaling pathway involved in phagocytosis;GO:0038096 Fc-gamma receptor signaling pathway involved in phagocytosis;GO:0002431 Fc receptor mediated stimulatory signaling pathway		Predicted intracellular proteins	Cytosol (Approved)		(M17200)SA B CELL RECEPTOR COMPLEXES; (M1315)SIG PIP3 SIGNALING IN B LYMPHOCYTES; (M241)PID RAC1 REG PATHWAY		1.0	1.0	1.0	1.0	1.0	1.0	0.0	0.0	1.0	1.0	0.0	1.0	0.0	0.0	1.0	0.0	0.0	0.0	0.0	0.0
SAMD3	154075	symbol	H. sapiens	154075	H. sapiens	SAMD3	sterile alpha motif domain containing 3			Predicted intracellular proteins					0.0	0.0	0.0	0.0	0.0	0.0	0.0	0.0	0.0	0.0	0.0	0.0	0.0	0.0	0.0	0.0	0.0	0.0	0.0	0.0
CYBB	1536	symbol	H. sapiens	1536	H. sapiens	CYBB	cytochrome b-245 beta chain	GO:1904845 cellular response to L-glutamine;GO:1904844 response to L-glutamine;GO:0097411 hypoxia-inducible factor-1alpha signaling pathway		Potential drug targets; Disease related genes; Transporters:Transport Electron Carriers; Human disease related genes:Immune system diseases:Primary immunodeficiency		Dextromethorphan	(M278)PID RAC1 PATHWAY	(M5932)HALLMARK INFLAMMATORY RESPONSE	0.0	0.0	0.0	0.0	1.0	0.0	1.0	1.0	0.0	0.0	0.0	1.0	0.0	0.0	0.0	0.0	0.0	0.0	1.0	0.0
HAPLN3	145864	symbol	H. sapiens	145864	H. sapiens	HAPLN3	hyaluronan and proteoglycan link protein 3	GO:0043627 response to estrogen;GO:0001501 skeletal system development;GO:0009725 response to hormone		Predicted secreted proteins	Cytosol;Plasma membrane (Approved)	Hyaluronic acid	(M5882)NABA PROTEOGLYCANS; (M5884)NABA CORE MATRISOME; (M5889)NABA MATRISOME		0.0	0.0	0.0	0.0	0.0	0.0	0.0	0.0	0.0	0.0	0.0	0.0	0.0	0.0	0.0	0.0	0.0	0.0	0.0	0.0
LAT2	7462	symbol	H. sapiens	7462	H. sapiens	LAT2	linker for activation of T cells family member 2	GO:0002279 mast cell activation involved in immune response;GO:0043303 mast cell degranulation;GO:0002448 mast cell mediated immunity		Predicted intracellular proteins; Disease related genes; Human disease related genes:Other congenital disorders:Chromosomal abnormalities	Plasma membrane (Supported)		(M7)PID FCER1 PATHWAY	(M5953)HALLMARK KRAS SIGNALING UP	1.0	0.0	1.0	1.0	0.0	0.0	0.0	0.0	0.0	0.0	0.0	0.0	0.0	1.0	1.0	0.0	0.0	1.0	0.0	0.0
CSF2RA	1438	symbol	H. sapiens	1438	H. sapiens	CSF2RA	colony stimulating factor 2 receptor subunit alpha	GO:0038157 granulocyte-macrophage colony-stimulating factor signaling pathway;GO:0007259 receptor signaling pathway via JAK-STAT;GO:0097696 receptor signaling pathway via STAT		Human disease related genes:Respiratory diseases:Lung diseases; Predicted secreted proteins; FDA approved drug targets:Biotech drugs; Cancer-related genes:Candidate cancer biomarkers; Disease related genes; CD markers		Sargramostim; KB002; Regramostim; Foreskin fibroblast (neonatal); Foreskin keratinocyte (neonatal); Clove oil	(M118)PID INTEGRIN A9B1 PATHWAY; (M22)PID GMCSF PATHWAY	(M5897)HALLMARK IL6 JAK STAT3 SIGNALING; (M5953)HALLMARK KRAS SIGNALING UP	0.0	1.0	0.0	0.0	0.0	0.0	0.0	0.0	0.0	1.0	0.0	1.0	0.0	0.0	0.0	0.0	0.0	0.0	0.0	0.0
CD209	30835	symbol	H. sapiens	30835	H. sapiens	CD209	CD209 molecule	GO:0097323 B cell adhesion;GO:0046968 peptide antigen transport;GO:0075733 intracellular transport of virus		Predicted intracellular proteins; CD markers			(M5880)NABA ECM AFFILIATED; (M5885)NABA MATRISOME ASSOCIATED; (M5889)NABA MATRISOME	(M5915)HALLMARK APICAL JUNCTION	0.0	1.0	0.0	1.0	1.0	0.0	0.0	0.0	0.0	0.0	0.0	1.0	0.0	0.0	0.0	0.0	0.0	0.0	0.0	0.0
CD8A	925	symbol	H. sapiens	925	H. sapiens	CD8A	CD8a molecule	GO:0045065 cytotoxic T cell differentiation;GO:0002456 T cell mediated immunity;GO:0019882 antigen processing and presentation		Human disease related genes:Immune system diseases:Primary immunodeficiency; Disease related genes; Predicted intracellular proteins; CD markers	Plasma membrane (Supported)		(M88)PID CD8 TCR PATHWAY; (M54)PID IL12 2PATHWAY; (M272)PID CD8 TCR DOWNSTREAM PATHWAY	(M5950)HALLMARK ALLOGRAFT REJECTION	1.0	0.0	1.0	1.0	1.0	0.0	0.0	0.0	0.0	0.0	0.0	1.0	0.0	0.0	0.0	0.0	0.0	0.0	0.0	0.0
ENPP2	5168	symbol	H. sapiens	5168	H. sapiens	ENPP2	ectonucleotide pyrophosphatase/phosphodiesterase 2	GO:2000394 positive regulation of lamellipodium morphogenesis;GO:2000392 regulation of lamellipodium morphogenesis;GO:0034638 phosphatidylcholine catabolic process		ENZYME proteins:Hydrolases; Enzymes; Predicted secreted proteins; Predicted intracellular proteins; Cancer-related genes:Candidate cancer biomarkers	Golgi apparatus;Nucleoplasm (Approved); Additional: Actin filaments			(M5905)HALLMARK ADIPOGENESIS	0.0	0.0	0.0	0.0	0.0	0.0	0.0	0.0	0.0	0.0	0.0	0.0	0.0	0.0	1.0	0.0	0.0	0.0	0.0	0.0
RAB33A	9363	symbol	H. sapiens	9363	H. sapiens	RAB33A	RAB33A, member RAS oncogene family	GO:0032482 Rab protein signal transduction;GO:0019882 antigen processing and presentation;GO:0007265 Ras protein signal transduction		Predicted intracellular proteins	Vesicles (Uncertain)				0.0	0.0	0.0	0.0	0.0	0.0	0.0	0.0	0.0	0.0	0.0	1.0	0.0	0.0	0.0	0.0	0.0	0.0	0.0	0.0
ACOXL	55289	symbol	H. sapiens	55289	H. sapiens	ACOXL	acyl-CoA oxidase like	GO:0033540 fatty acid beta-oxidation using acyl-CoA oxidase;GO:0006635 fatty acid beta-oxidation;GO:0019395 fatty acid oxidation		Predicted intracellular proteins	Cytosol (Supported); Additional: Nucleoli				0.0	0.0	0.0	0.0	0.0	0.0	0.0	0.0	0.0	0.0	0.0	0.0	0.0	0.0	0.0	0.0	0.0	0.0	0.0	0.0
PIK3AP1	118788	symbol	H. sapiens	118788	H. sapiens	PIK3AP1	phosphoinositide-3-kinase adaptor protein 1	GO:0034154 toll-like receptor 7 signaling pathway;GO:0034134 toll-like receptor 2 signaling pathway;GO:0034162 toll-like receptor 9 signaling pathway		Predicted intracellular proteins	Cytosol (Approved); Additional: Nucleoplasm;Plasma membrane				0.0	0.0	1.0	0.0	1.0	0.0	0.0	0.0	1.0	0.0	0.0	0.0	0.0	0.0	0.0	0.0	0.0	0.0	0.0	0.0
SIGLEC9	27180	symbol	H. sapiens	27180	H. sapiens	SIGLEC9	sialic acid binding Ig like lectin 9	GO:0007155 cell adhesion;GO:0007166 cell surface receptor signaling pathway;GO:0007165 signal transduction							0.0	0.0	0.0	0.0	1.0	0.0	0.0	0.0	0.0	0.0	0.0	0.0	0.0	0.0	0.0	0.0	0.0	0.0	1.0	0.0
IDO2	169355	symbol	H. sapiens	169355	H. sapiens	IDO2	indoleamine 2,3-dioxygenase 2	GO:0019441 tryptophan catabolic process to kynurenine;GO:0034354 'de novo' NAD biosynthetic process from tryptophan;GO:0034627 'de novo' NAD biosynthetic process		Predicted intracellular proteins	Cytosol (Approved)				0.0	0.0	0.0	0.0	0.0	0.0	0.0	0.0	0.0	0.0	0.0	0.0	0.0	0.0	0.0	0.0	0.0	0.0	0.0	0.0
PLA2G2D	26279	symbol	H. sapiens	26279	H. sapiens	PLA2G2D	phospholipase A2 group IID	GO:0002361 CD4-positive, CD25-positive, alpha-beta regulatory T cell differentiation;GO:0045066 regulatory T cell differentiation;GO:0002864 regulation of acute inflammatory response to antigenic stimulus		Enzymes; ENZYME proteins:Hydrolases; Predicted secreted proteins; RAS pathway related proteins		Lauric acid; Stearic acid			1.0	1.0	0.0	0.0	0.0	0.0	1.0	0.0	1.0	0.0	0.0	0.0	0.0	1.0	0.0	0.0	0.0	0.0	0.0	0.0
OSCAR	126014	symbol	H. sapiens	126014	H. sapiens	OSCAR	osteoclast associated Ig-like receptor	GO:0038065 collagen-activated signaling pathway;GO:0030316 osteoclast differentiation;GO:0002573 myeloid leukocyte differentiation		Predicted intracellular proteins	Cytosol;Nucleoplasm;Plasma membrane (Approved)				1.0	0.0	0.0	0.0	1.0	0.0	0.0	0.0	0.0	0.0	0.0	0.0	0.0	0.0	0.0	0.0	0.0	0.0	1.0	0.0
ST6GAL1	6480	symbol	H. sapiens	6480	H. sapiens	ST6GAL1	ST6 beta-galactoside alpha-2,6-sialyltransferase 1	GO:2000110 negative regulation of macrophage apoptotic process;GO:1990743 protein sialylation;GO:2000109 regulation of macrophage apoptotic process		ENZYME proteins:Transferases; Predicted intracellular proteins; Enzymes; Predicted secreted proteins				(M5953)HALLMARK KRAS SIGNALING UP	0.0	1.0	0.0	0.0	0.0	0.0	0.0	0.0	0.0	0.0	0.0	0.0	0.0	0.0	1.0	0.0	0.0	0.0	0.0	0.0
SIGLEC1	6614	symbol	H. sapiens	6614	H. sapiens	SIGLEC1	sialic acid binding Ig like lectin 1	GO:0075512 clathrin-dependent endocytosis of virus by host cell;GO:0019065 receptor-mediated endocytosis of virus by host cell;GO:0075509 endocytosis involved in viral entry into host cell		Predicted intracellular proteins; CD markers		Beta-D-Glucose; N-acetyl-alpha-neuraminic acid			0.0	0.0	0.0	0.0	1.0	0.0	1.0	0.0	0.0	0.0	0.0	1.0	0.0	0.0	0.0	0.0	0.0	0.0	0.0	0.0
ABCB1	5243	symbol	H. sapiens	5243	H. sapiens	ABCB1	ATP binding cassette subfamily B member 1	GO:0099040 ceramide translocation;GO:0099039 sphingolipid translocation;GO:1901529 positive regulation of anion channel activity		CD markers; Transporters:Primary Active Transporters; Enzymes; ENZYME proteins; Cancer-related genes:Candidate cancer biomarkers; Human disease related genes:Immune system diseases:Other immune system diseases; Predicted intracellular proteins; Disease related genes; Human disease related genes:Musculoskeletal diseases:Skeletal diseases; Cancer-related genes:Mutational cancer driver genes	Nucleoplasm;Plasma membrane (Approved); Additional: Focal adhesion sites	ATP; Medroxyprogesterone acetate; Roxithromycin; Fentanyl; Voacamine; Elacridar; Tesmilifene; FM-VP4; Zosuquidar; Tariquidar; Miltefosine; Tocofersolan; Hycanthone; Concanamycin A; Dexverapamil; Emopamil; Lomerizine; Tetrandrine; Dofequidar; Dexniguldipine; ONT-093; HM-30181; Desmethylsertraline; Reversin 121	(M255)PID HIF1 TFPATHWAY	(M5949)HALLMARK PEROXISOME; (M5941)HALLMARK UV RESPONSE UP; (M5947)HALLMARK IL2 STAT5 SIGNALING	0.0	0.0	0.0	0.0	0.0	0.0	0.0	0.0	0.0	0.0	0.0	1.0	0.0	0.0	0.0	0.0	0.0	0.0	0.0	0.0
SCIMP	388325	symbol	H. sapiens	388325	H. sapiens	SCIMP	SLP adaptor and CSK interacting membrane protein	GO:0038123 toll-like receptor TLR1:TLR2 signaling pathway;GO:0071226 cellular response to molecule of fungal origin;GO:0002238 response to molecule of fungal origin							0.0	0.0	1.0	0.0	0.0	1.0	0.0	1.0	1.0	0.0	0.0	0.0	0.0	0.0	0.0	0.0	0.0	0.0	0.0	0.0
ANXA6	309	symbol	H. sapiens	309	H. sapiens	ANXA6	annexin A6	GO:0003418 growth plate cartilage chondrocyte differentiation;GO:0003413 chondrocyte differentiation involved in endochondral bone morphogenesis;GO:0003417 growth plate cartilage development		Predicted intracellular proteins; Transporters:Transporter channels and pores	Cytosol (Approved)		(M5880)NABA ECM AFFILIATED; (M5885)NABA MATRISOME ASSOCIATED; (M5889)NABA MATRISOME		0.0	0.0	0.0	0.0	0.0	0.0	0.0	0.0	0.0	0.0	0.0	0.0	0.0	0.0	0.0	0.0	0.0	0.0	0.0	0.0
TENT5C	54855	symbol	H. sapiens	54855	H. sapiens	TENT5C	terminal nucleotidyltransferase 5C	GO:0048255 mRNA stabilization;GO:0043489 RNA stabilization;GO:1902373 negative regulation of mRNA catabolic process		ENZYME proteins:Transferases; Predicted intracellular proteins; Enzymes; Cancer-related genes	Nucleoplasm (Supported)			(M5945)HALLMARK HEME METABOLISM; (M5956)HALLMARK KRAS SIGNALING DN	0.0	0.0	0.0	0.0	0.0	0.0	0.0	0.0	0.0	0.0	0.0	0.0	0.0	0.0	0.0	0.0	0.0	0.0	0.0	0.0
SELPLG	6404	symbol	H. sapiens	6404	H. sapiens	SELPLG	selectin P ligand	GO:0050902 leukocyte adhesive activation;GO:0050901 leukocyte tethering or rolling;GO:0061756 leukocyte adhesion to vascular endothelial cell		Candidate cardiovascular disease genes; CD markers	Vesicles (Approved)		(M159)PID AMB2 NEUTROPHILS PATHWAY		1.0	0.0	0.0	0.0	0.0	0.0	0.0	0.0	0.0	1.0	0.0	1.0	0.0	0.0	1.0	0.0	0.0	0.0	0.0	0.0
CSF1R	1436	symbol	H. sapiens	1436	H. sapiens	CSF1R	colony stimulating factor 1 receptor	GO:0038145 macrophage colony-stimulating factor signaling pathway;GO:0120041 positive regulation of macrophage proliferation;GO:0061517 macrophage proliferation	yes	FDA approved drug targets:Small molecule drugs; Enzymes; Cancer-related genes:Candidate cancer biomarkers; Human disease related genes:Nervous system diseases:Neurodegenerative diseases; Kinases:Tyr protein kinases; Human disease related genes:Cancers:Cancers of the breast and female genital organs; RAS pathway related proteins; ENZYME proteins:Transferases; Predicted intracellular proteins; Dise…	Plasma membrane;Vesicles (Supported)	Imatinib; Sunitinib; ABT-869; 5-CYANO-FURAN-2-CARBOXYLIC ACID [5-HYDROXYMETHYL-2-(4-METHYL-PIPERIDIN-1-YL)-PHENYL]-AMIDE; 6-CHLORO-3-(3-METHYLISOXAZOL-5-YL)-4-PHENYLQUINOLIN-2(1H)-ONE; Fostamatinib; Erdafitinib; Pexidartinib	(M91)PID TCPTP PATHWAY; (M50)PID PTP1B PATHWAY; (M160)PID AVB3 INTEGRIN PATHWAY		1.0	1.0	0.0	0.0	0.0	0.0	1.0	1.0	1.0	1.0	0.0	1.0	0.0	0.0	1.0	0.0	0.0	0.0	0.0	0.0
LILRA4	23547	symbol	H. sapiens	23547	H. sapiens	LILRA4	leukocyte immunoglobulin like receptor A4	GO:0034156 negative regulation of toll-like receptor 7 signaling pathway;GO:0034164 negative regulation of toll-like receptor 9 signaling pathway;GO:0032687 negative regulation of interferon-alpha production		CD markers					0.0	0.0	1.0	0.0	1.0	0.0	0.0	0.0	0.0	1.0	0.0	0.0	0.0	0.0	0.0	0.0	0.0	0.0	0.0	0.0
TMIGD2	126259	symbol	H. sapiens	126259	H. sapiens	TMIGD2	transmembrane and immunoglobulin domain containing 2	GO:0042104 positive regulation of activated T cell proliferation;GO:0031295 T cell costimulation;GO:0031294 lymphocyte costimulation		Predicted intracellular proteins					0.0	1.0	0.0	0.0	0.0	0.0	0.0	1.0	0.0	0.0	0.0	1.0	0.0	0.0	0.0	0.0	0.0	0.0	0.0	0.0
FGL2	10875	symbol	H. sapiens	10875	H. sapiens	FGL2	fibrinogen like 2	GO:0002616 regulation of macrophage antigen processing and presentation;GO:0002617 negative regulation of macrophage antigen processing and presentation;GO:0043381 negative regulation of memory T cell differentiation		Predicted secreted proteins			(M3008)NABA ECM GLYCOPROTEINS; (M5884)NABA CORE MATRISOME; (M5889)NABA MATRISOME	(M5947)HALLMARK IL2 STAT5 SIGNALING; (M5913)HALLMARK INTERFERON GAMMA RESPONSE; (M5924)HALLMARK MTORC1 SIGNALING	1.0	1.0	0.0	1.0	0.0	1.0	0.0	0.0	1.0	0.0	1.0	0.0	0.0	1.0	0.0	0.0	0.0	0.0	1.0	0.0
SRGN	5552	symbol	H. sapiens	5552	H. sapiens	SRGN	serglycin	GO:0033371 T cell secretory granule organization;GO:0033367 protein localization to mast cell secretory granule;GO:0033368 protease localization to mast cell secretory granule		Predicted secreted proteins	Golgi apparatus (Supported)		(M5882)NABA PROTEOGLYCANS; (M5884)NABA CORE MATRISOME; (M5889)NABA MATRISOME	(M5950)HALLMARK ALLOGRAFT REJECTION	0.0	0.0	0.0	0.0	0.0	0.0	0.0	0.0	0.0	0.0	0.0	0.0	0.0	0.0	0.0	0.0	0.0	0.0	0.0	0.0
CXCR6	10663	symbol	H. sapiens	10663	H. sapiens	CXCR6	C-X-C motif chemokine receptor 6	GO:0019079 viral genome replication;GO:0070098 chemokine-mediated signaling pathway;GO:1990868 response to chemokine		G-protein coupled receptors:GPCRs excl olfactory receptors; G-protein coupled receptors:Chemokines and chemotactic factors receptors; CD markers				(M5932)HALLMARK INFLAMMATORY RESPONSE	0.0	0.0	0.0	0.0	0.0	0.0	1.0	0.0	0.0	1.0	0.0	0.0	0.0	0.0	1.0	0.0	0.0	0.0	0.0	0.0
APOBR	55911	symbol	H. sapiens	55911	H. sapiens	APOBR	apolipoprotein B receptor	GO:0006641 triglyceride metabolic process;GO:0006639 acylglycerol metabolic process;GO:0006638 neutral lipid metabolic process		Predicted intracellular proteins		Zinc; Copper; Zinc acetate; Zinc chloride; Zinc sulfate, unspecified form			0.0	0.0	0.0	0.0	0.0	0.0	0.0	0.0	0.0	0.0	0.0	0.0	0.0	0.0	0.0	0.0	0.0	0.0	0.0	0.0
ICAM3	3385	symbol	H. sapiens	3385	H. sapiens	ICAM3	intercellular adhesion molecule 3	GO:0006909 phagocytosis;GO:0098609 cell-cell adhesion;GO:0007155 cell adhesion		Predicted intracellular proteins; CD markers	Mitochondria (Approved); Additional: Nuclear membrane;Nucleoplasm		(M169)PID INTEGRIN2 PATHWAY		0.0	0.0	0.0	0.0	1.0	0.0	0.0	0.0	0.0	0.0	0.0	1.0	0.0	0.0	0.0	0.0	0.0	0.0	0.0	0.0
IDO1	3620	symbol	H. sapiens	3620	H. sapiens	IDO1	indoleamine 2,3-dioxygenase 1	GO:0036269 swimming behavior;GO:0034275 kynurenic acid metabolic process;GO:0034276 kynurenic acid biosynthetic process		Predicted intracellular proteins; Cancer-related genes:Candidate cancer biomarkers; Enzymes; ENZYME proteins:Oxidoreductases	Cytosol (Supported); Additional: Mitochondria;Nucleoplasm;Vesicles	Nitric Oxide; Cannabidiol; Medical Cannabis; Nabiximols		(M5913)HALLMARK INTERFERON GAMMA RESPONSE	1.0	1.0	1.0	0.0	0.0	0.0	1.0	1.0	1.0	0.0	0.0	0.0	1.0	0.0	0.0	0.0	0.0	0.0	0.0	0.0
ITGAX	3687	symbol	H. sapiens	3687	H. sapiens	ITGAX	integrin subunit alpha X	GO:1905956 positive regulation of endothelial tube morphogenesis;GO:1901509 regulation of endothelial tube morphogenesis;GO:0031643 positive regulation of myelination		Predicted intracellular proteins; CD markers; FDA approved drug targets:Biotech drugs		Efalizumab	(M47)PID INTEGRIN CS PATHWAY; (M169)PID INTEGRIN2 PATHWAY		0.0	0.0	0.0	0.0	0.0	0.0	0.0	0.0	0.0	1.0	0.0	1.0	0.0	0.0	1.0	1.0	0.0	0.0	1.0	1.0
PDCD1LG2	80380	symbol	H. sapiens	80380	H. sapiens	PDCD1LG2	programmed cell death 1 ligand 2	GO:0046007 negative regulation of activated T cell proliferation;GO:0032693 negative regulation of interleukin-10 production;GO:0031295 T cell costimulation		Predicted secreted proteins; CD markers; Cancer-related genes	Cytosol (Uncertain)			(M5953)HALLMARK KRAS SIGNALING UP	0.0	1.0	0.0	1.0	1.0	0.0	0.0	1.0	0.0	0.0	0.0	1.0	1.0	0.0	0.0	0.0	0.0	0.0	0.0	0.0
LAX1	54900	symbol	H. sapiens	54900	H. sapiens	LAX1	lymphocyte transmembrane adaptor 1	GO:0043407 negative regulation of MAP kinase activity;GO:0071901 negative regulation of protein serine/threonine kinase activity;GO:0050868 negative regulation of T cell activation			Cytosol;Plasma membrane (Enhanced); Additional: Golgi apparatus				1.0	1.0	1.0	1.0	0.0	0.0	0.0	0.0	0.0	0.0	0.0	0.0	0.0	0.0	0.0	0.0	0.0	1.0	0.0	0.0
ZBP1	81030	symbol	H. sapiens	81030	H. sapiens	ZBP1	Z-DNA binding protein 1	GO:0060545 positive regulation of necroptotic process;GO:0062100 positive regulation of programmed necrotic cell death;GO:2000659 regulation of interleukin-1-mediated signaling pathway		Predicted intracellular proteins				(M5913)HALLMARK INTERFERON GAMMA RESPONSE	0.0	0.0	1.0	0.0	0.0	1.0	0.0	0.0	1.0	0.0	0.0	0.0	0.0	0.0	0.0	0.0	0.0	0.0	0.0	0.0
C1orf162	128346	symbol	H. sapiens	128346	H. sapiens	C1orf162	chromosome 1 open reading frame 162				Golgi apparatus;Nucleoplasm (Approved)				0.0	0.0	0.0	0.0	0.0	0.0	0.0	0.0	0.0	0.0	0.0	0.0	0.0	0.0	0.0	0.0	0.0	0.0	0.0	0.0
IL10	3586	symbol	H. sapiens	3586	H. sapiens	IL10	interleukin 10	GO:0002875 negative regulation of chronic inflammatory response to antigenic stimulus;GO:0060302 negative regulation of cytokine activity;GO:1904057 negative regulation of sensory perception of pain		Human disease related genes:Cardiovascular diseases:Vascular diseases; Predicted secreted proteins; Human disease related genes:Immune system diseases:Allergies and autoimmune diseases; Candidate cardiovascular disease genes; Human disease related genes:Immune system diseases:Other immune system diseases; Human disease related genes:Skin diseases:Skin and soft tissue diseases; Predicted intracell…		CRx-139; LLL-3348	(M28)PID IL4 2PATHWAY; (M167)PID AP1 PATHWAY; (M2)PID SMAD2 3NUCLEAR PATHWAY	(M5947)HALLMARK IL2 STAT5 SIGNALING; (M5932)HALLMARK INFLAMMATORY RESPONSE; (M5950)HALLMARK ALLOGRAFT REJECTION	1.0	1.0	1.0	0.0	0.0	1.0	1.0	1.0	1.0	1.0	1.0	1.0	1.0	0.0	1.0	1.0	1.0	1.0	0.0	0.0
SPATA13	221178	symbol	H. sapiens	221178	H. sapiens	SPATA13	spermatogenesis associated 13	GO:0046847 filopodium assembly;GO:0030032 lamellipodium assembly;GO:0097581 lamellipodium organization		Predicted intracellular proteins	Nucleoplasm (Enhanced); Additional: Cytosol		(M83)PID CDC42 REG PATHWAY; (M241)PID RAC1 REG PATHWAY		0.0	0.0	0.0	0.0	0.0	0.0	0.0	0.0	0.0	0.0	0.0	0.0	0.0	0.0	0.0	0.0	0.0	0.0	0.0	0.0
CFP	5199	symbol	H. sapiens	5199	H. sapiens	CFP	complement factor properdin	GO:1903028 positive regulation of opsonization;GO:1903027 regulation of opsonization;GO:0006957 complement activation, alternative pathway		Predicted intracellular proteins; Disease related genes; Predicted secreted proteins; Human disease related genes:Immune system diseases:Primary immunodeficiency	Vesicles (Approved)			(M5924)HALLMARK MTORC1 SIGNALING; (M5950)HALLMARK ALLOGRAFT REJECTION	0.0	0.0	1.0	1.0	0.0	1.0	0.0	0.0	0.0	0.0	0.0	1.0	1.0	0.0	0.0	0.0	0.0	0.0	1.0	0.0
INPP5D	3635	symbol	H. sapiens	3635	H. sapiens	INPP5D	inositol polyphosphate-5-phosphatase D	GO:0045659 negative regulation of neutrophil differentiation;GO:0045658 regulation of neutrophil differentiation;GO:0045656 negative regulation of monocyte differentiation		Predicted intracellular proteins; Enzymes; ENZYME proteins:Hydrolases	Cytosol (Supported)		(M8626)SIG BCR SIGNALING PATHWAY		0.0	1.0	1.0	1.0	1.0	0.0	0.0	0.0	0.0	1.0	1.0	1.0	0.0	0.0	0.0	0.0	1.0	0.0	0.0	0.0
GMFG	9535	symbol	H. sapiens	9535	H. sapiens	GMFG	glia maturation factor gamma	GO:0071846 actin filament debranching;GO:0034316 negative regulation of Arp2/3 complex-mediated actin nucleation;GO:0051126 negative regulation of actin nucleation		Predicted intracellular proteins	Cytosol;Nucleoplasm (Approved); Additional: Nuclear bodies				0.0	0.0	0.0	0.0	0.0	0.0	0.0	0.0	0.0	0.0	0.0	0.0	0.0	0.0	0.0	0.0	0.0	0.0	1.0	0.0
SLC29A3	55315	symbol	H. sapiens	55315	H. sapiens	SLC29A3	solute carrier family 29 member 3	GO:0015858 nucleoside transport;GO:1901642 nucleoside transmembrane transport;GO:1901264 carbohydrate derivative transport		Potential drug targets; Disease related genes; Human disease related genes:Other diseases:Others; Transporters:Electrochemical Potential-driven transporters	Golgi apparatus;Vesicles (Enhanced)			(M5956)HALLMARK KRAS SIGNALING DN	0.0	0.0	0.0	0.0	0.0	0.0	0.0	0.0	0.0	0.0	0.0	0.0	0.0	0.0	0.0	0.0	0.0	0.0	0.0	0.0
CYSLTR1	10800	symbol	H. sapiens	10800	H. sapiens	CYSLTR1	cysteinyl leukotriene receptor 1	GO:0061737 leukotriene signaling pathway;GO:0045907 positive regulation of vasoconstriction;GO:0002437 inflammatory response to antigenic stimulus		G-protein coupled receptors:GPCRs excl olfactory receptors; Transporters; FDA approved drug targets:Small molecule drugs		Montelukast; Zafirlukast; Cinalukast; Nedocromil; Pranlukast; Leukotriene C4; Leukotriene D4	(M8)PID ENDOTHELIN PATHWAY		0.0	0.0	0.0	0.0	0.0	0.0	1.0	0.0	0.0	0.0	0.0	0.0	0.0	0.0	1.0	0.0	0.0	0.0	0.0	0.0
CXorf65	158830	symbol	H. sapiens	158830	H. sapiens	CXorf65	chromosome X open reading frame 65			Predicted intracellular proteins					0.0	0.0	0.0	0.0	0.0	0.0	0.0	0.0	0.0	0.0	0.0	0.0	0.0	0.0	0.0	0.0	0.0	0.0	0.0	0.0
UCP2	7351	symbol	H. sapiens	7351	H. sapiens	UCP2	uncoupling protein 2	GO:0061179 negative regulation of insulin secretion involved in cellular response to glucose stimulus;GO:0000303 response to superoxide;GO:0000305 response to oxygen radical		Predicted intracellular proteins; Human disease related genes:Endocrine and metabolic diseases:Other endocrine and metabolic diseases; Transporters:Electrochemical Potential-driven transporters	Mitochondria (Supported)		(M106)PID HNF3B PATHWAY	(M5905)HALLMARK ADIPOGENESIS; (M5945)HALLMARK HEME METABOLISM	0.0	0.0	0.0	0.0	0.0	0.0	0.0	0.0	0.0	0.0	0.0	0.0	0.0	0.0	0.0	0.0	0.0	0.0	0.0	0.0
FOXP3	50943	symbol	H. sapiens	50943	H. sapiens	FOXP3	forkhead box P3	GO:0002849 regulation of peripheral T cell tolerance induction;GO:0002851 positive regulation of peripheral T cell tolerance induction;GO:0014045 establishment of endothelial blood-brain barrier		Disease related genes; Human disease related genes:Endocrine and metabolic diseases:Diabetes; Human disease related genes:Immune system diseases:Primary immunodeficiency; Predicted intracellular proteins; Transcription factors:Helix-turn-helix domains	Nucleoplasm (Supported)		(M234)PID IL2 STAT5 PATHWAY; (M60)PID NFAT TFPATHWAY		1.0	1.0	1.0	1.0	0.0	1.0	1.0	1.0	1.0	0.0	1.0	1.0	1.0	1.0	0.0	0.0	1.0	1.0	0.0	0.0
MYO1F	4542	symbol	H. sapiens	4542	H. sapiens	MYO1F	myosin IF	GO:0030050 vesicle transport along actin filament;GO:0099515 actin filament-based transport;GO:0099518 vesicle cytoskeletal trafficking		Predicted intracellular proteins; Disease related genes	Cytosol (Enhanced)				0.0	0.0	0.0	0.0	0.0	0.0	0.0	0.0	0.0	0.0	0.0	0.0	0.0	0.0	0.0	0.0	0.0	0.0	0.0	0.0
CACNA2D4	93589	symbol	H. sapiens	93589	H. sapiens	CACNA2D4	calcium voltage-gated channel auxiliary subunit alpha2delta 4	GO:0050908 detection of light stimulus involved in visual perception;GO:0050962 detection of light stimulus involved in sensory perception;GO:0009584 detection of visible light		FDA approved drug targets:Small molecule drugs; Transporters:Accessory Factors Involved in Transport; Human disease related genes:Nervous system diseases:Eye disease; Predicted intracellular proteins; Disease related genes					0.0	0.0	0.0	0.0	0.0	0.0	0.0	0.0	0.0	0.0	0.0	0.0	0.0	0.0	0.0	0.0	0.0	0.0	0.0	0.0
CD72	971	symbol	H. sapiens	971	H. sapiens	CD72	CD72 molecule	GO:0007155 cell adhesion;GO:0009987 cellular process;GO:0008150 biological_process		Predicted intracellular proteins; CD markers	Mitochondria;Nucleoplasm (Approved)		(M10)PID BCR 5PATHWAY		0.0	0.0	0.0	0.0	0.0	0.0	0.0	0.0	0.0	0.0	0.0	0.0	0.0	0.0	0.0	0.0	0.0	0.0	0.0	0.0
NCR3	259197	symbol	H. sapiens	259197	H. sapiens	NCR3	natural cytotoxicity triggering receptor 3	GO:0045954 positive regulation of natural killer cell mediated cytotoxicity;GO:0002717 positive regulation of natural killer cell mediated immunity;GO:0042269 regulation of natural killer cell mediated cytotoxicity		CD markers					1.0	0.0	1.0	0.0	1.0	1.0	1.0	0.0	1.0	0.0	0.0	0.0	0.0	0.0	0.0	0.0	0.0	0.0	0.0	0.0
CEACAM21	90273	symbol	H. sapiens	90273	H. sapiens	CEACAM21	CEA cell adhesion molecule 21								0.0	0.0	0.0	0.0	0.0	0.0	0.0	0.0	0.0	0.0	0.0	0.0	0.0	0.0	0.0	0.0	0.0	0.0	0.0	0.0
IL2RB	3560	symbol	H. sapiens	3560	H. sapiens	IL2RB	interleukin 2 receptor subunit beta	GO:0038110 interleukin-2-mediated signaling pathway;GO:0071352 cellular response to interleukin-2;GO:0035723 interleukin-15-mediated signaling pathway		Transporters:Accessory Factors Involved in Transport; Cancer-related genes:Candidate cancer biomarkers; FDA approved drug targets:Biotech drugs; Predicted intracellular proteins; Disease related genes; CD markers		Denileukin diftitox; Aldesleukin; Basiliximab; Daclizumab	(M234)PID IL2 STAT5 PATHWAY; (M143)PID IL2 PI3K PATHWAY; (M122)PID IL2 1PATHWAY	(M5916)HALLMARK APICAL SURFACE; (M5947)HALLMARK IL2 STAT5 SIGNALING; (M5913)HALLMARK INTERFERON GAMMA RESPONSE	1.0	0.0	0.0	0.0	0.0	0.0	0.0	0.0	0.0	1.0	0.0	1.0	0.0	0.0	0.0	0.0	0.0	0.0	0.0	0.0
ZNF671	79891	symbol	H. sapiens	79891	H. sapiens	ZNF671	zinc finger protein 671	GO:0006357 regulation of transcription by RNA polymerase II;GO:0006355 regulation of DNA-templated transcription;GO:1903506 regulation of nucleic acid-templated transcription		Predicted intracellular proteins; Transcription factors:Zinc-coordinating DNA-binding domains	Nucleoplasm (Approved)				0.0	0.0	0.0	0.0	0.0	0.0	0.0	0.0	0.0	0.0	0.0	1.0	0.0	0.0	0.0	0.0	0.0	0.0	0.0	0.0
MS4A14	84689	symbol	H. sapiens	84689	H. sapiens	MS4A14	membrane spanning 4-domains A14	GO:0007166 cell surface receptor signaling pathway;GO:0007165 signal transduction;GO:0023052 signaling		Predicted intracellular proteins; Transporters:Transporter channels and pores	Nucleoplasm (Approved); Additional: Plasma membrane				0.0	0.0	0.0	0.0	0.0	0.0	0.0	0.0	0.0	0.0	0.0	0.0	0.0	0.0	0.0	0.0	0.0	0.0	0.0	0.0
HCK	3055	symbol	H. sapiens	3055	H. sapiens	HCK	HCK proto-oncogene, Src family tyrosine kinase	GO:0002522 leukocyte migration involved in immune response;GO:0045728 respiratory burst after phagocytosis;GO:0002679 respiratory burst involved in defense response	yes	Enzymes; Kinases:Tyr protein kinases; Potential drug targets; ENZYME proteins:Transferases; Predicted intracellular proteins; Disease related genes	Vesicles (Supported); Additional: Cytosol;Plasma membrane	1-Ter-Butyl-3-P-Tolyl-1h-Pyrazolo[3,4-D]Pyrimidin-4-Ylamine; Phosphonotyrosine; Quercetin; Bosutinib; Fostamatinib	(M33)PID GLYPICAN 1PATHWAY; (M252)PID IL8 CXCR1 PATHWAY; (M76)PID P38 ALPHA BETA PATHWAY		0.0	1.0	1.0	1.0	0.0	1.0	1.0	0.0	1.0	1.0	0.0	0.0	1.0	0.0	1.0	0.0	0.0	0.0	0.0	0.0
C3AR1	719	symbol	H. sapiens	719	H. sapiens	C3AR1	complement C3a receptor 1	GO:0002430 complement receptor mediated signaling pathway;GO:0010759 positive regulation of macrophage chemotaxis;GO:0090023 positive regulation of neutrophil chemotaxis		G-protein coupled receptors:GPCRs excl olfactory receptors; G-protein coupled receptors:Chemokines and chemotactic factors receptors				(M5932)HALLMARK INFLAMMATORY RESPONSE; (M5953)HALLMARK KRAS SIGNALING UP	0.0	0.0	1.0	0.0	0.0	0.0	1.0	1.0	1.0	0.0	0.0	1.0	0.0	0.0	1.0	0.0	0.0	0.0	1.0	0.0
ATP8B4	79895	symbol	H. sapiens	79895	H. sapiens	ATP8B4	ATPase phospholipid transporting 8B4 (putative)	GO:0045332 phospholipid translocation;GO:0034204 lipid translocation;GO:0097035 regulation of membrane lipid distribution		Predicted intracellular proteins; Enzymes; ENZYME proteins	Nucleoplasm;Vesicles (Uncertain); Additional: Cytosol				0.0	0.0	0.0	0.0	0.0	0.0	0.0	0.0	0.0	0.0	0.0	0.0	0.0	0.0	0.0	0.0	0.0	0.0	1.0	0.0
ARSB	411	symbol	H. sapiens	411	H. sapiens	ARSB	arylsulfatase B	GO:0061580 colon epithelial cell migration;GO:0061582 intestinal epithelial cell migration;GO:0051597 response to methylmercury		Human disease related genes:Congenital disorders of metabolism:Congenital disorders of glycan/glycoprotein metabolism; ENZYME proteins:Hydrolases; Enzymes; Potential drug targets; Predicted intracellular proteins; Disease related genes; Human disease related genes:Congenital disorders of metabolism:Lysosomal storage diseases	Golgi apparatus (Approved)				0.0	0.0	0.0	0.0	0.0	0.0	0.0	0.0	0.0	0.0	0.0	0.0	0.0	0.0	0.0	0.0	0.0	0.0	1.0	0.0
ITGB7	3695	symbol	H. sapiens	3695	H. sapiens	ITGB7	integrin subunit beta 7	GO:0003366 cell-matrix adhesion involved in ameboidal cell migration;GO:0050901 leukocyte tethering or rolling;GO:0061756 leukocyte adhesion to vascular endothelial cell		Predicted intracellular proteins; Cancer-related genes:Mutated cancer genes; FDA approved drug targets:Biotech drugs	Cytosol;Plasma membrane (Approved)	R1295; Vedolizumab	(M212)PID INTEGRIN5 PATHWAY; (M47)PID INTEGRIN CS PATHWAY; (M156)PID ECADHERIN NASCENT AJ PATHWAY	(M5913)HALLMARK INTERFERON GAMMA RESPONSE	0.0	0.0	0.0	0.0	1.0	0.0	0.0	0.0	0.0	0.0	0.0	1.0	0.0	0.0	1.0	0.0	0.0	0.0	0.0	0.0
CCRL2	9034	symbol	H. sapiens	9034	H. sapiens	CCRL2	C-C motif chemokine receptor like 2	GO:0070098 chemokine-mediated signaling pathway;GO:1990868 response to chemokine;GO:1990869 cellular response to chemokine		G-protein coupled receptors:GPCRs excl olfactory receptors; G-protein coupled receptors:Chemokines and chemotactic factors receptors				(M5911)HALLMARK INTERFERON ALPHA RESPONSE; (M5890)HALLMARK TNFA SIGNALING VIA NFKB; (M5932)HALLMARK INFLAMMATORY RESPONSE	0.0	0.0	0.0	0.0	0.0	0.0	1.0	0.0	0.0	1.0	0.0	0.0	0.0	0.0	1.0	0.0	0.0	0.0	0.0	0.0
SIGLEC8	27181	symbol	H. sapiens	27181	H. sapiens	SIGLEC8	sialic acid binding Ig like lectin 8	GO:0007155 cell adhesion;GO:0007165 signal transduction;GO:0023052 signaling		CD markers	Cytosol (Uncertain)				0.0	0.0	0.0	0.0	1.0	0.0	0.0	0.0	0.0	0.0	0.0	0.0	0.0	0.0	0.0	0.0	0.0	0.0	0.0	0.0
DOK1	1796	symbol	H. sapiens	1796	H. sapiens	DOK1	docking protein 1	GO:0038145 macrophage colony-stimulating factor signaling pathway;GO:0036006 cellular response to macrophage colony-stimulating factor stimulus;GO:0036005 response to macrophage colony-stimulating factor		Predicted intracellular proteins	Cytosol (Supported)		(M82)PID RET PATHWAY; (M16)PID INSULIN PATHWAY; (M50)PID PTP1B PATHWAY		0.0	0.0	0.0	0.0	0.0	0.0	0.0	0.0	0.0	1.0	0.0	0.0	0.0	0.0	0.0	0.0	0.0	0.0	0.0	0.0
SPN	6693	symbol	H. sapiens	6693	H. sapiens	SPN	sialophorin	GO:0002296 T-helper 1 cell lineage commitment;GO:0002295 T-helper cell lineage commitment;GO:0045063 T-helper 1 cell differentiation		CD markers	Plasma membrane (Approved)		(M11736)SA MMP CYTOKINE CONNECTION		1.0	1.0	0.0	1.0	0.0	0.0	0.0	1.0	0.0	0.0	0.0	1.0	1.0	1.0	1.0	0.0	0.0	0.0	0.0	0.0
LPXN	9404	symbol	H. sapiens	9404	H. sapiens	LPXN	leupaxin	GO:0050859 negative regulation of B cell receptor signaling pathway;GO:0050855 regulation of B cell receptor signaling pathway;GO:0050858 negative regulation of antigen receptor-mediated signaling pathway		Predicted intracellular proteins	Focal adhesion sites (Supported); Additional: Cytosol;Nuclear speckles				0.0	1.0	0.0	0.0	0.0	0.0	0.0	0.0	0.0	0.0	0.0	0.0	0.0	0.0	0.0	0.0	0.0	0.0	0.0	0.0
CD14	929	symbol	H. sapiens	929	H. sapiens	CD14	CD14 molecule	GO:0071725 response to triacyl bacterial lipopeptide;GO:0071727 cellular response to triacyl bacterial lipopeptide;GO:0071724 response to diacyl bacterial lipopeptide		Predicted secreted proteins; Transporters:Accessory Factors Involved in Transport; Human disease related genes:Immune system diseases:Allergies and autoimmune diseases; Cancer-related genes:Candidate cancer biomarkers; CD markers	Vesicles (Approved)		(M264)PID TOLL ENDOGENOUS PATHWAY; (M277)PID INTEGRIN A4B1 PATHWAY; (M18)PID INTEGRIN1 PATHWAY	(M5897)HALLMARK IL6 JAK STAT3 SIGNALING; (M5902)HALLMARK APOPTOSIS; (M5932)HALLMARK INFLAMMATORY RESPONSE	0.0	0.0	1.0	0.0	1.0	1.0	1.0	1.0	1.0	0.0	0.0	1.0	1.0	0.0	0.0	0.0	0.0	0.0	1.0	0.0
BLK	640	symbol	H. sapiens	640	H. sapiens	BLK	BLK proto-oncogene, Src family tyrosine kinase	GO:0070667 negative regulation of mast cell proliferation;GO:2000670 positive regulation of dendritic cell apoptotic process;GO:0002513 tolerance induction to self antigen	yes	Enzymes; Cancer-related genes:Candidate cancer biomarkers; Kinases:Tyr protein kinases; Human disease related genes:Endocrine and metabolic diseases:Diabetes; Potential drug targets; ENZYME proteins:Transferases; Predicted intracellular proteins; Disease related genes	Nucleoplasm (Uncertain)	Fostamatinib; Zanubrutinib	(M33)PID GLYPICAN 1PATHWAY; (M76)PID P38 ALPHA BETA PATHWAY; (M257)PID EPHRINB REV PATHWAY		1.0	1.0	1.0	0.0	1.0	1.0	0.0	0.0	0.0	0.0	0.0	0.0	0.0	0.0	0.0	0.0	1.0	0.0	0.0	0.0
PTPN7	5778	symbol	H. sapiens	5778	H. sapiens	PTPN7	protein tyrosine phosphatase non-receptor type 7	GO:0006470 protein dephosphorylation;GO:0000165 MAPK cascade;GO:0016311 dephosphorylation		Predicted intracellular proteins; Enzymes; ENZYME proteins:Hydrolases	Cytosol (Supported); Additional: Microtubules;Mitotic spindle		(M134)PID TCR RAS PATHWAY; (M272)PID CD8 TCR DOWNSTREAM PATHWAY		0.0	0.0	0.0	0.0	0.0	0.0	0.0	0.0	0.0	1.0	0.0	0.0	0.0	0.0	0.0	0.0	0.0	0.0	0.0	0.0
CD79A	973	symbol	H. sapiens	973	H. sapiens	CD79A	CD79a molecule	GO:0042100 B cell proliferation;GO:0050853 B cell receptor signaling pathway;GO:0046651 lymphocyte proliferation		Human disease related genes:Cancers:Cancers of haematopoietic and lymphoid tissues; Cancer-related genes; Human disease related genes:Immune system diseases:Primary immunodeficiency; Predicted intracellular proteins; Disease related genes; CD markers			(M10)PID BCR 5PATHWAY	(M5950)HALLMARK ALLOGRAFT REJECTION	1.0	0.0	1.0	1.0	1.0	0.0	0.0	0.0	0.0	0.0	0.0	0.0	0.0	0.0	0.0	1.0	0.0	1.0	0.0	0.0
CD3E	916	symbol	H. sapiens	916	H. sapiens	CD3E	CD3 epsilon subunit of T-cell receptor complex	GO:0002249 lymphocyte anergy;GO:0002870 T cell anergy;GO:0002669 positive regulation of T cell anergy		Transporters:Accessory Factors Involved in Transport; FDA approved drug targets:Biotech drugs; Human disease related genes:Immune system diseases:Primary immunodeficiency; Disease related genes; CD markers	Endoplasmic reticulum;Plasma membrane (Supported); Additional: Golgi apparatus	Muromonab; Catumaxomab	(M290)PID IL12 STAT4 PATHWAY; (M196)PID IL23 PATHWAY; (M88)PID CD8 TCR PATHWAY	(M5950)HALLMARK ALLOGRAFT REJECTION	1.0	1.0	1.0	1.0	1.0	0.0	0.0	1.0	0.0	0.0	1.0	1.0	0.0	1.0	1.0	0.0	0.0	0.0	0.0	0.0
AIF1	199	symbol	H. sapiens	199	H. sapiens	AIF1	allograft inflammatory factor 1	GO:0014739 positive regulation of muscle hyperplasia;GO:0014738 regulation of muscle hyperplasia;GO:0071315 cellular response to morphine		Predicted intracellular proteins	Cytosol (Uncertain)				1.0	1.0	0.0	0.0	0.0	0.0	1.0	1.0	1.0	1.0	0.0	0.0	0.0	0.0	1.0	0.0	0.0	0.0	0.0	0.0
GPR174	84636	symbol	H. sapiens	84636	H. sapiens	GPR174	G protein-coupled receptor 174	GO:0051482 positive regulation of cytosolic calcium ion concentration involved in phospholipase C-activating G protein-coupled signaling pathway;GO:0035025 positive regulation of Rho protein signal transduction;GO:0043029 T cell homeostasis		G-protein coupled receptors:GPCRs excl olfactory receptors; G-protein coupled receptors:Adenosine and adenine nucleotide receptors	Plasma membrane (Supported); Additional: Centriolar satellite;Vesicles				0.0	0.0	0.0	0.0	0.0	0.0	0.0	0.0	0.0	0.0	0.0	0.0	0.0	0.0	1.0	0.0	0.0	0.0	0.0	0.0
THEMIS	387357	symbol	H. sapiens	387357	H. sapiens	THEMIS	thymocyte selection associated	GO:0043383 negative T cell selection;GO:0043368 positive T cell selection;GO:0045058 T cell selection		Predicted intracellular proteins	Cytosol (Approved); Additional: Nucleoplasm				1.0	0.0	1.0	1.0	0.0	0.0	0.0	0.0	0.0	0.0	0.0	0.0	0.0	0.0	0.0	0.0	0.0	0.0	0.0	0.0
IGFLR1	79713	symbol	H. sapiens	79713	H. sapiens	IGFLR1	IGF like family receptor 1			Predicted intracellular proteins	Nucleoplasm;Plasma membrane (Approved)				0.0	0.0	0.0	0.0	0.0	0.0	0.0	0.0	0.0	0.0	0.0	0.0	0.0	0.0	0.0	0.0	0.0	0.0	0.0	0.0
KLRD1	3824	symbol	H. sapiens	3824	H. sapiens	KLRD1	killer cell lectin like receptor D1	GO:0001915 negative regulation of T cell mediated cytotoxicity;GO:0045953 negative regulation of natural killer cell mediated cytotoxicity;GO:0002716 negative regulation of natural killer cell mediated immunity		Predicted intracellular proteins; CD markers				(M5950)HALLMARK ALLOGRAFT REJECTION	0.0	1.0	1.0	1.0	1.0	1.0	0.0	0.0	1.0	0.0	1.0	1.0	0.0	0.0	0.0	0.0	0.0	0.0	0.0	0.0
PDE6G	5148	symbol	H. sapiens	5148	H. sapiens	PDE6G	phosphodiesterase 6G	GO:0045745 positive regulation of G protein-coupled receptor signaling pathway;GO:0045742 positive regulation of epidermal growth factor receptor signaling pathway;GO:1901186 positive regulation of ERBB signaling pathway		ENZYME proteins:Hydrolases; Enzymes; Human disease related genes:Nervous system diseases:Eye disease; Potential drug targets; Predicted intracellular proteins; Disease related genes	Vesicles (Uncertain)	Sildenafil; Vardenafil; 3-isobutyl-1-methyl-7H-xanthine	(M204)PID RHODOPSIN PATHWAY	(M5898)HALLMARK DNA REPAIR	0.0	0.0	0.0	0.0	0.0	0.0	0.0	0.0	0.0	0.0	0.0	0.0	0.0	0.0	0.0	0.0	0.0	0.0	0.0	0.0
TVP23A	780776	symbol	H. sapiens	780776	H. sapiens	TVP23A	trans-golgi network vesicle protein 23 homolog A	GO:0009306 protein secretion;GO:0035592 establishment of protein localization to extracellular region;GO:0071692 protein localization to extracellular region			Vesicles (Approved)				0.0	0.0	0.0	0.0	0.0	0.0	0.0	0.0	0.0	0.0	0.0	0.0	0.0	0.0	0.0	0.0	0.0	0.0	0.0	0.0
TBC1D10C	374403	symbol	H. sapiens	374403	H. sapiens	TBC1D10C	TBC1 domain family member 10C	GO:0070885 negative regulation of calcineurin-NFAT signaling cascade;GO:0106057 negative regulation of calcineurin-mediated signaling;GO:0033173 calcineurin-NFAT signaling cascade		Predicted intracellular proteins	Nuclear bodies (Approved)				1.0	1.0	0.0	0.0	0.0	0.0	0.0	0.0	0.0	0.0	0.0	0.0	0.0	0.0	1.0	0.0	1.0	1.0	1.0	0.0
SPOCK2	9806	symbol	H. sapiens	9806	H. sapiens	SPOCK2	SPARC (osteonectin), cwcv and kazal like domains proteoglycan 2	GO:0019800 peptide cross-linking via chondroitin 4-sulfate glycosaminoglycan;GO:0030204 chondroitin sulfate metabolic process;GO:0050654 chondroitin sulfate proteoglycan metabolic process		Predicted secreted proteins			(M5882)NABA PROTEOGLYCANS; (M5884)NABA CORE MATRISOME; (M5889)NABA MATRISOME	(M5921)HALLMARK COMPLEMENT	0.0	1.0	0.0	0.0	0.0	0.0	0.0	0.0	0.0	1.0	0.0	0.0	0.0	0.0	1.0	0.0	0.0	0.0	0.0	0.0
SH2D1A	4068	symbol	H. sapiens	4068	H. sapiens	SH2D1A	SH2 domain containing 1A	GO:0050860 negative regulation of T cell receptor signaling pathway;GO:0045954 positive regulation of natural killer cell mediated cytotoxicity;GO:0002717 positive regulation of natural killer cell mediated immunity		Predicted intracellular proteins; Disease related genes; Human disease related genes:Immune system diseases:Primary immunodeficiency	Cytosol (Approved)		(M145)PID P53 DOWNSTREAM PATHWAY		0.0	1.0	1.0	1.0	1.0	1.0	0.0	0.0	1.0	0.0	0.0	0.0	0.0	0.0	0.0	0.0	0.0	0.0	0.0	0.0
GPSM3	63940	symbol	H. sapiens	63940	H. sapiens	GPSM3	G protein signaling modulator 3	GO:1900017 positive regulation of cytokine production involved in inflammatory response;GO:1900015 regulation of cytokine production involved in inflammatory response;GO:0002690 positive regulation of leukocyte chemotaxis		Predicted intracellular proteins					0.0	0.0	0.0	0.0	0.0	0.0	0.0	1.0	1.0	0.0	0.0	0.0	0.0	0.0	1.0	0.0	0.0	0.0	0.0	0.0
FMNL1	752	symbol	H. sapiens	752	H. sapiens	FMNL1	formin like 1	GO:0051014 actin filament severing;GO:0030866 cortical actin cytoskeleton organization;GO:0030865 cortical cytoskeleton organization		Predicted intracellular proteins	Cytosol (Approved)				0.0	0.0	0.0	0.0	0.0	0.0	0.0	0.0	0.0	0.0	0.0	0.0	0.0	0.0	0.0	0.0	0.0	0.0	0.0	0.0
ARHGAP9	64333	symbol	H. sapiens	64333	H. sapiens	ARHGAP9	Rho GTPase activating protein 9	GO:0051056 regulation of small GTPase mediated signal transduction;GO:0043087 regulation of GTPase activity;GO:0051336 regulation of hydrolase activity		Predicted intracellular proteins	Plasma membrane (Approved); Additional: Cell Junctions		(M241)PID RAC1 REG PATHWAY; (M68)PID RHOA REG PATHWAY		0.0	0.0	0.0	0.0	0.0	0.0	0.0	0.0	0.0	0.0	0.0	0.0	0.0	0.0	0.0	0.0	0.0	0.0	1.0	0.0
GPR55	9290	symbol	H. sapiens	9290	H. sapiens	GPR55	G protein-coupled receptor 55	GO:0038171 cannabinoid signaling pathway;GO:0045453 bone resorption;GO:0007202 activation of phospholipase C activity		G-protein coupled receptors:GPCRs excl olfactory receptors		Rimonabant; Cannabidiol; Tetrahydrocannabivarin; Medical Cannabis; Nabiximols			0.0	1.0	0.0	0.0	0.0	0.0	0.0	0.0	0.0	0.0	1.0	0.0	0.0	0.0	1.0	0.0	0.0	0.0	0.0	0.0
RASGRP3	25780	symbol	H. sapiens	25780	H. sapiens	RASGRP3	RAS guanyl releasing protein 3	GO:0007265 Ras protein signal transduction;GO:0000165 MAPK cascade;GO:0007264 small GTPase mediated signal transduction		Predicted intracellular proteins; RAS pathway related proteins	Nucleoplasm (Approved); Additional: Golgi apparatus		(M269)PID RAS PATHWAY		0.0	0.0	0.0	0.0	1.0	0.0	0.0	0.0	0.0	0.0	0.0	0.0	0.0	0.0	0.0	0.0	0.0	0.0	0.0	0.0
DPEP2	64174	symbol	H. sapiens	64174	H. sapiens	DPEP2	dipeptidase 2	GO:1901749 leukotriene D4 catabolic process;GO:0036100 leukotriene catabolic process;GO:1901523 icosanoid catabolic process		Predicted intracellular proteins; Enzymes; ENZYME proteins:Hydrolases					0.0	0.0	0.0	0.0	0.0	0.0	0.0	0.0	0.0	0.0	0.0	0.0	0.0	0.0	0.0	0.0	0.0	0.0	0.0	0.0
IGSF6	10261	symbol	H. sapiens	10261	H. sapiens	IGSF6	immunoglobulin superfamily member 6	GO:0006955 immune response;GO:0007166 cell surface receptor signaling pathway;GO:0002376 immune system process						(M5950)HALLMARK ALLOGRAFT REJECTION	0.0	0.0	0.0	0.0	0.0	0.0	0.0	0.0	0.0	0.0	0.0	0.0	0.0	0.0	0.0	0.0	0.0	0.0	0.0	1.0
ITGB2	3689	symbol	H. sapiens	3689	H. sapiens	ITGB2	integrin subunit beta 2	GO:0045914 negative regulation of catecholamine metabolic process;GO:0045963 negative regulation of dopamine metabolic process;GO:2000361 regulation of prostaglandin-E synthase activity		Human disease related genes:Immune system diseases:Primary immunodeficiency; Disease related genes; Predicted intracellular proteins; CD markers	Plasma membrane (Supported); Additional: Rods & Rings		(M47)PID INTEGRIN CS PATHWAY; (M169)PID INTEGRIN2 PATHWAY; (M159)PID AMB2 NEUTROPHILS PATHWAY	(M5924)HALLMARK MTORC1 SIGNALING; (M5950)HALLMARK ALLOGRAFT REJECTION; (M5953)HALLMARK KRAS SIGNALING UP	1.0	1.0	1.0	0.0	1.0	1.0	1.0	0.0	0.0	1.0	0.0	1.0	0.0	0.0	1.0	1.0	0.0	0.0	1.0	1.0
SNAI3	333929	symbol	H. sapiens	333929	H. sapiens	SNAI3	snail family transcriptional repressor 3	GO:0000122 negative regulation of transcription by RNA polymerase II;GO:0045892 negative regulation of DNA-templated transcription;GO:1903507 negative regulation of nucleic acid-templated transcription		Predicted intracellular proteins; Transcription factors:Zinc-coordinating DNA-binding domains	Nucleoplasm (Approved)				0.0	0.0	0.0	0.0	0.0	0.0	0.0	0.0	0.0	0.0	0.0	0.0	0.0	0.0	0.0	0.0	0.0	0.0	0.0	0.0
CRTAM	56253	symbol	H. sapiens	56253	H. sapiens	CRTAM	cytotoxic and regulatory T cell molecule	GO:0002355 detection of tumor cell;GO:0002860 positive regulation of natural killer cell mediated cytotoxicity directed against tumor cell target;GO:0002857 positive regulation of natural killer cell mediated immune response to tumor cell		CD markers				(M5950)HALLMARK ALLOGRAFT REJECTION	1.0	1.0	1.0	0.0	1.0	1.0	0.0	1.0	1.0	0.0	1.0	0.0	0.0	0.0	1.0	0.0	0.0	0.0	0.0	0.0
SLC8A1	6546	symbol	H. sapiens	6546	H. sapiens	SLC8A1	solute carrier family 8 member A1	GO:0098735 positive regulation of the force of heart contraction;GO:0044557 relaxation of smooth muscle;GO:0099566 regulation of postsynaptic cytosolic calcium ion concentration		Predicted intracellular proteins; Transporters:Electrochemical Potential-driven transporters; FDA approved drug targets:Small molecule drugs	Nucleoplasm;Plasma membrane (Supported)	alpha-Linolenic acid; Icosapent; Dronedarone; Caldaret			0.0	0.0	0.0	0.0	0.0	0.0	0.0	0.0	0.0	0.0	0.0	0.0	0.0	0.0	1.0	0.0	0.0	0.0	0.0	0.0
LCP1	3936	symbol	H. sapiens	3936	H. sapiens	LCP1	lymphocyte cytosolic protein 1	GO:0071803 positive regulation of podosome assembly;GO:0051639 actin filament network formation;GO:0051764 actin crosslink formation		Predicted intracellular proteins; Disease related genes; Cancer-related genes:Mutational cancer driver genes	Cytosol;Plasma membrane (Approved); Additional: Actin filaments			(M5953)HALLMARK KRAS SIGNALING UP	1.0	0.0	0.0	1.0	0.0	0.0	0.0	0.0	0.0	1.0	0.0	0.0	0.0	1.0	0.0	0.0	0.0	0.0	0.0	0.0
CD22	933	symbol	H. sapiens	933	H. sapiens	CD22	CD22 molecule	GO:0050859 negative regulation of B cell receptor signaling pathway;GO:0002638 negative regulation of immunoglobulin production;GO:0050849 negative regulation of calcium-mediated signaling		Predicted intracellular proteins; CD markers; FDA approved drug targets:Biotech drugs		Epratuzumab; Inotuzumab ozogamicin; Moxetumomab Pasudotox	(M8626)SIG BCR SIGNALING PATHWAY; (M10)PID BCR 5PATHWAY		1.0	1.0	0.0	0.0	1.0	1.0	0.0	0.0	0.0	0.0	0.0	1.0	0.0	0.0	0.0	1.0	1.0	1.0	0.0	0.0
PARVG	64098	symbol	H. sapiens	64098	H. sapiens	PARVG	parvin gamma	GO:0034446 substrate adhesion-dependent cell spreading;GO:0031532 actin cytoskeleton reorganization;GO:0007160 cell-matrix adhesion		Predicted intracellular proteins			(M71)PID ILK PATHWAY		0.0	0.0	0.0	0.0	0.0	0.0	0.0	0.0	0.0	0.0	0.0	0.0	0.0	0.0	0.0	0.0	0.0	0.0	0.0	0.0
BTK	695	symbol	H. sapiens	695	H. sapiens	BTK	Bruton tyrosine kinase	GO:0001812 positive regulation of type I hypersensitivity;GO:0002721 regulation of B cell cytokine production;GO:0061516 monocyte proliferation	yes	FDA approved drug targets:Small molecule drugs; Enzymes; Human disease related genes:Endocrine and metabolic diseases:Hypothalamus and pituitary gland diseases; Kinases:Tyr protein kinases; Human disease related genes:Immune system diseases:Primary immunodeficiency; ENZYME proteins:Transferases; Predicted intracellular proteins; Disease related genes; Cancer-related genes	Cytosol;Plasma membrane (Supported)	Dasatinib; Inositol 1,3,4,5-Tetrakisphosphate; XL418; Ibrutinib; Acalabrutinib; Fostamatinib; Zanubrutinib	(M233)PID EPO PATHWAY; (M1315)SIG PIP3 SIGNALING IN B LYMPHOCYTES; (M94)PID FAS PATHWAY		1.0	1.0	1.0	1.0	1.0	1.0	1.0	1.0	1.0	1.0	1.0	1.0	1.0	1.0	1.0	0.0	1.0	1.0	0.0	0.0
CCR1	1230	symbol	H. sapiens	1230	H. sapiens	CCR1	C-C motif chemokine receptor 1	GO:0002407 dendritic cell chemotaxis;GO:0030502 negative regulation of bone mineralization;GO:0090026 positive regulation of monocyte chemotaxis		G-protein coupled receptors:GPCRs excl olfactory receptors; G-protein coupled receptors:Chemokines and chemotactic factors receptors; Human disease related genes:Immune system diseases:Allergies and autoimmune diseases; CD markers				(M5897)HALLMARK IL6 JAK STAT3 SIGNALING; (M5950)HALLMARK ALLOGRAFT REJECTION	0.0	0.0	0.0	0.0	0.0	0.0	1.0	0.0	1.0	1.0	1.0	0.0	0.0	0.0	1.0	0.0	0.0	0.0	0.0	0.0
SLC40A1	30061	symbol	H. sapiens	30061	H. sapiens	SLC40A1	solute carrier family 40 member 1	GO:0060345 spleen trabecula formation;GO:1903988 iron ion export across plasma membrane;GO:0034395 regulation of transcription from RNA polymerase II promoter in response to iron		Human disease related genes:Congenital disorders of metabolism:Congenital disorders of ion transport and metabolism; Transporters:Electrochemical Potential-driven transporters; Potential drug targets; Predicted intracellular proteins; Disease related genes	Cytosol;Plasma membrane (Approved); Additional: Nucleoplasm				1.0	0.0	0.0	0.0	0.0	0.0	0.0	0.0	0.0	0.0	0.0	0.0	0.0	0.0	0.0	0.0	0.0	0.0	0.0	0.0
C1orf54	79630	symbol	H. sapiens	79630	H. sapiens	C1orf54	chromosome 1 open reading frame 54			Predicted secreted proteins	Plasma membrane (Approved)				0.0	0.0	0.0	0.0	0.0	0.0	0.0	0.0	0.0	0.0	0.0	0.0	0.0	0.0	0.0	0.0	0.0	0.0	0.0	0.0
DERL3	91319	symbol	H. sapiens	91319	H. sapiens	DERL3	derlin 3	GO:1904153 negative regulation of retrograde protein transport, ER to cytosol;GO:0070862 negative regulation of protein exit from endoplasmic reticulum;GO:1904152 regulation of retrograde protein transport, ER to cytosol		Transporters:Primary Active Transporters; Predicted intracellular proteins	Vesicles (Uncertain)				0.0	0.0	0.0	0.0	0.0	0.0	0.0	0.0	0.0	0.0	0.0	0.0	0.0	0.0	0.0	0.0	0.0	0.0	0.0	0.0
PRF1	5551	symbol	H. sapiens	5551	H. sapiens	PRF1	perforin 1	GO:0051712 positive regulation of killing of cells of another organism;GO:0002418 immune response to tumor cell;GO:0051709 regulation of killing of cells of another organism		Human disease related genes:Immune system diseases:Primary immunodeficiency; Transporters:Transporter channels and pores; Potential drug targets; Predicted intracellular proteins; Disease related genes; Cancer-related genes	Cytosol (Approved)		(M7997)SA CASPASE CASCADE; (M234)PID IL2 STAT5 PATHWAY; (M290)PID IL12 STAT4 PATHWAY	(M5902)HALLMARK APOPTOSIS; (M5950)HALLMARK ALLOGRAFT REJECTION	1.0	0.0	0.0	1.0	0.0	1.0	0.0	0.0	0.0	0.0	0.0	1.0	0.0	0.0	0.0	0.0	0.0	0.0	0.0	0.0
GNG2	54331	symbol	H. sapiens	54331	H. sapiens	GNG2	G protein subunit gamma 2	GO:0007191 adenylate cyclase-activating dopamine receptor signaling pathway;GO:0071380 cellular response to prostaglandin E stimulus;GO:0071379 cellular response to prostaglandin stimulus		Predicted intracellular proteins; RAS pathway related proteins	Plasma membrane (Approved); Additional: Vesicles	Halothane	(M138)PID THROMBIN PAR4 PATHWAY; (M252)PID IL8 CXCR1 PATHWAY; (M213)PID AR NONGENOMIC PATHWAY	(M5921)HALLMARK COMPLEMENT	0.0	0.0	0.0	0.0	0.0	0.0	0.0	0.0	0.0	0.0	0.0	0.0	0.0	0.0	1.0	0.0	0.0	0.0	0.0	0.0
PIK3R6	146850	symbol	H. sapiens	146850	H. sapiens	PIK3R6	phosphoinositide-3-kinase regulatory subunit 6	GO:0042269 regulation of natural killer cell mediated cytotoxicity;GO:0002715 regulation of natural killer cell mediated immunity;GO:0043551 regulation of phosphatidylinositol 3-kinase activity		Predicted intracellular proteins	Golgi apparatus;Nucleoplasm (Approved); Additional: Cytosol;Plasma membrane		(M252)PID IL8 CXCR1 PATHWAY; (M177)PID EPHA FWDPATHWAY; (M210)PID IL8 CXCR2 PATHWAY		0.0	1.0	0.0	0.0	0.0	1.0	0.0	0.0	1.0	0.0	1.0	1.0	0.0	0.0	1.0	0.0	0.0	0.0	0.0	0.0
FCRL4	83417	symbol	H. sapiens	83417	H. sapiens	FCRL4	Fc receptor like 4	GO:0002250 adaptive immune response;GO:0006955 immune response;GO:0007166 cell surface receptor signaling pathway		Disease related genes; CD markers; Cancer-related genes					0.0	0.0	0.0	1.0	0.0	0.0	0.0	0.0	0.0	0.0	0.0	0.0	0.0	0.0	0.0	0.0	0.0	0.0	0.0	0.0
IL27	246778	symbol	H. sapiens	246778	H. sapiens	IL27	interleukin 27	GO:0140459 response to Gram-positive bacterium;GO:0045625 regulation of T-helper 1 cell differentiation;GO:0002825 regulation of T-helper 1 type immune response		Predicted intracellular proteins; Predicted secreted proteins			(M36)PID IL27 PATHWAY		0.0	1.0	0.0	0.0	0.0	1.0	1.0	1.0	1.0	1.0	1.0	1.0	1.0	0.0	0.0	0.0	0.0	0.0	0.0	0.0
C1QA	712	symbol	H. sapiens	712	H. sapiens	C1QA	complement C1q A chain	GO:0150064 vertebrate eye-specific patterning;GO:0150062 complement-mediated synapse pruning;GO:0098883 synapse pruning		Predicted secreted proteins; Human disease related genes:Immune system diseases:Allergies and autoimmune diseases; Human disease related genes:Skin diseases:Skin and soft tissue diseases; Human disease related genes:Immune system diseases:Primary immunodeficiency; Disease related genes		Cetuximab; Etanercept; Palivizumab; Daclizumab; Bevacizumab	(M5880)NABA ECM AFFILIATED; (M5885)NABA MATRISOME ASSOCIATED; (M5889)NABA MATRISOME	(M5946)HALLMARK COAGULATION; (M5921)HALLMARK COMPLEMENT	1.0	0.0	1.0	1.0	0.0	0.0	1.0	0.0	0.0	0.0	0.0	1.0	0.0	0.0	0.0	0.0	0.0	0.0	0.0	0.0
PLCL2	23228	symbol	H. sapiens	23228	H. sapiens	PLCL2	phospholipase C like 2	GO:0002337 B-1a B cell differentiation;GO:0001923 B-1 B cell differentiation;GO:0002322 B cell proliferation involved in immune response		Predicted intracellular proteins					1.0	1.0	0.0	1.0	0.0	0.0	0.0	0.0	0.0	0.0	0.0	0.0	0.0	1.0	0.0	0.0	0.0	1.0	0.0	0.0
SIRPB1	10326	symbol	H. sapiens	10326	H. sapiens	SIRPB1	signal regulatory protein beta 1	GO:0050766 positive regulation of phagocytosis;GO:0050764 regulation of phagocytosis;GO:0050870 positive regulation of T cell activation		Predicted intracellular proteins; Transporters:Accessory Factors Involved in Transport; CD markers	Vesicles (Uncertain); Additional: Centrosome				0.0	1.0	0.0	0.0	0.0	0.0	0.0	0.0	0.0	0.0	0.0	0.0	0.0	0.0	0.0	0.0	0.0	0.0	1.0	0.0
CLEC4E	26253	symbol	H. sapiens	26253	H. sapiens	CLEC4E	C-type lectin domain family 4 member E	GO:0061760 antifungal innate immune response;GO:0038094 Fc-gamma receptor signaling pathway;GO:0002292 T cell differentiation involved in immune response		Predicted intracellular proteins	Cytosol (Uncertain)	Cholesterol	(M5880)NABA ECM AFFILIATED; (M5885)NABA MATRISOME ASSOCIATED; (M5889)NABA MATRISOME		1.0	0.0	1.0	1.0	0.0	0.0	0.0	1.0	0.0	0.0	0.0	1.0	1.0	1.0	0.0	0.0	0.0	0.0	0.0	0.0
CXCL11	6373	symbol	H. sapiens	6373	H. sapiens	CXCL11	C-X-C motif chemokine ligand 11	GO:0010818 T cell chemotaxis;GO:0072678 T cell migration;GO:0051281 positive regulation of release of sequestered calcium ion into cytosol		Human disease related genes:Immune system diseases:Allergies and autoimmune diseases; Predicted secreted proteins			(M222)PID CXCR3 PATHWAY; (M5883)NABA SECRETED FACTORS; (M5885)NABA MATRISOME ASSOCIATED	(M5897)HALLMARK IL6 JAK STAT3 SIGNALING; (M5911)HALLMARK INTERFERON ALPHA RESPONSE; (M5890)HALLMARK TNFA SIGNALING VIA NFKB	0.0	0.0	0.0	0.0	0.0	0.0	1.0	0.0	0.0	1.0	0.0	1.0	1.0	0.0	1.0	0.0	0.0	0.0	0.0	0.0
GZMK	3003	symbol	H. sapiens	3003	H. sapiens	GZMK	granzyme K	GO:0006508 proteolysis;GO:0019538 protein metabolic process;GO:1901564 organonitrogen compound metabolic process		Enzymes; Predicted secreted proteins; Peptidases:Serine-type peptidases				(M5921)HALLMARK COMPLEMENT	0.0	0.0	0.0	0.0	0.0	0.0	0.0	0.0	0.0	0.0	0.0	0.0	0.0	0.0	0.0	0.0	0.0	0.0	0.0	0.0
BANK1	55024	symbol	H. sapiens	55024	H. sapiens	BANK1	B cell scaffold protein with ankyrin repeats 1	GO:0045947 negative regulation of translational initiation;GO:0050869 negative regulation of B cell activation;GO:0043491 protein kinase B signaling		Human disease related genes:Immune system diseases:Allergies and autoimmune diseases; Disease related genes; Predicted intracellular proteins; Human disease related genes:Skin diseases:Skin and soft tissue diseases	Cytosol;Plasma membrane (Approved); Additional: Nucleoplasm			(M5913)HALLMARK INTERFERON GAMMA RESPONSE	1.0	1.0	1.0	0.0	0.0	0.0	0.0	0.0	0.0	0.0	0.0	0.0	1.0	0.0	0.0	0.0	1.0	1.0	0.0	0.0
IRF4	3662	symbol	H. sapiens	3662	H. sapiens	IRF4	interferon regulatory factor 4	GO:0072540 T-helper 17 cell lineage commitment;GO:0072539 T-helper 17 cell differentiation;GO:0002295 T-helper cell lineage commitment		Cancer-related genes:Mutated cancer genes; Transcription factors:Helix-turn-helix domains; Cancer-related genes:Candidate cancer biomarkers; Predicted intracellular proteins; Disease related genes	Nucleoplasm (Supported); Additional: Cytosol		(M60)PID NFAT TFPATHWAY; (M28)PID IL4 2PATHWAY	(M5947)HALLMARK IL2 STAT5 SIGNALING; (M5913)HALLMARK INTERFERON GAMMA RESPONSE; (M5950)HALLMARK ALLOGRAFT REJECTION	1.0	1.0	0.0	1.0	0.0	1.0	0.0	1.0	0.0	1.0	1.0	1.0	0.0	1.0	0.0	1.0	0.0	0.0	0.0	0.0
CLEC4A	50856	symbol	H. sapiens	50856	H. sapiens	CLEC4A	C-type lectin domain family 4 member A	GO:0002470 plasmacytoid dendritic cell antigen processing and presentation;GO:0002468 dendritic cell antigen processing and presentation;GO:0042590 antigen processing and presentation of exogenous peptide antigen via MHC class I		Predicted intracellular proteins; CD markers			(M5880)NABA ECM AFFILIATED; (M5885)NABA MATRISOME ASSOCIATED; (M5889)NABA MATRISOME	(M5953)HALLMARK KRAS SIGNALING UP	1.0	0.0	0.0	1.0	0.0	0.0	0.0	0.0	0.0	0.0	0.0	1.0	0.0	1.0	0.0	0.0	0.0	0.0	0.0	0.0
SLAMF7	57823	symbol	H. sapiens	57823	H. sapiens	SLAMF7	SLAM family member 7	GO:0042267 natural killer cell mediated cytotoxicity;GO:0002228 natural killer cell mediated immunity;GO:0001909 leukocyte mediated cytotoxicity		Predicted intracellular proteins; CD markers; FDA approved drug targets:Biotech drugs	Vesicles (Approved)	Elotuzumab		(M5913)HALLMARK INTERFERON GAMMA RESPONSE	1.0	0.0	0.0	1.0	1.0	0.0	0.0	0.0	0.0	0.0	0.0	0.0	0.0	0.0	0.0	1.0	0.0	0.0	0.0	0.0
PTPRO	5800	symbol	H. sapiens	5800	H. sapiens	PTPRO	protein tyrosine phosphatase receptor type O	GO:0036058 filtration diaphragm assembly;GO:0036060 slit diaphragm assembly;GO:0090260 negative regulation of retinal ganglion cell axon guidance		ENZYME proteins:Hydrolases; Enzymes; Cancer-related genes:Candidate cancer biomarkers; Human disease related genes:Urinary system diseases:Kidney diseases; Potential drug targets; Predicted intracellular proteins; Disease related genes			(M231)PID KIT PATHWAY		0.0	1.0	0.0	0.0	0.0	0.0	0.0	0.0	0.0	0.0	0.0	0.0	0.0	0.0	1.0	0.0	0.0	0.0	0.0	0.0
ALOX5AP	241	symbol	H. sapiens	241	H. sapiens	ALOX5AP	arachidonate 5-lipoxygenase activating protein	GO:0002538 arachidonic acid metabolite production involved in inflammatory response;GO:0002540 leukotriene production involved in inflammatory response;GO:0019372 lipoxygenase pathway		Disease related genes		DG031; AM103; Fiboflapon			0.0	0.0	0.0	0.0	0.0	0.0	1.0	0.0	1.0	0.0	0.0	0.0	0.0	0.0	0.0	0.0	0.0	0.0	0.0	0.0
CSF1	1435	symbol	H. sapiens	1435	H. sapiens	CSF1	colony stimulating factor 1	GO:0060611 mammary gland fat development;GO:1902228 positive regulation of macrophage colony-stimulating factor signaling pathway;GO:0042488 positive regulation of odontogenesis of dentin-containing tooth		Predicted secreted proteins; Cancer-related genes:Candidate cancer biomarkers; Candidate cardiovascular disease genes; RAS pathway related proteins; Predicted intracellular proteins; Disease related genes	Plasma membrane (Supported); Additional: Nuclear bodies		(M11736)SA MMP CYTOKINE CONNECTION; (M91)PID TCPTP PATHWAY; (M50)PID PTP1B PATHWAY	(M5897)HALLMARK IL6 JAK STAT3 SIGNALING; (M5911)HALLMARK INTERFERON ALPHA RESPONSE; (M5947)HALLMARK IL2 STAT5 SIGNALING	1.0	1.0	0.0	0.0	0.0	0.0	1.0	0.0	1.0	1.0	1.0	1.0	1.0	0.0	1.0	0.0	0.0	0.0	0.0	0.0
CCR2	729230	symbol	H. sapiens	729230	H. sapiens	CCR2	C-C motif chemokine receptor 2	GO:0035705 T-helper 17 cell chemotaxis;GO:0043310 negative regulation of eosinophil degranulation;GO:2000464 positive regulation of astrocyte chemotaxis		G-protein coupled receptors:GPCRs excl olfactory receptors; G-protein coupled receptors:Chemokines and chemotactic factors receptors; Human disease related genes:Immune system diseases:Allergies and autoimmune diseases; CD markers	Plasma membrane (Supported); Additional: Nucleoli fibrillar center	INCB3284; CCX915; Plozalizumab		(M5950)HALLMARK ALLOGRAFT REJECTION	0.0	1.0	1.0	0.0	0.0	1.0	1.0	1.0	1.0	1.0	1.0	0.0	0.0	0.0	1.0	0.0	0.0	0.0	0.0	0.0
HLA-DRA	3122	symbol	H. sapiens	3122	H. sapiens	HLA-DRA	major histocompatibility complex, class II, DR alpha	GO:0002491 antigen processing and presentation of endogenous peptide antigen via MHC class II;GO:0002469 myeloid dendritic cell antigen processing and presentation;GO:0002468 dendritic cell antigen processing and presentation				1D09C3; Coccidioides immitis spherule	(M290)PID IL12 STAT4 PATHWAY; (M54)PID IL12 2PATHWAY; (M34)PID TCR PATHWAY	(M5950)HALLMARK ALLOGRAFT REJECTION	0.0	1.0	1.0	1.0	1.0	1.0	0.0	0.0	0.0	1.0	1.0	1.0	0.0	0.0	0.0	0.0	0.0	0.0	0.0	0.0
JCHAIN	3512	symbol	H. sapiens	3512	H. sapiens	JCHAIN	joining chain of multimeric IgA and IgM	GO:0060267 positive regulation of respiratory burst;GO:0060263 regulation of respiratory burst;GO:0003094 glomerular filtration		Predicted secreted proteins		Zinc; Zinc acetate; Zinc chloride; Zinc sulfate, unspecified form			0.0	0.0	0.0	1.0	0.0	0.0	0.0	0.0	0.0	0.0	0.0	0.0	1.0	0.0	0.0	0.0	0.0	0.0	0.0	0.0
SKAP1	8631	symbol	H. sapiens	8631	H. sapiens	SKAP1	src kinase associated phosphoprotein 1	GO:0033634 positive regulation of cell-cell adhesion mediated by integrin;GO:0033632 regulation of cell-cell adhesion mediated by integrin;GO:0033625 positive regulation of integrin activation		Predicted intracellular proteins	Nucleoplasm;Plasma membrane (Approved); Additional: Cytosol				0.0	1.0	1.0	1.0	0.0	0.0	0.0	0.0	0.0	0.0	1.0	0.0	0.0	0.0	0.0	0.0	0.0	0.0	0.0	0.0
MRC1	4360	symbol	H. sapiens	4360	H. sapiens	MRC1	mannose receptor C-type 1	GO:0071353 cellular response to interleukin-4;GO:0070670 response to interleukin-4;GO:0071346 cellular response to interferon-gamma		CD markers; FDA approved drug targets:Small molecule drugs		Technetium Tc-99m tilmanocept			0.0	0.0	0.0	0.0	1.0	0.0	0.0	0.0	0.0	1.0	0.0	1.0	1.0	0.0	0.0	0.0	0.0	0.0	0.0	0.0
C11orf21	29125	symbol	H. sapiens	29125	H. sapiens	C11orf21	chromosome 11 open reading frame 21			Predicted intracellular proteins	Nucleoplasm (Approved); Additional: Cytosol				0.0	0.0	0.0	0.0	0.0	0.0	0.0	0.0	0.0	0.0	0.0	0.0	0.0	0.0	0.0	0.0	0.0	0.0	0.0	0.0
RNASE6	6039	symbol	H. sapiens	6039	H. sapiens	RNASE6	ribonuclease A family member k6	GO:0019731 antibacterial humoral response;GO:0061844 antimicrobial humoral immune response mediated by antimicrobial peptide;GO:0050829 defense response to Gram-negative bacterium		Predicted secreted proteins					0.0	0.0	0.0	0.0	0.0	0.0	0.0	0.0	0.0	0.0	0.0	0.0	1.0	0.0	0.0	0.0	0.0	0.0	0.0	1.0
EVL	51466	symbol	H. sapiens	51466	H. sapiens	EVL	Enah/Vasp-like	GO:1900028 negative regulation of ruffle assembly;GO:0045010 actin nucleation;GO:1900027 regulation of ruffle assembly		Predicted intracellular proteins	Cytosol;Vesicles (Approved)			(M5915)HALLMARK APICAL JUNCTION	0.0	0.0	0.0	0.0	1.0	0.0	0.0	0.0	0.0	0.0	0.0	1.0	0.0	0.0	0.0	0.0	0.0	0.0	0.0	0.0
OTULINL	54491	symbol	H. sapiens	54491	H. sapiens	OTULINL	OTU deubiquitinase with linear linkage specificity like			Enzymes; Peptidases:Cysteine-type peptidases	Cytosol;Nucleoli (Approved)				0.0	0.0	0.0	0.0	0.0	0.0	0.0	0.0	0.0	0.0	0.0	0.0	0.0	0.0	0.0	0.0	0.0	0.0	0.0	0.0
IGLL5	100423062	symbol	H. sapiens	100423062	H. sapiens	IGLL5	immunoglobulin lambda like polypeptide 5	GO:0006910 phagocytosis, recognition;GO:0006958 complement activation, classical pathway;GO:0002455 humoral immune response mediated by circulating immunoglobulin		Predicted intracellular proteins; Predicted secreted proteins					0.0	1.0	1.0	1.0	0.0	0.0	0.0	0.0	0.0	0.0	0.0	0.0	1.0	0.0	0.0	0.0	1.0	0.0	0.0	0.0
CYFIP2	26999	symbol	H. sapiens	26999	H. sapiens	CYFIP2	cytoplasmic FMR1 interacting protein 2	GO:0051388 positive regulation of neurotrophin TRK receptor signaling pathway;GO:0097484 dendrite extension;GO:0051386 regulation of neurotrophin TRK receptor signaling pathway		Predicted intracellular proteins; Disease related genes; Human disease related genes:Nervous system diseases:Epilepsy	Endoplasmic reticulum (Approved); Additional: Cytosol;Plasma membrane		(M156)PID ECADHERIN NASCENT AJ PATHWAY; (M232)PID ECADHERIN STABILIZATION PATHWAY; (M278)PID RAC1 PATHWAY	(M5934)HALLMARK XENOBIOTIC METABOLISM; (M5939)HALLMARK P53 PATHWAY	0.0	0.0	0.0	0.0	0.0	0.0	0.0	0.0	0.0	0.0	0.0	0.0	0.0	0.0	0.0	0.0	0.0	0.0	0.0	0.0
CYSLTR2	57105	symbol	H. sapiens	57105	H. sapiens	CYSLTR2	cysteinyl leukotriene receptor 2	GO:0061737 leukotriene signaling pathway;GO:0071377 cellular response to glucagon stimulus;GO:0033762 response to glucagon		G-protein coupled receptors:GPCRs excl olfactory receptors; Predicted intracellular proteins; FDA approved drug targets:Small molecule drugs		Nedocromil; Leukotriene C4; Leukotriene D4	(M8)PID ENDOTHELIN PATHWAY		0.0	0.0	0.0	0.0	0.0	0.0	0.0	0.0	0.0	0.0	0.0	0.0	0.0	0.0	1.0	0.0	0.0	0.0	0.0	0.0
GIMAP2	26157	symbol	H. sapiens	26157	H. sapiens	GIMAP2	GTPase, IMAP family member 2			Predicted intracellular proteins	Lipid droplets (Supported); Additional: Nucleoplasm				0.0	0.0	0.0	0.0	0.0	0.0	0.0	0.0	0.0	0.0	0.0	0.0	0.0	0.0	0.0	0.0	0.0	0.0	0.0	1.0
VASH1	22846	symbol	H. sapiens	22846	H. sapiens	VASH1	vasohibin 1	GO:1901491 negative regulation of lymphangiogenesis;GO:1901490 regulation of lymphangiogenesis;GO:0060716 labyrinthine layer blood vessel development		Predicted intracellular proteins; Enzymes; ENZYME proteins:Hydrolases; Predicted secreted proteins					0.0	1.0	0.0	0.0	0.0	0.0	0.0	0.0	0.0	0.0	0.0	0.0	0.0	0.0	0.0	0.0	0.0	0.0	0.0	0.0
ACE	1636	symbol	H. sapiens	1636	H. sapiens	ACE	angiotensin I converting enzyme	GO:0071838 cell proliferation in bone marrow;GO:0060177 regulation of angiotensin metabolic process;GO:1903597 negative regulation of gap junction assembly		ENZYME proteins:Hydrolases; Human disease related genes:Congenital malformations:Congenital malformations of the urinary system; FDA approved drug targets:Small molecule drugs; Peptidases:Metallopeptidases; Enzymes; Predicted secreted proteins; Human disease related genes:Nervous system diseases:Eye disease; Human disease related genes:Immune system diseases:Allergies and autoimmune diseases; Can…	Vesicles (Approved)	Ramipril; Fosinopril; Trandolapril; Benazepril; Enalapril; Candoxatril; Moexipril; Lisinopril; Perindopril; Quinapril; Omapatrilat; Rescinnamine; Captopril; Cilazapril; Spirapril; Epicaptopril; N-acetyl-alpha-D-glucosamine; Temocapril; Enalaprilat; Zofenopril; Cilazaprilat	(M11736)SA MMP CYTOKINE CONNECTION	(M5951)HALLMARK SPERMATOGENESIS; (M5953)HALLMARK KRAS SIGNALING UP	1.0	0.0	0.0	1.0	0.0	0.0	0.0	0.0	1.0	0.0	0.0	1.0	1.0	0.0	0.0	0.0	0.0	0.0	0.0	0.0
ARRB2	409	symbol	H. sapiens	409	H. sapiens	ARRB2	arrestin beta 2	GO:0002032 desensitization of G protein-coupled receptor signaling pathway by arrestin;GO:0032226 positive regulation of synaptic transmission, dopaminergic;GO:0042699 follicle-stimulating hormone signaling pathway		Predicted intracellular proteins; Transporters:Accessory Factors Involved in Transport	Plasma membrane (Supported); Additional: Cytosol;Nucleoplasm		(M26)PID NFKAPPAB ATYPICAL PATHWAY; (M211)PID HEDGEHOG 2PATHWAY; (M185)PID ALK1 PATHWAY	(M5941)HALLMARK UV RESPONSE UP	0.0	1.0	0.0	0.0	0.0	1.0	0.0	0.0	1.0	0.0	0.0	0.0	0.0	0.0	1.0	0.0	0.0	0.0	0.0	0.0
SLC7A7	9056	symbol	H. sapiens	9056	H. sapiens	SLC7A7	solute carrier family 7 member 7	GO:0000821 regulation of arginine metabolic process;GO:0000820 regulation of glutamine family amino acid metabolic process;GO:0006521 regulation of cellular amino acid metabolic process		FDA approved drug targets:Small molecule drugs; Human disease related genes:Congenital disorders of metabolism:Congenital disorders of amino acid metabolism; Transporters:Electrochemical Potential-driven transporters; Predicted intracellular proteins; Disease related genes		Fluciclovine (18F)			0.0	0.0	0.0	0.0	0.0	0.0	0.0	0.0	0.0	0.0	0.0	0.0	0.0	0.0	0.0	0.0	0.0	0.0	0.0	1.0
CLEC6A	93978	symbol	H. sapiens	93978	H. sapiens	CLEC6A	C-type lectin domain containing 6A	GO:0001879 detection of yeast;GO:0016046 detection of fungus;GO:0001878 response to yeast					(M5880)NABA ECM AFFILIATED; (M5885)NABA MATRISOME ASSOCIATED; (M5889)NABA MATRISOME		0.0	0.0	1.0	1.0	0.0	1.0	0.0	1.0	1.0	0.0	1.0	1.0	0.0	0.0	0.0	0.0	0.0	0.0	0.0	0.0
GPR183	1880	symbol	H. sapiens	1880	H. sapiens	GPR183	G protein-coupled receptor 183	GO:0036145 dendritic cell homeostasis;GO:2000458 regulation of astrocyte chemotaxis;GO:0061470 T follicular helper cell differentiation		G-protein coupled receptors:GPCRs excl olfactory receptors				(M5890)HALLMARK TNFA SIGNALING VIA NFKB; (M5932)HALLMARK INFLAMMATORY RESPONSE	1.0	1.0	0.0	1.0	0.0	0.0	0.0	0.0	0.0	0.0	0.0	0.0	0.0	1.0	1.0	1.0	1.0	1.0	0.0	0.0
ARHGDIB	397	symbol	H. sapiens	397	H. sapiens	ARHGDIB	Rho GDP dissociation inhibitor beta	GO:1901164 negative regulation of trophoblast cell migration;GO:1901163 regulation of trophoblast cell migration;GO:2000249 regulation of actin cytoskeleton reorganization		Predicted intracellular proteins	Cytosol (Supported)		(M68)PID RHOA REG PATHWAY; (M220)PID CASPASE PATHWAY		0.0	0.0	0.0	0.0	0.0	0.0	0.0	0.0	0.0	0.0	0.0	0.0	0.0	0.0	0.0	0.0	0.0	0.0	0.0	0.0
HLA-DQA1	3117	symbol	H. sapiens	3117	H. sapiens	HLA-DQA1	major histocompatibility complex, class II, DQ alpha 1	GO:0002399 MHC class II protein complex assembly;GO:0002503 peptide antigen assembly with MHC class II protein complex;GO:0002396 MHC protein complex assembly		Human disease related genes:Cardiovascular diseases:Cardiac diseases; Transporters; Human disease related genes:Digestive system diseases:Gastrointestinal diseases; Human disease related genes:Immune system diseases:Allergies and autoimmune diseases; Human disease related genes:Endocrine and metabolic diseases:Diabetes; Human disease related genes:Skin diseases:Skin and soft tissue diseases; Pred…				(M5913)HALLMARK INTERFERON GAMMA RESPONSE; (M5950)HALLMARK ALLOGRAFT REJECTION	0.0	1.0	0.0	1.0	1.0	0.0	0.0	0.0	0.0	1.0	0.0	1.0	0.0	0.0	0.0	0.0	0.0	0.0	0.0	0.0
CD300C	10871	symbol	H. sapiens	10871	H. sapiens	CD300C	CD300c molecule	GO:0006968 cellular defense response;GO:0006952 defense response;GO:0002376 immune system process		CD markers	Golgi apparatus (Uncertain); Additional: Mitochondria;Vesicles				0.0	0.0	0.0	0.0	1.0	0.0	0.0	0.0	0.0	0.0	0.0	0.0	0.0	0.0	0.0	0.0	0.0	0.0	0.0	0.0
RNASE1	6035	symbol	H. sapiens	6035	H. sapiens	RNASE1	ribonuclease A family member 1, pancreatic	GO:0090502 RNA phosphodiester bond hydrolysis, endonucleolytic;GO:0050830 defense response to Gram-positive bacterium;GO:0090501 RNA phosphodiester bond hydrolysis		ENZYME proteins:Lyases; Predicted intracellular proteins; Enzymes; Predicted secreted proteins	Vesicles (Approved); Additional: Nucleoplasm	Aspartic acid; Guanidine; Adenosine 3',5'-diphosphate; 3'-Phosphate-Adenosine-5'-Diphosphate; Formic acid; Cytidine 3'-monophosphate; Adenosine-2'-5'-Diphosphate; 2'-Monophosphoadenosine-5'-Diphosphate; 2'-deoxycytidine-2'-deoxyadenosine-3',5'-monophosphate; 3'-Uridinemonophosphate; Arabinouridine 3'-phosphate; Cysteine-S-acetamide; 2'-fluoro-2'-deoxyuridine 3'-monophosphate; Adenylate-3'-phospha…			0.0	0.0	0.0	0.0	0.0	0.0	0.0	0.0	0.0	0.0	0.0	0.0	1.0	0.0	0.0	0.0	0.0	0.0	0.0	0.0
SARDH	1757	symbol	H. sapiens	1757	H. sapiens	SARDH	sarcosine dehydrogenase	GO:1901053 sarcosine catabolic process;GO:1901052 sarcosine metabolic process;GO:0042219 cellular modified amino acid catabolic process		ENZYME proteins:Oxidoreductases; Enzymes; Potential drug targets; Predicted intracellular proteins; Disease related genes	Mitochondria (Approved)				0.0	0.0	0.0	0.0	0.0	0.0	0.0	0.0	0.0	0.0	0.0	0.0	0.0	0.0	0.0	0.0	0.0	0.0	0.0	0.0
CD3G	917	symbol	H. sapiens	917	H. sapiens	CD3G	CD3 gamma subunit of T-cell receptor complex	GO:0045059 positive thymic T cell selection;GO:0045061 thymic T cell selection;GO:0046629 gamma-delta T cell activation		FDA approved drug targets:Biotech drugs; Human disease related genes:Immune system diseases:Primary immunodeficiency; Predicted intracellular proteins; Disease related genes; CD markers	Cytosol;Plasma membrane (Supported)	Muromonab	(M290)PID IL12 STAT4 PATHWAY; (M88)PID CD8 TCR PATHWAY; (M54)PID IL12 2PATHWAY	(M5950)HALLMARK ALLOGRAFT REJECTION	1.0	0.0	1.0	1.0	1.0	0.0	0.0	0.0	0.0	0.0	0.0	1.0	0.0	1.0	0.0	0.0	0.0	0.0	0.0	0.0
ABI3	51225	symbol	H. sapiens	51225	H. sapiens	ABI3	ABI family member 3	GO:0010593 negative regulation of lamellipodium assembly;GO:1900028 negative regulation of ruffle assembly;GO:1902744 negative regulation of lamellipodium organization		Predicted intracellular proteins					0.0	0.0	0.0	0.0	0.0	0.0	0.0	0.0	0.0	0.0	0.0	0.0	0.0	0.0	0.0	0.0	0.0	0.0	0.0	0.0
ITM2A	9452	symbol	H. sapiens	9452	H. sapiens	ITM2A	integral membrane protein 2A	GO:0002317 plasma cell differentiation;GO:0042985 negative regulation of amyloid precursor protein biosynthetic process;GO:0010561 negative regulation of glycoprotein biosynthetic process		Predicted intracellular proteins	Vesicles (Approved); Additional: Golgi apparatus;Plasma membrane				1.0	0.0	0.0	1.0	0.0	0.0	0.0	0.0	0.0	0.0	0.0	0.0	0.0	1.0	0.0	0.0	0.0	1.0	0.0	0.0
TLR10	81793	symbol	H. sapiens	81793	H. sapiens	TLR10	toll like receptor 10	GO:0034166 toll-like receptor 10 signaling pathway;GO:0002755 MyD88-dependent toll-like receptor signaling pathway;GO:0002224 toll-like receptor signaling pathway		Predicted intracellular proteins; Enzymes; ENZYME proteins:Hydrolases; CD markers	Cytosol (Approved); Additional: Centrosome				0.0	0.0	1.0	0.0	0.0	0.0	1.0	0.0	1.0	0.0	0.0	0.0	0.0	0.0	0.0	0.0	0.0	0.0	0.0	0.0
GPR141	353345	symbol	H. sapiens	353345	H. sapiens	GPR141	G protein-coupled receptor 141	GO:0007186 G protein-coupled receptor signaling pathway;GO:0007165 signal transduction;GO:0023052 signaling		G-protein coupled receptors:GPCRs excl olfactory receptors					0.0	0.0	0.0	0.0	0.0	0.0	0.0	0.0	0.0	0.0	0.0	0.0	0.0	0.0	0.0	0.0	0.0	0.0	0.0	0.0
PARP15	165631	symbol	H. sapiens	165631	H. sapiens	PARP15	poly(ADP-ribose) polymerase family member 15	GO:0070212 protein poly-ADP-ribosylation;GO:0140289 protein mono-ADP-ribosylation;GO:0006471 protein ADP-ribosylation		Predicted intracellular proteins	Mitochondria (Approved)	N~2~,N~2~-DIMETHYL-N~1~-(6-OXO-5,6-DIHYDROPHENANTHRIDIN-2-YL)GLYCINAMIDE			0.0	0.0	0.0	0.0	0.0	0.0	0.0	0.0	0.0	0.0	0.0	0.0	0.0	0.0	0.0	0.0	0.0	0.0	0.0	0.0
SAMSN1	64092	symbol	H. sapiens	64092	H. sapiens	SAMSN1	SAM domain, SH3 domain and nuclear localization signals 1	GO:0050869 negative regulation of B cell activation;GO:0050732 negative regulation of peptidyl-tyrosine phosphorylation;GO:0002820 negative regulation of adaptive immune response		Predicted intracellular proteins	Plasma membrane (Approved); Additional: Nucleoplasm				0.0	1.0	0.0	0.0	0.0	0.0	0.0	0.0	0.0	0.0	1.0	0.0	0.0	0.0	0.0	0.0	1.0	0.0	0.0	1.0
RASAL3	64926	symbol	H. sapiens	64926	H. sapiens	RASAL3	RAS protein activator like 3	GO:0051142 positive regulation of NK T cell proliferation;GO:0051140 regulation of NK T cell proliferation;GO:0051135 positive regulation of NK T cell activation		Predicted intracellular proteins; RAS pathway related proteins	Nucleoplasm;Plasma membrane (Approved)				0.0	1.0	0.0	0.0	0.0	0.0	0.0	0.0	0.0	0.0	1.0	0.0	0.0	0.0	0.0	0.0	0.0	0.0	0.0	0.0
CD27	939	symbol	H. sapiens	939	H. sapiens	CD27	CD27 molecule	GO:0045579 positive regulation of B cell differentiation;GO:0070233 negative regulation of T cell apoptotic process;GO:0045577 regulation of B cell differentiation		Disease related genes; Cancer-related genes:Candidate cancer biomarkers; CD markers					0.0	1.0	0.0	1.0	0.0	0.0	0.0	0.0	0.0	1.0	1.0	0.0	0.0	0.0	0.0	0.0	1.0	0.0	0.0	0.0
ADPRH	141	symbol	H. sapiens	141	H. sapiens	ADPRH	ADP-ribosylarginine hydrolase	GO:0051725 protein de-ADP-ribosylation;GO:2000785 regulation of autophagosome assembly;GO:0044088 regulation of vacuole organization		Predicted intracellular proteins; Enzymes; ENZYME proteins:Hydrolases	Nuclear membrane (Approved); Additional: Nucleoplasm				0.0	0.0	0.0	0.0	0.0	0.0	0.0	0.0	0.0	0.0	0.0	0.0	0.0	0.0	0.0	0.0	0.0	0.0	0.0	0.0
CD300A	11314	symbol	H. sapiens	11314	H. sapiens	CD300A	CD300a molecule	GO:0060101 negative regulation of phagocytosis, engulfment;GO:1905154 negative regulation of membrane invagination;GO:1902569 negative regulation of activation of Janus kinase activity		Predicted intracellular proteins; CD markers	Plasma membrane (Approved); Additional: Cytosol;Vesicles				0.0	1.0	0.0	0.0	1.0	1.0	0.0	0.0	0.0	0.0	1.0	1.0	0.0	0.0	1.0	0.0	1.0	0.0	1.0	0.0
TNFAIP8L2	79626	symbol	H. sapiens	79626	H. sapiens	TNFAIP8L2	TNF alpha induced protein 8 like 2	GO:0050868 negative regulation of T cell activation;GO:1903038 negative regulation of leukocyte cell-cell adhesion;GO:0051250 negative regulation of lymphocyte activation		Predicted intracellular proteins	Vesicles (Approved)				1.0	1.0	0.0	0.0	0.0	0.0	0.0	0.0	1.0	0.0	0.0	0.0	0.0	0.0	0.0	0.0	0.0	0.0	0.0	0.0
CXCL10	3627	symbol	H. sapiens	3627	H. sapiens	CXCL10	C-X-C motif chemokine ligand 10	GO:1901740 negative regulation of myoblast fusion;GO:0034242 negative regulation of syncytium formation by plasma membrane fusion;GO:1901509 regulation of endothelial tube morphogenesis		Human disease related genes:Immune system diseases:Allergies and autoimmune diseases; Cancer-related genes:Candidate cancer biomarkers; Predicted secreted proteins		N-Methylleucine; Eldelumab; Clove oil	(M222)PID CXCR3 PATHWAY; (M5883)NABA SECRETED FACTORS; (M5885)NABA MATRISOME ASSOCIATED	(M5897)HALLMARK IL6 JAK STAT3 SIGNALING; (M5911)HALLMARK INTERFERON ALPHA RESPONSE; (M5947)HALLMARK IL2 STAT5 SIGNALING	1.0	0.0	0.0	0.0	0.0	0.0	1.0	0.0	1.0	1.0	0.0	1.0	1.0	0.0	1.0	0.0	0.0	0.0	0.0	0.0
TYROBP	7305	symbol	H. sapiens	7305	H. sapiens	TYROBP	transmembrane immune signaling adaptor TYROBP	GO:0110090 positive regulation of hippocampal neuron apoptotic process;GO:0002222 stimulatory killer cell immunoglobulin-like receptor signaling pathway;GO:1902685 positive regulation of receptor localization to synapse		Potential drug targets; Disease related genes; Human disease related genes:Congenital disorders of metabolism:Congenital disorders of lipid/glycolipid metabolism; Transporters:Accessory Factors Involved in Transport	Plasma membrane (Supported)				1.0	1.0	1.0	1.0	1.0	1.0	1.0	1.0	1.0	0.0	1.0	0.0	0.0	1.0	0.0	0.0	1.0	0.0	1.0	1.0
GPR31	2853	symbol	H. sapiens	2853	H. sapiens	GPR31	G protein-coupled receptor 31	GO:0010447 response to acidic pH;GO:0009268 response to pH;GO:0002931 response to ischemia		G-protein coupled receptors:GPCRs excl olfactory receptors					0.0	0.0	1.0	0.0	0.0	0.0	0.0	0.0	1.0	0.0	0.0	0.0	1.0	0.0	1.0	0.0	0.0	0.0	0.0	0.0
CYTIP	9595	symbol	H. sapiens	9595	H. sapiens	CYTIP	cytohesin 1 interacting protein	GO:0030155 regulation of cell adhesion;GO:0050794 regulation of cellular process;GO:0050789 regulation of biological process		Predicted intracellular proteins	Cytosol (Approved); Additional: Nucleoplasm				0.0	0.0	0.0	0.0	0.0	0.0	0.0	0.0	0.0	0.0	0.0	0.0	0.0	0.0	0.0	0.0	0.0	0.0	0.0	0.0
ELMO1	9844	symbol	H. sapiens	9844	H. sapiens	ELMO1	engulfment and cell motility 1	GO:0016601 Rac protein signal transduction;GO:0006911 phagocytosis, engulfment;GO:0099024 plasma membrane invagination		Predicted intracellular proteins			(M108)PID NETRIN PATHWAY; (M210)PID IL8 CXCR2 PATHWAY; (M241)PID RAC1 REG PATHWAY		0.0	0.0	0.0	0.0	0.0	0.0	0.0	0.0	0.0	0.0	0.0	0.0	0.0	0.0	1.0	0.0	0.0	0.0	0.0	0.0
TRANK1	9881	symbol	H. sapiens	9881	H. sapiens	TRANK1	tetratricopeptide repeat and ankyrin repeat containing 1			Predicted intracellular proteins	Nucleoplasm (Approved)				0.0	0.0	0.0	0.0	0.0	0.0	0.0	0.0	0.0	0.0	0.0	0.0	0.0	0.0	0.0	0.0	0.0	0.0	0.0	0.0
NCF1	653361	symbol	H. sapiens	653361	H. sapiens	NCF1	neutrophil cytosolic factor 1	GO:0060264 regulation of respiratory burst involved in inflammatory response;GO:0071394 cellular response to testosterone stimulus;GO:0045741 positive regulation of epidermal growth factor-activated receptor activity		Predicted intracellular proteins; Disease related genes; Human disease related genes:Immune system diseases:Primary immunodeficiency			(M278)PID RAC1 PATHWAY		0.0	0.0	0.0	0.0	1.0	1.0	0.0	0.0	1.0	0.0	0.0	1.0	0.0	0.0	1.0	0.0	0.0	0.0	0.0	0.0
LAPTM5	7805	symbol	H. sapiens	7805	H. sapiens	LAPTM5	lysosomal protein transmembrane 5	GO:0012502 induction of programmed cell death;GO:0097214 positive regulation of lysosomal membrane permeability;GO:1904093 negative regulation of autophagic cell death		Transporters:Electrochemical Potential-driven transporters	Cytosol (Approved)			(M5953)HALLMARK KRAS SIGNALING UP	0.0	1.0	0.0	0.0	0.0	1.0	0.0	1.0	0.0	0.0	0.0	0.0	0.0	0.0	0.0	0.0	1.0	0.0	0.0	0.0
FLI1	2313	symbol	H. sapiens	2313	H. sapiens	FLI1	Fli-1 proto-oncogene, ETS transcription factor	GO:0035855 megakaryocyte development;GO:0030219 megakaryocyte differentiation;GO:0098751 bone cell development		Predicted intracellular proteins; Cancer-related genes; Human disease related genes:Cancers:Cancers of soft tissues and bone; Transcription factors:Helix-turn-helix domains; Disease related genes; Human disease related genes:Cardiovascular diseases:Hematologic diseases	Nuclear bodies;Nucleoplasm (Supported)				1.0	0.0	0.0	0.0	0.0	0.0	0.0	0.0	0.0	0.0	0.0	0.0	0.0	0.0	0.0	0.0	0.0	0.0	0.0	0.0
VSIG4	11326	symbol	H. sapiens	11326	H. sapiens	VSIG4	V-set and immunoglobulin domain containing 4	GO:0045957 negative regulation of complement activation, alternative pathway;GO:0030451 regulation of complement activation, alternative pathway;GO:0045916 negative regulation of complement activation			Cytosol;Plasma membrane (Uncertain); Additional: Nucleoli				0.0	1.0	1.0	1.0	0.0	1.0	0.0	0.0	1.0	0.0	0.0	0.0	0.0	0.0	0.0	0.0	0.0	0.0	0.0	0.0
KLRC1	3821	symbol	H. sapiens	3821	H. sapiens	KLRC1	killer cell lectin like receptor C1	GO:0002304 gamma-delta intraepithelial T cell differentiation;GO:0002305 CD8-positive, gamma-delta intraepithelial T cell differentiation;GO:0002769 natural killer cell inhibitory signaling pathway		Predicted intracellular proteins; CD markers	Plasma membrane (Approved)				1.0	1.0	1.0	1.0	1.0	1.0	0.0	0.0	1.0	0.0	1.0	1.0	0.0	0.0	0.0	0.0	0.0	0.0	0.0	0.0
MAN1C1	57134	symbol	H. sapiens	57134	H. sapiens	MAN1C1	mannosidase alpha class 1C member 1	GO:1904381 Golgi apparatus mannose trimming;GO:0036507 protein demannosylation;GO:0036508 protein alpha-1,2-demannosylation		Predicted intracellular proteins; Enzymes; ENZYME proteins:Hydrolases	Nucleoplasm;Vesicles (Uncertain)				0.0	0.0	0.0	0.0	0.0	0.0	0.0	0.0	0.0	0.0	0.0	0.0	0.0	0.0	0.0	0.0	0.0	0.0	0.0	0.0
MIXL1	83881	symbol	H. sapiens	83881	H. sapiens	MIXL1	Mix paired-like homeobox	GO:2000382 positive regulation of mesoderm development;GO:2000380 regulation of mesoderm development;GO:1901533 negative regulation of hematopoietic progenitor cell differentiation		Transcription factors:Helix-turn-helix domains; Predicted intracellular proteins	Nucleoplasm (Approved)				1.0	0.0	0.0	0.0	0.0	0.0	0.0	0.0	0.0	0.0	0.0	0.0	0.0	0.0	0.0	0.0	0.0	0.0	0.0	0.0
LCK	3932	symbol	H. sapiens	3932	H. sapiens	LCK	LCK proto-oncogene, Src family tyrosine kinase	GO:0034116 positive regulation of heterotypic cell-cell adhesion;GO:0050862 positive regulation of T cell receptor signaling pathway;GO:0038083 peptidyl-tyrosine autophosphorylation	yes	FDA approved drug targets:Small molecule drugs; Enzymes; Kinases:Tyr protein kinases; Human disease related genes:Immune system diseases:Primary immunodeficiency; ENZYME proteins:Transferases; Predicted intracellular proteins; Disease related genes; Cancer-related genes	Golgi apparatus (Approved)	Dasatinib; AP-22408; Staurosporine; 1-Tert-Butyl-3-(4-Chloro-Phenyl)-1h-Pyrazolo[3,4-D]Pyrimidin-4-Ylamine; {4-[(2S)-2-Acetamido-3-({(1S)-1-[3-carbamoyl-4-(cyclohexylmethoxy)phenyl]ethyl}amino)-3-oxopropyl]-2-phosphonophenoxy}acetic acid; Phosphoaminophosphonic Acid-Adenylate Ester; 3-(2-AMINOQUINAZOLIN-6-YL)-4-METHYL-N-[3-(TRIFLUOROMETHYL)PHENYL]BENZAMIDE; 2,3-DIPHENYL-N-(2-PIPERAZIN-1-YLETHYL)F…	(M26)PID NFKAPPAB ATYPICAL PATHWAY; (M33)PID GLYPICAN 1PATHWAY; (M76)PID P38 ALPHA BETA PATHWAY	(M5923)HALLMARK PI3K AKT MTOR SIGNALING; (M5948)HALLMARK BILE ACID METABOLISM; (M5921)HALLMARK COMPLEMENT	1.0	1.0	1.0	0.0	1.0	0.0	0.0	0.0	0.0	1.0	0.0	1.0	0.0	0.0	1.0	0.0	0.0	0.0	0.0	0.0
TMIGD3	57413	symbol	H. sapiens	57413	H. sapiens	TMIGD3	transmembrane and immunoglobulin domain containing 3	GO:0007190 activation of adenylate cyclase activity;GO:0045762 positive regulation of adenylate cyclase activity;GO:0031281 positive regulation of cyclase activity							0.0	1.0	0.0	0.0	0.0	0.0	1.0	0.0	0.0	0.0	0.0	0.0	0.0	0.0	0.0	0.0	0.0	0.0	0.0	0.0
BST1	683	symbol	H. sapiens	683	H. sapiens	BST1	bone marrow stromal cell antigen 1	GO:2001044 regulation of integrin-mediated signaling pathway;GO:0090322 regulation of superoxide metabolic process;GO:0090022 regulation of neutrophil chemotaxis		ENZYME proteins:Hydrolases; FDA approved drug targets:Small molecule drugs; Enzymes; Predicted intracellular proteins; CD markers		Etheno-NAD; Nicotinamide; Adenosine 5'-[gamma-thio]triphosphate; Nicotinamide Mononucleotide; Etheno-Nadp			0.0	1.0	0.0	0.0	0.0	0.0	0.0	0.0	1.0	0.0	0.0	0.0	0.0	0.0	1.0	0.0	1.0	0.0	1.0	0.0
JAML	120425	symbol	H. sapiens	120425	H. sapiens	JAML	junction adhesion molecule like	GO:0035696 monocyte extravasation;GO:0072672 neutrophil extravasation;GO:0060054 positive regulation of epithelial cell proliferation involved in wound healing		Predicted intracellular proteins	Plasma membrane (Supported); Additional: Nucleoplasm		(M277)PID INTEGRIN A4B1 PATHWAY		1.0	0.0	0.0	0.0	1.0	0.0	0.0	0.0	0.0	0.0	0.0	0.0	0.0	0.0	1.0	0.0	0.0	0.0	0.0	0.0
PRKCB	5579	symbol	H. sapiens	5579	H. sapiens	PRKCB	protein kinase C beta	GO:0007077 mitotic nuclear membrane disassembly;GO:0050861 positive regulation of B cell receptor signaling pathway;GO:0051081 nuclear membrane disassembly	yes	FDA approved drug targets:Small molecule drugs; Enzymes; Transporters:Accessory Factors Involved in Transport; Kinases:AGC Ser/Thr protein kinases; RAS pathway related proteins; ENZYME proteins:Transferases; Predicted intracellular proteins; Cancer-related genes:Candidate cancer biomarkers	Nucleoplasm (Supported); Additional: Cytosol	Vitamin E; Phosphorylcolamine; Enzastaurin; Ellagic acid; Cholecystokinin; alpha-Tocopherol succinate; D-alpha-Tocopherol acetate	(M134)PID TCR RAS PATHWAY; (M190)PID TCR JNK PATHWAY; (M226)PID VEGFR1 PATHWAY	(M5923)HALLMARK PI3K AKT MTOR SIGNALING; (M5950)HALLMARK ALLOGRAFT REJECTION	1.0	0.0	1.0	1.0	1.0	0.0	0.0	0.0	0.0	0.0	0.0	1.0	0.0	0.0	1.0	0.0	0.0	1.0	0.0	0.0
RIPOR2	9750	symbol	H. sapiens	9750	H. sapiens	RIPOR2	RHO family interacting cell polarization regulator 2	GO:1903904 negative regulation of establishment of T cell polarity;GO:1905872 negative regulation of protein localization to cell leading edge;GO:2001107 negative regulation of Rho guanyl-nucleotide exchange factor activity		Predicted intracellular proteins; Disease related genes; Human disease related genes:Nervous system diseases:Ear disease					0.0	1.0	0.0	0.0	0.0	0.0	0.0	0.0	1.0	1.0	0.0	0.0	0.0	0.0	1.0	0.0	0.0	0.0	0.0	0.0
LRRC25	126364	symbol	H. sapiens	126364	H. sapiens	LRRC25	leucine rich repeat containing 25				Cytosol;Endoplasmic reticulum;Microtubules (Approved)				0.0	0.0	0.0	0.0	0.0	0.0	0.0	0.0	0.0	0.0	0.0	0.0	0.0	0.0	0.0	0.0	0.0	0.0	0.0	0.0
TLR4	7099	symbol	H. sapiens	7099	H. sapiens	TLR4	toll like receptor 4	GO:0002537 nitric oxide production involved in inflammatory response;GO:0032707 negative regulation of interleukin-23 production;GO:0045342 MHC class II biosynthetic process		ENZYME proteins:Hydrolases; FDA approved drug targets:Small molecule drugs; Enzymes; Transporters:Accessory Factors Involved in Transport; Human disease related genes:Nervous system diseases:Eye disease; Predicted intracellular proteins; CD markers	Plasma membrane (Supported); Additional: Golgi apparatus	Cyclobenzaprine; Naloxone; (R)-3-hydroxytetradecanoic acid; Lauric acid; Eritoran; Golotimod; E5531; Myristic acid; Papain; Mifamurtide	(M264)PID TOLL ENDOGENOUS PATHWAY		1.0	1.0	1.0	1.0	1.0	1.0	1.0	1.0	1.0	1.0	1.0	1.0	1.0	1.0	1.0	1.0	1.0	1.0	0.0	0.0
ITGAL	3683	symbol	H. sapiens	3683	H. sapiens	ITGAL	integrin subunit alpha L	GO:0035683 memory T cell extravasation;GO:0002291 T cell activation via T cell receptor contact with antigen bound to MHC molecule on antigen presenting cell;GO:0072683 T cell extravasation		FDA approved drug targets:Small molecule drugs; Transporters:Accessory Factors Involved in Transport; FDA approved drug targets:Biotech drugs; Predicted intracellular proteins; CD markers		Efalizumab; Antithymocyte immunoglobulin (rabbit); Lovastatin; Simvastatin; Rosuvastatin; 1-Acetyl-4-(4-{4-[(2-Ethoxyphenyl)Thio]-3-Nitrophenyl}Pyridin-2-Yl)Piperazine; LFA703; (S)-2-((S)-3-isobutyl-2,5-dioxo-4-quinolin-3-ylmethyl-[1,4]diazepan-1yl)-N-methyl-3-naphtalen-2-yl-propionamide; 7A-[(4-cyanophenyl)methyl]-6-(3,5-dichlorophenyl)-5-oxo-2,3,5,7A-tetrahydro-1H-pyrrolo[1,2-A]pyrrole-7-carbon…	(M47)PID INTEGRIN CS PATHWAY; (M169)PID INTEGRIN2 PATHWAY; (M222)PID CXCR3 PATHWAY	(M5950)HALLMARK ALLOGRAFT REJECTION	1.0	0.0	0.0	1.0	1.0	0.0	1.0	0.0	0.0	0.0	0.0	1.0	0.0	1.0	1.0	0.0	0.0	0.0	1.0	0.0
CD4	920	symbol	H. sapiens	920	H. sapiens	CD4	CD4 molecule	GO:0035397 helper T cell enhancement of adaptive immune response;GO:0035723 interleukin-15-mediated signaling pathway;GO:0071350 cellular response to interleukin-15		Predicted intracellular proteins; Transporters:Accessory Factors Involved in Transport; CD markers; FDA approved drug targets:Biotech drugs	Plasma membrane (Approved)	Antithymocyte immunoglobulin (rabbit); Clenoliximab; Ibalizumab	(M243)PID ARF 3PATHWAY; (M290)PID IL12 STAT4 PATHWAY; (M196)PID IL23 PATHWAY	(M5950)HALLMARK ALLOGRAFT REJECTION	1.0	1.0	1.0	1.0	1.0	0.0	0.0	1.0	0.0	1.0	1.0	1.0	1.0	0.0	1.0	0.0	0.0	0.0	0.0	1.0
CCR7	1236	symbol	H. sapiens	1236	H. sapiens	CCR7	C-C motif chemokine receptor 7	GO:0038115 chemokine (C-C motif) ligand 19 signaling pathway;GO:2000526 positive regulation of glycoprotein biosynthetic process involved in immunological synapse formation;GO:2000522 positive regulation of immunological synapse formation		G-protein coupled receptors:GPCRs excl olfactory receptors; Cancer-related genes:Candidate cancer biomarkers; G-protein coupled receptors:Chemokines and chemotactic factors receptors; CD markers	Mitochondria (Enhanced)			(M5932)HALLMARK INFLAMMATORY RESPONSE	1.0	1.0	1.0	0.0	0.0	0.0	1.0	1.0	1.0	1.0	0.0	0.0	1.0	0.0	1.0	1.0	0.0	0.0	0.0	0.0
IL16	3603	symbol	H. sapiens	3603	H. sapiens	IL16	interleukin 16	GO:0032730 positive regulation of interleukin-1 alpha production;GO:0032650 regulation of interleukin-1 alpha production;GO:0050930 induction of positive chemotaxis		Predicted secreted proteins; Human disease related genes:Immune system diseases:Allergies and autoimmune diseases; Human disease related genes:Skin diseases:Skin and soft tissue diseases; Predicted intracellular proteins; Cancer-related genes:Candidate cancer biomarkers	Nuclear speckles (Supported); Additional: Cytosol;Plasma membrane		(M5883)NABA SECRETED FACTORS; (M5885)NABA MATRISOME ASSOCIATED; (M5889)NABA MATRISOME	(M5950)HALLMARK ALLOGRAFT REJECTION	0.0	0.0	0.0	0.0	0.0	0.0	0.0	1.0	1.0	1.0	0.0	0.0	0.0	0.0	1.0	0.0	0.0	0.0	0.0	0.0
TMEM176B	28959	symbol	H. sapiens	28959	H. sapiens	TMEM176B	transmembrane protein 176B	GO:2001199 negative regulation of dendritic cell differentiation;GO:2001198 regulation of dendritic cell differentiation;GO:0097028 dendritic cell differentiation		Transporters:Transporter channels and pores	Golgi apparatus (Approved); Additional: Nucleoplasm;Plasma membrane			(M5934)HALLMARK XENOBIOTIC METABOLISM; (M5953)HALLMARK KRAS SIGNALING UP	1.0	1.0	0.0	0.0	0.0	0.0	0.0	0.0	0.0	0.0	1.0	0.0	0.0	0.0	0.0	0.0	0.0	0.0	0.0	0.0
FPR1	2357	symbol	H. sapiens	2357	H. sapiens	FPR1	formyl peptide receptor 1	GO:0002430 complement receptor mediated signaling pathway;GO:0007263 nitric oxide mediated signal transduction;GO:0007200 phospholipase C-activating G protein-coupled receptor signaling pathway		G-protein coupled receptors:GPCRs excl olfactory receptors; G-protein coupled receptors:Chemokines and chemotactic factors receptors	Golgi apparatus (Approved); Additional: Nucleoli;Nucleoplasm	Nedocromil	(M174)PID UPA UPAR PATHWAY	(M5913)HALLMARK INTERFERON GAMMA RESPONSE; (M5932)HALLMARK INFLAMMATORY RESPONSE	0.0	0.0	1.0	0.0	0.0	0.0	1.0	0.0	0.0	1.0	0.0	1.0	0.0	0.0	1.0	0.0	0.0	0.0	1.0	0.0
NCKAP1L	3071	symbol	H. sapiens	3071	H. sapiens	NCKAP1L	NCK associated protein 1 like	GO:0043317 regulation of cytotoxic T cell degranulation;GO:0043318 negative regulation of cytotoxic T cell degranulation;GO:0043378 positive regulation of CD8-positive, alpha-beta T cell differentiation			Cytosol (Uncertain); Additional: Plasma membrane				1.0	1.0	1.0	0.0	0.0	1.0	0.0	0.0	1.0	0.0	1.0	0.0	0.0	0.0	1.0	0.0	1.0	0.0	1.0	1.0
CCL3	6348	symbol	H. sapiens	6348	H. sapiens	CCL3	C-C motif chemokine ligand 3	GO:0002278 eosinophil activation involved in immune response;GO:0043307 eosinophil activation;GO:0043308 eosinophil degranulation		Cancer-related genes:Candidate cancer biomarkers; Predicted secreted proteins		ROX-888	(M54)PID IL12 2PATHWAY; (M5883)NABA SECRETED FACTORS; (M5885)NABA MATRISOME ASSOCIATED		1.0	1.0	0.0	1.0	0.0	0.0	1.0	1.0	1.0	1.0	1.0	1.0	1.0	1.0	1.0	0.0	0.0	0.0	0.0	0.0
HCLS1	3059	symbol	H. sapiens	3059	H. sapiens	HCLS1	hematopoietic cell-specific Lyn substrate 1	GO:0030854 positive regulation of granulocyte differentiation;GO:0030852 regulation of granulocyte differentiation;GO:0045651 positive regulation of macrophage differentiation		Predicted intracellular proteins	Cytosol;Plasma membrane (Supported)		(M7)PID FCER1 PATHWAY	(M5898)HALLMARK DNA REPAIR; (M5950)HALLMARK ALLOGRAFT REJECTION	1.0	0.0	0.0	0.0	0.0	0.0	0.0	0.0	0.0	1.0	1.0	0.0	0.0	0.0	0.0	0.0	0.0	0.0	0.0	1.0
LY9	4063	symbol	H. sapiens	4063	H. sapiens	LY9	lymphocyte antigen 9	GO:0072540 T-helper 17 cell lineage commitment;GO:0072539 T-helper 17 cell differentiation;GO:0002295 T-helper cell lineage commitment		Predicted intracellular proteins; CD markers	Plasma membrane (Approved); Additional: Centriolar satellite				1.0	0.0	0.0	1.0	0.0	0.0	0.0	1.0	0.0	0.0	0.0	0.0	0.0	1.0	0.0	0.0	0.0	0.0	0.0	0.0
RASSF4	83937	symbol	H. sapiens	83937	H. sapiens	RASSF4	Ras association domain family member 4	GO:0007049 cell cycle;GO:0007165 signal transduction;GO:0023052 signaling		Predicted intracellular proteins	Nucleoli;Nucleoplasm (Approved); Additional: Cell Junctions;Cytokinetic bridge;Cytosol;Mitotic spindle				0.0	0.0	0.0	0.0	0.0	0.0	0.0	0.0	0.0	0.0	0.0	0.0	0.0	0.0	0.0	0.0	0.0	0.0	0.0	0.0
GBGT1	26301	symbol	H. sapiens	26301	H. sapiens	GBGT1	globoside alpha-1,3-N-acetylgalactosaminyltransferase 1 (FORS blood group)	GO:0030259 lipid glycosylation;GO:0009247 glycolipid biosynthetic process;GO:0006664 glycolipid metabolic process		Predicted intracellular proteins					0.0	0.0	0.0	0.0	0.0	0.0	0.0	0.0	0.0	0.0	0.0	0.0	0.0	0.0	0.0	0.0	0.0	0.0	0.0	0.0
AKNA	80709	symbol	H. sapiens	80709	H. sapiens	AKNA	AT-hook transcription factor	GO:0060234 neuroblast delamination;GO:0021849 neuroblast division in subventricular zone;GO:0060232 delamination		Predicted intracellular proteins	Centrosome;Nucleoplasm (Supported)				0.0	1.0	0.0	0.0	0.0	0.0	0.0	0.0	1.0	0.0	0.0	0.0	0.0	0.0	0.0	0.0	0.0	0.0	0.0	0.0
TCL1A	8115	symbol	H. sapiens	8115	H. sapiens	TCL1A	TCL1 family AKT coactivator A	GO:0010918 positive regulation of mitochondrial membrane potential;GO:0045838 positive regulation of membrane potential;GO:0051881 regulation of mitochondrial membrane potential		Predicted intracellular proteins; Disease related genes; Cancer-related genes	Cytosol;Endoplasmic reticulum (Enhanced); Additional: Nucleoplasm			(M5956)HALLMARK KRAS SIGNALING DN	0.0	0.0	0.0	0.0	0.0	0.0	0.0	0.0	0.0	1.0	0.0	0.0	0.0	0.0	0.0	0.0	0.0	0.0	0.0	0.0
SIGLEC10	89790	symbol	H. sapiens	89790	H. sapiens	SIGLEC10	sialic acid binding Ig like lectin 10	GO:0106015 negative regulation of inflammatory response to wounding;GO:0106014 regulation of inflammatory response to wounding;GO:1903035 negative regulation of response to wounding		Predicted intracellular proteins	Cytosol (Supported); Additional: Actin filaments;Plasma membrane				0.0	0.0	0.0	1.0	1.0	0.0	0.0	0.0	1.0	0.0	0.0	0.0	0.0	0.0	0.0	0.0	0.0	0.0	0.0	0.0
AC119396.1						None	None	None	None	None	None	None	None	None	nan	nan	nan	nan	nan	nan	nan	nan	nan	nan	nan	nan	nan	nan	nan	nan	nan	nan	nan	nan
TRPV2	51393	symbol	H. sapiens	51393	H. sapiens	TRPV2	transient receptor potential cation channel subfamily V member 2	GO:0090280 positive regulation of calcium ion import;GO:0098703 calcium ion import across plasma membrane;GO:0090279 regulation of calcium ion import		Predicted intracellular proteins; Transporters:Transporter channels and pores	Plasma membrane (Supported)	Cannabidiol; Tetrahydrocannabivarin; Medical Cannabis; Nabiximols; Cannabidivarin			0.0	0.0	0.0	0.0	0.0	0.0	0.0	0.0	0.0	0.0	0.0	0.0	0.0	0.0	0.0	0.0	0.0	0.0	0.0	0.0
SLCO2B1	11309	symbol	H. sapiens	11309	H. sapiens	SLCO2B1	solute carrier organic anion transporter family member 2B1	GO:0042167 heme catabolic process;GO:0046149 pigment catabolic process;GO:0006787 porphyrin-containing compound catabolic process		Predicted intracellular proteins; Transporters:Electrochemical Potential-driven transporters		Gemfibrozil; Telaprevir			0.0	0.0	0.0	0.0	0.0	0.0	0.0	0.0	0.0	0.0	0.0	0.0	0.0	0.0	0.0	0.0	0.0	0.0	0.0	0.0
PIK3R5	23533	symbol	H. sapiens	23533	H. sapiens	PIK3R5	phosphoinositide-3-kinase regulatory subunit 5	GO:0014065 phosphatidylinositol 3-kinase signaling;GO:0043551 regulation of phosphatidylinositol 3-kinase activity;GO:0043550 regulation of lipid kinase activity		Predicted intracellular proteins; Disease related genes; Human disease related genes:Nervous system diseases:Neurodegenerative diseases	Cytosol (Supported); Additional: Centriolar satellite		(M177)PID EPHA FWDPATHWAY; (M1315)SIG PIP3 SIGNALING IN B LYMPHOCYTES; (M5193)SIG CHEMOTAXIS	(M5897)HALLMARK IL6 JAK STAT3 SIGNALING; (M5921)HALLMARK COMPLEMENT; (M5932)HALLMARK INFLAMMATORY RESPONSE	0.0	0.0	0.0	0.0	0.0	0.0	0.0	0.0	0.0	0.0	0.0	1.0	0.0	0.0	1.0	0.0	0.0	0.0	0.0	0.0
CLNK	116449	symbol	H. sapiens	116449	H. sapiens	CLNK	cytokine dependent hematopoietic cell linker	GO:0002729 positive regulation of natural killer cell cytokine production;GO:0002727 regulation of natural killer cell cytokine production;GO:0032815 negative regulation of natural killer cell activation		Predicted intracellular proteins	Vesicles (Uncertain)				1.0	1.0	1.0	1.0	0.0	1.0	0.0	1.0	1.0	0.0	0.0	0.0	0.0	1.0	0.0	0.0	0.0	0.0	0.0	0.0
SLAMF6	114836	symbol	H. sapiens	114836	H. sapiens	SLAMF6	SLAM family member 6	GO:0072540 T-helper 17 cell lineage commitment;GO:0072539 T-helper 17 cell differentiation;GO:0002295 T-helper cell lineage commitment		CD markers	Cytosol;Plasma membrane (Approved)				1.0	0.0	1.0	1.0	1.0	1.0	0.0	1.0	1.0	0.0	0.0	0.0	0.0	1.0	0.0	0.0	0.0	0.0	0.0	0.0
IL12B	3593	symbol	H. sapiens	3593	H. sapiens	IL12B	interleukin 12B	GO:2000330 positive regulation of T-helper 17 cell lineage commitment;GO:0002860 positive regulation of natural killer cell mediated cytotoxicity directed against tumor cell target;GO:0051142 positive regulation of NK T cell proliferation		Human disease related genes:Immune system diseases:Primary immunodeficiency; Disease related genes; Predicted secreted proteins; FDA approved drug targets:Biotech drugs		5-Mercapto-2-Nitro-Benzoic Acid; Briakinumab; Ustekinumab; humanized SMART Anti-IL-12 Antibody; Tapinarof; Tildrakizumab; Risankizumab	(M36)PID IL27 PATHWAY; (M196)PID IL23 PATHWAY; (M54)PID IL12 2PATHWAY	(M5890)HALLMARK TNFA SIGNALING VIA NFKB; (M5932)HALLMARK INFLAMMATORY RESPONSE; (M5950)HALLMARK ALLOGRAFT REJECTION	1.0	1.0	1.0	1.0	0.0	1.0	0.0	1.0	1.0	1.0	1.0	1.0	1.0	1.0	0.0	0.0	0.0	0.0	0.0	0.0
FASLG	356	symbol	H. sapiens	356	H. sapiens	FASLG	Fas ligand	GO:1905780 regulation of phosphatidylserine exposure on apoptotic cell surface;GO:1905782 positive regulation of phosphatidylserine exposure on apoptotic cell surface;GO:0046666 retinal cell programmed cell death		Predicted secreted proteins; Cancer-related genes:Candidate cancer biomarkers; Human disease related genes:Immune system diseases:Primary immunodeficiency; RAS pathway related proteins; Disease related genes; CD markers			(M5060)SA FAS SIGNALING; (M7997)SA CASPASE CASCADE; (M235)PID TCR CALCIUM PATHWAY	(M5923)HALLMARK PI3K AKT MTOR SIGNALING; (M5902)HALLMARK APOPTOSIS; (M5950)HALLMARK ALLOGRAFT REJECTION	0.0	0.0	0.0	0.0	0.0	0.0	0.0	0.0	0.0	1.0	0.0	1.0	1.0	0.0	0.0	0.0	0.0	0.0	0.0	0.0
FCER1G	2207	symbol	H. sapiens	2207	H. sapiens	FCER1G	Fc epsilon receptor Ig	GO:0038156 interleukin-3-mediated signaling pathway;GO:0042590 antigen processing and presentation of exogenous peptide antigen via MHC class I;GO:0002283 neutrophil activation involved in immune response		FDA approved drug targets:Small molecule drugs		Benzylpenicilloyl polylysine	(M7)PID FCER1 PATHWAY	(M5921)HALLMARK COMPLEMENT; (M5953)HALLMARK KRAS SIGNALING UP	1.0	1.0	1.0	1.0	0.0	0.0	0.0	1.0	0.0	1.0	0.0	1.0	1.0	1.0	1.0	0.0	0.0	0.0	1.0	0.0
TNFRSF4	7293	symbol	H. sapiens	7293	H. sapiens	TNFRSF4	TNF receptor superfamily member 4	GO:0030890 positive regulation of B cell proliferation;GO:0002639 positive regulation of immunoglobulin production;GO:0033209 tumor necrosis factor-mediated signaling pathway		Disease related genes; Cancer-related genes:Candidate cancer biomarkers; Human disease related genes:Immune system diseases:Primary immunodeficiency; CD markers			(M272)PID CD8 TCR DOWNSTREAM PATHWAY	(M5947)HALLMARK IL2 STAT5 SIGNALING	1.0	1.0	0.0	0.0	0.0	1.0	1.0	0.0	0.0	1.0	0.0	0.0	0.0	0.0	0.0	0.0	1.0	0.0	0.0	0.0
JAK3	3718	symbol	H. sapiens	3718	H. sapiens	JAK3	Janus kinase 3	GO:0045219 regulation of FasL production;GO:0045221 negative regulation of FasL production;GO:0002731 negative regulation of dendritic cell cytokine production	yes	FDA approved drug targets:Small molecule drugs; Enzymes; Kinases:Tyr protein kinases; Human disease related genes:Immune system diseases:Primary immunodeficiency; ENZYME proteins:Transferases; Predicted intracellular proteins; Disease related genes; Cancer-related genes	Cytosol;Plasma membrane (Approved)	2-tert-butyl-9-fluoro-1,6-dihydrobenzo[h]imidazo[4,5-f]isoquinolin-7-one; R-348; Tofacitinib; Baricitinib; Fostamatinib; Zanubrutinib	(M1718)SIG IL4RECEPTOR IN B LYPHOCYTES; (M234)PID IL2 STAT5 PATHWAY; (M45)PID CD40 PATHWAY		1.0	1.0	0.0	1.0	0.0	1.0	0.0	0.0	0.0	1.0	1.0	1.0	0.0	0.0	1.0	0.0	0.0	1.0	0.0	0.0
CORO1A	11151	symbol	H. sapiens	11151	H. sapiens	CORO1A	coronin 1A	GO:0032796 uropod organization;GO:0061502 early endosome to recycling endosome transport;GO:0072679 thymocyte migration		Predicted intracellular proteins; Disease related genes; Human disease related genes:Immune system diseases:Primary immunodeficiency	Cytosol (Approved)			(M5924)HALLMARK MTORC1 SIGNALING	1.0	1.0	0.0	1.0	0.0	0.0	0.0	0.0	0.0	1.0	0.0	1.0	0.0	1.0	1.0	0.0	0.0	0.0	0.0	0.0
ALOX5	240	symbol	H. sapiens	240	H. sapiens	ALOX5	arachidonate 5-lipoxygenase	GO:1901753 leukotriene A4 biosynthetic process;GO:1901751 leukotriene A4 metabolic process;GO:0002538 arachidonic acid metabolite production involved in inflammatory response		Predicted intracellular proteins; Enzymes; ENZYME proteins:Oxidoreductases; FDA approved drug targets:Small molecule drugs	Nucleoplasm (Supported)	Vitamin E; Masoprocol; Aminosalicylic acid; Mesalazine; Montelukast; Diethylcarbamazine; Zileuton; Sulfasalazine; Meclofenamic acid; Balsalazide; Minocycline; Hyperforin; Resveratrol; Licofelone; MLN-977; Morniflumate; Diacerein; Fostamatinib; Rhein; alpha-Tocopherol succinate; D-alpha-Tocopherol acetate			0.0	1.0	0.0	0.0	0.0	0.0	1.0	0.0	1.0	1.0	0.0	1.0	0.0	0.0	1.0	0.0	0.0	0.0	1.0	0.0
MPP1	4354	symbol	H. sapiens	4354	H. sapiens	MPP1	MAGUK p55 scaffold protein 1	GO:0046710 GDP metabolic process;GO:0046037 GMP metabolic process;GO:0090022 regulation of neutrophil chemotaxis	yes	Predicted intracellular proteins	Plasma membrane (Supported); Additional: Centriolar satellite			(M5945)HALLMARK HEME METABOLISM	0.0	0.0	0.0	0.0	0.0	0.0	0.0	0.0	0.0	0.0	0.0	0.0	0.0	0.0	1.0	0.0	0.0	0.0	0.0	0.0
GIMAP6	474344	symbol	H. sapiens	474344	H. sapiens	GIMAP6	GTPase, IMAP family member 6			Predicted intracellular proteins					0.0	0.0	0.0	0.0	0.0	0.0	0.0	0.0	0.0	0.0	0.0	0.0	0.0	0.0	0.0	0.0	0.0	0.0	0.0	0.0
LILRB3	11025	symbol	H. sapiens	11025	H. sapiens	LILRB3	leukocyte immunoglobulin like receptor B3	GO:0045671 negative regulation of osteoclast differentiation;GO:0002762 negative regulation of myeloid leukocyte differentiation;GO:0045670 regulation of osteoclast differentiation		Predicted intracellular proteins; CD markers	Plasma membrane (Approved); Additional: Cytosol				0.0	1.0	0.0	1.0	1.0	0.0	0.0	0.0	0.0	1.0	1.0	0.0	0.0	0.0	0.0	0.0	0.0	0.0	1.0	0.0
IL12RB1	3594	symbol	H. sapiens	3594	H. sapiens	IL12RB1	interleukin 12 receptor subunit beta 1	GO:0038155 interleukin-23-mediated signaling pathway;GO:2000330 positive regulation of T-helper 17 cell lineage commitment;GO:0035722 interleukin-12-mediated signaling pathway		Human disease related genes:Immune system diseases:Primary immunodeficiency; Disease related genes; Predicted intracellular proteins; CD markers	Plasma membrane (Approved)		(M36)PID IL27 PATHWAY; (M196)PID IL23 PATHWAY; (M54)PID IL12 2PATHWAY	(M5897)HALLMARK IL6 JAK STAT3 SIGNALING; (M5950)HALLMARK ALLOGRAFT REJECTION	0.0	1.0	1.0	0.0	0.0	1.0	0.0	1.0	1.0	1.0	1.0	1.0	0.0	0.0	0.0	0.0	0.0	0.0	0.0	0.0
RASGRP2	10235	symbol	H. sapiens	10235	H. sapiens	RASGRP2	RAS guanyl releasing protein 2	GO:0071277 cellular response to calcium ion;GO:0051592 response to calcium ion;GO:0007265 Ras protein signal transduction		Predicted intracellular proteins; Disease related genes; RAS pathway related proteins; Human disease related genes:Cardiovascular diseases:Hematologic diseases	Plasma membrane (Supported)		(M269)PID RAS PATHWAY; (M88)PID CD8 TCR PATHWAY; (M34)PID TCR PATHWAY		0.0	0.0	0.0	0.0	1.0	0.0	0.0	0.0	0.0	0.0	0.0	0.0	0.0	0.0	1.0	0.0	0.0	0.0	0.0	0.0
APOBEC3H	164668	symbol	H. sapiens	164668	H. sapiens	APOBEC3H	apolipoprotein B mRNA editing enzyme catalytic subunit 3H	GO:0070383 DNA cytosine deamination;GO:0006216 cytidine catabolic process;GO:0009972 cytidine deamination		Predicted intracellular proteins; Enzymes; ENZYME proteins:Hydrolases	Cytosol;Nucleoplasm (Supported)				0.0	0.0	0.0	0.0	0.0	0.0	0.0	0.0	0.0	0.0	0.0	0.0	0.0	0.0	0.0	0.0	0.0	0.0	0.0	0.0
SLAMF8	56833	symbol	H. sapiens	56833	H. sapiens	SLAMF8	SLAM family member 8	GO:0002336 B-1 B cell lineage commitment;GO:2000509 negative regulation of dendritic cell chemotaxis;GO:0001923 B-1 B cell differentiation		CD markers					1.0	1.0	0.0	0.0	0.0	1.0	1.0	0.0	1.0	0.0	1.0	0.0	1.0	0.0	1.0	0.0	1.0	1.0	0.0	0.0
APOL6	80830	symbol	H. sapiens	80830	H. sapiens	APOL6	apolipoprotein L6	GO:0042157 lipoprotein metabolic process;GO:0006869 lipid transport;GO:0010876 lipid localization			Nuclear bodies;Nucleoplasm (Supported); Additional: Cytosol			(M5913)HALLMARK INTERFERON GAMMA RESPONSE	0.0	0.0	0.0	0.0	0.0	0.0	0.0	0.0	0.0	0.0	0.0	0.0	0.0	0.0	0.0	0.0	0.0	0.0	0.0	0.0
LYL1	4066	symbol	H. sapiens	4066	H. sapiens	LYL1	LYL1 basic helix-loop-helix family member	GO:0001955 blood vessel maturation;GO:0060216 definitive hemopoiesis;GO:0030183 B cell differentiation		Human disease related genes:Cancers:Cancers of haematopoietic and lymphoid tissues; Cancer-related genes; Predicted intracellular proteins; Disease related genes; Transcription factors:Basic domains	Nucleoplasm (Approved)				1.0	0.0	0.0	0.0	0.0	0.0	0.0	0.0	0.0	0.0	0.0	0.0	0.0	0.0	0.0	0.0	0.0	1.0	0.0	1.0
HSD17B14	51171	symbol	H. sapiens	51171	H. sapiens	HSD17B14	hydroxysteroid 17-beta dehydrogenase 14	GO:0006706 steroid catabolic process;GO:0008202 steroid metabolic process;GO:0016042 lipid catabolic process		Predicted intracellular proteins; Enzymes; ENZYME proteins:Oxidoreductases				(M5908)HALLMARK ANDROGEN RESPONSE	0.0	0.0	0.0	0.0	0.0	0.0	0.0	0.0	0.0	0.0	0.0	0.0	0.0	0.0	0.0	0.0	0.0	0.0	0.0	0.0
PLA2G7	7941	symbol	H. sapiens	7941	H. sapiens	PLA2G7	phospholipase A2 group VII	GO:0034441 plasma lipoprotein particle oxidation;GO:0044269 glycerol ether catabolic process;GO:0062234 platelet activating factor catabolic process		ENZYME proteins:Hydrolases; Enzymes; Predicted secreted proteins; Candidate cardiovascular disease genes; Potential drug targets; Disease related genes		Rilapladib; (1R)-1,2,2-trimethylpropyl (R)-methylphosphinate	(M163)PID LIS1 PATHWAY	(M5921)HALLMARK COMPLEMENT	0.0	0.0	0.0	0.0	0.0	0.0	0.0	0.0	1.0	0.0	0.0	0.0	0.0	0.0	1.0	0.0	0.0	0.0	0.0	0.0
PYHIN1	149628	symbol	H. sapiens	149628	H. sapiens	PYHIN1	pyrin and HIN domain family member 1	GO:1902164 positive regulation of DNA damage response, signal transduction by p53 class mediator resulting in transcription of p21 class mediator;GO:1902162 regulation of DNA damage response, signal transduction by p53 class mediator resulting in transcription of p21 class mediator;GO:0035457 cellular response to interferon-alpha		Predicted intracellular proteins	Nucleoli (Approved); Additional: Nucleoplasm				0.0	0.0	1.0	0.0	0.0	1.0	0.0	1.0	1.0	1.0	0.0	0.0	0.0	0.0	0.0	0.0	0.0	0.0	0.0	0.0
EVI2A	2123	symbol	H. sapiens	2123	H. sapiens	EVI2A	ecotropic viral integration site 2A				Nucleoplasm (Approved); Additional: Nuclear bodies				0.0	0.0	0.0	0.0	0.0	0.0	0.0	0.0	0.0	0.0	0.0	0.0	0.0	0.0	0.0	0.0	0.0	0.0	0.0	0.0
XCL2	6846	symbol	H. sapiens	6846	H. sapiens	XCL2	X-C motif chemokine ligand 2	GO:0010820 positive regulation of T cell chemotaxis;GO:0010819 regulation of T cell chemotaxis;GO:0140131 positive regulation of lymphocyte chemotaxis		Predicted secreted proteins			(M5883)NABA SECRETED FACTORS; (M5885)NABA MATRISOME ASSOCIATED; (M5889)NABA MATRISOME		0.0	0.0	0.0	0.0	0.0	0.0	1.0	0.0	1.0	1.0	0.0	0.0	0.0	0.0	1.0	0.0	0.0	0.0	0.0	0.0
IQGAP2	10788	symbol	H. sapiens	10788	H. sapiens	IQGAP2	IQ motif containing GTPase activating protein 2	GO:0070493 thrombin-activated receptor signaling pathway;GO:0034314 Arp2/3 complex-mediated actin nucleation;GO:0045010 actin nucleation		Predicted intracellular proteins	Plasma membrane;Vesicles (Approved)			(M5908)HALLMARK ANDROGEN RESPONSE	0.0	0.0	0.0	0.0	0.0	0.0	0.0	0.0	0.0	0.0	0.0	0.0	0.0	0.0	0.0	0.0	0.0	0.0	1.0	0.0
SIGLEC6	946	symbol	H. sapiens	946	H. sapiens	SIGLEC6	sialic acid binding Ig like lectin 6	GO:0007155 cell adhesion;GO:0007267 cell-cell signaling;GO:0023052 signaling		Predicted secreted proteins; CD markers	Cytosol;Plasma membrane (Approved)				0.0	0.0	0.0	0.0	1.0	0.0	0.0	0.0	0.0	0.0	0.0	0.0	0.0	0.0	0.0	0.0	0.0	0.0	0.0	0.0
HLA-DPB1	3115	symbol	H. sapiens	3115	H. sapiens	HLA-DPB1	major histocompatibility complex, class II, DP beta 1	GO:0002399 MHC class II protein complex assembly;GO:0002503 peptide antigen assembly with MHC class II protein complex;GO:0002396 MHC protein complex assembly		Human disease related genes:Immune system diseases:Allergies and autoimmune diseases; Human disease related genes:Cardiovascular diseases:Cardiac diseases; Human disease related genes:Skin diseases:Skin and soft tissue diseases	Cell Junctions (Approved); Additional: Nucleoplasm				0.0	1.0	1.0	1.0	1.0	0.0	0.0	1.0	0.0	1.0	0.0	1.0	0.0	0.0	0.0	0.0	0.0	0.0	0.0	0.0
CD53	963	symbol	H. sapiens	963	H. sapiens	CD53	CD53 molecule	GO:1901741 positive regulation of myoblast fusion;GO:1901739 regulation of myoblast fusion;GO:0060143 positive regulation of syncytium formation by plasma membrane fusion		Transporters:Accessory Factors Involved in Transport; CD markers					0.0	0.0	0.0	0.0	0.0	0.0	0.0	0.0	0.0	0.0	0.0	0.0	0.0	0.0	0.0	0.0	0.0	0.0	1.0	0.0
SH2B3	10019	symbol	H. sapiens	10019	H. sapiens	SH2B3	SH2B adaptor protein 3	GO:1900234 regulation of Kit signaling pathway;GO:1900235 negative regulation of Kit signaling pathway;GO:0035702 monocyte homeostasis		Predicted intracellular proteins; Disease related genes; Human disease related genes:Endocrine and metabolic diseases:Diabetes; Cancer-related genes	Nucleoplasm (Approved)	Pazopanib	(M233)PID EPO PATHWAY; (M231)PID KIT PATHWAY	(M5921)HALLMARK COMPLEMENT	1.0	1.0	0.0	0.0	0.0	0.0	0.0	0.0	0.0	1.0	0.0	0.0	0.0	0.0	1.0	0.0	0.0	0.0	0.0	1.0
PNOC	5368	symbol	H. sapiens	5368	H. sapiens	PNOC	prepronociceptin	GO:0007218 neuropeptide signaling pathway;GO:0007565 female pregnancy;GO:0044703 multi-organism reproductive process		Predicted intracellular proteins; Predicted secreted proteins; Transporters:Transporter channels and pores					0.0	0.0	0.0	0.0	0.0	0.0	0.0	0.0	0.0	0.0	0.0	0.0	0.0	0.0	1.0	0.0	0.0	0.0	0.0	0.0
CD84	8832	symbol	H. sapiens	8832	H. sapiens	CD84	CD84 molecule	GO:0032685 negative regulation of granulocyte macrophage colony-stimulating factor production;GO:0032701 negative regulation of interleukin-18 production;GO:0043305 negative regulation of mast cell degranulation		CD markers	Plasma membrane (Enhanced); Additional: Vesicles				1.0	1.0	0.0	1.0	0.0	1.0	0.0	1.0	0.0	0.0	0.0	0.0	0.0	0.0	0.0	0.0	0.0	0.0	0.0	1.0
HNMT	3176	symbol	H. sapiens	3176	H. sapiens	HNMT	histamine N-methyltransferase	GO:0001695 histamine catabolic process;GO:0052805 imidazole-containing compound catabolic process;GO:0001692 histamine metabolic process		Enzymes; Human disease related genes:Other diseases:Mental and behavioural disorders; Potential drug targets; ENZYME proteins:Transferases; Predicted intracellular proteins; Disease related genes	Cytosol;Nucleoplasm (Approved); Additional: Centrosome	Amodiaquine; S-adenosyl-L-homocysteine; Metoprine; SKF-91488; Harmaline			0.0	0.0	0.0	0.0	0.0	0.0	0.0	0.0	0.0	0.0	0.0	0.0	0.0	0.0	0.0	0.0	0.0	0.0	0.0	0.0
DNAJC5B	85479	symbol	H. sapiens	85479	H. sapiens	DNAJC5B	DnaJ heat shock protein family (Hsp40) member C5 beta			Predicted intracellular proteins					0.0	0.0	0.0	0.0	0.0	0.0	0.0	0.0	0.0	0.0	0.0	0.0	0.0	0.0	0.0	0.0	0.0	0.0	0.0	0.0
GAPT	202309	symbol	H. sapiens	202309	H. sapiens	GAPT	GRB2 binding adaptor protein, transmembrane	GO:0002322 B cell proliferation involved in immune response;GO:0001782 B cell homeostasis;GO:0002381 immunoglobulin production involved in immunoglobulin-mediated immune response		Predicted intracellular proteins	Plasma membrane (Supported); Additional: Golgi apparatus;Vesicles				1.0	0.0	0.0	1.0	0.0	0.0	0.0	0.0	0.0	0.0	0.0	1.0	0.0	1.0	0.0	0.0	0.0	1.0	0.0	1.0
CCL5	6352	symbol	H. sapiens	6352	H. sapiens	CCL5	C-C motif chemokine ligand 5	GO:2000503 positive regulation of natural killer cell chemotaxis;GO:0031584 activation of phospholipase D activity;GO:0033634 positive regulation of cell-cell adhesion mediated by integrin		Human disease related genes:Immune system diseases:Allergies and autoimmune diseases; Cancer-related genes:Candidate cancer biomarkers; Human disease related genes:Skin diseases:Skin and soft tissue diseases; Predicted secreted proteins		Heparin Disaccharide I-S; Heparin Disaccharide Iii-S	(M165)PID SYNDECAN 4 PATHWAY; (M198)PID SYNDECAN 1 PATHWAY; (M254)PID MYC REPRESS PATHWAY	(M5890)HALLMARK TNFA SIGNALING VIA NFKB; (M5913)HALLMARK INTERFERON GAMMA RESPONSE; (M5921)HALLMARK COMPLEMENT	1.0	1.0	1.0	0.0	0.0	1.0	1.0	0.0	1.0	1.0	0.0	1.0	1.0	0.0	1.0	0.0	0.0	0.0	0.0	0.0
SLC6A12	6539	symbol	H. sapiens	6539	H. sapiens	SLC6A12	solute carrier family 6 member 12	GO:0031460 glycine betaine transport;GO:0051936 gamma-aminobutyric acid reuptake;GO:0051933 amino acid neurotransmitter reuptake		Predicted intracellular proteins; Transporters:Electrochemical Potential-driven transporters	Vesicles (Approved)	Guvacine		(M5941)HALLMARK UV RESPONSE UP; (M5934)HALLMARK XENOBIOTIC METABOLISM	0.0	0.0	0.0	0.0	0.0	0.0	0.0	0.0	0.0	0.0	0.0	0.0	0.0	0.0	0.0	0.0	0.0	0.0	0.0	0.0
APBB1IP	54518	symbol	H. sapiens	54518	H. sapiens	APBB1IP	amyloid beta precursor protein binding family B member 1 interacting protein	GO:0002291 T cell activation via T cell receptor contact with antigen bound to MHC molecule on antigen presenting cell;GO:0002286 T cell activation involved in immune response;GO:0002285 lymphocyte activation involved in immune response		Predicted intracellular proteins	Cytosol;Plasma membrane (Enhanced)				1.0	1.0	0.0	1.0	0.0	0.0	0.0	0.0	0.0	0.0	0.0	0.0	0.0	1.0	0.0	0.0	0.0	0.0	0.0	1.0
MPEG1	219972	symbol	H. sapiens	219972	H. sapiens	MPEG1	macrophage expressed 1	GO:0035915 pore formation in membrane of another organism;GO:0051673 membrane disruption in another organism;GO:0035821 modulation of process of another organism		Predicted secreted proteins; Transporters:Transporter channels and pores					0.0	0.0	0.0	0.0	0.0	0.0	0.0	0.0	0.0	0.0	0.0	0.0	1.0	0.0	0.0	0.0	0.0	0.0	0.0	0.0
C1QC	714	symbol	H. sapiens	714	H. sapiens	C1QC	complement C1q C chain	GO:0030853 negative regulation of granulocyte differentiation;GO:0045650 negative regulation of macrophage differentiation;GO:0098883 synapse pruning		Disease related genes; Predicted secreted proteins; Human disease related genes:Immune system diseases:Primary immunodeficiency		Cetuximab; Palivizumab; Daclizumab; Bevacizumab; Zinc; Copper; Zinc acetate; Zinc chloride; Zinc sulfate, unspecified form	(M5880)NABA ECM AFFILIATED; (M5885)NABA MATRISOME ASSOCIATED; (M5889)NABA MATRISOME	(M5921)HALLMARK COMPLEMENT	0.0	1.0	1.0	1.0	0.0	0.0	0.0	0.0	0.0	0.0	1.0	1.0	0.0	0.0	0.0	0.0	0.0	0.0	0.0	1.0
CX3CR1	1524	symbol	H. sapiens	1524	H. sapiens	CX3CR1	C-X3-C motif chemokine receptor 1	GO:0150089 multiple spine synapse organization;GO:0150090 multiple spine synapse organization, single dendrite;GO:1904150 negative regulation of microglial cell mediated cytotoxicity		G-protein coupled receptors:GPCRs excl olfactory receptors; Human disease related genes:Cardiovascular diseases:Vascular diseases; G-protein coupled receptors:Chemokines and chemotactic factors receptors; Human disease related genes:Nervous system diseases:Eye disease; Potential drug targets; Disease related genes	Plasma membrane (Approved)				1.0	1.0	0.0	1.0	0.0	1.0	1.0	0.0	1.0	1.0	0.0	0.0	1.0	1.0	1.0	0.0	0.0	0.0	0.0	0.0
CCR5	1234	symbol	H. sapiens	1234	H. sapiens	CCR5	C-C motif chemokine receptor 5	GO:0014808 release of sequestered calcium ion into cytosol by sarcoplasmic reticulum;GO:1903514 release of sequestered calcium ion into cytosol by endoplasmic reticulum;GO:0070296 sarcoplasmic reticulum calcium ion transport		FDA approved drug targets:Small molecule drugs; G-protein coupled receptors:GPCRs excl olfactory receptors; G-protein coupled receptors:Chemokines and chemotactic factors receptors; Human disease related genes:Immune system diseases:Allergies and autoimmune diseases; Disease related genes; CD markers		Maraviroc; AMD-070; CCR5 mAb; Leronlimab; Aplaviroc; Vicriviroc; Ibalizumab; INCB-9471	(M54)PID IL12 2PATHWAY	(M5950)HALLMARK ALLOGRAFT REJECTION	0.0	0.0	0.0	0.0	0.0	0.0	1.0	0.0	0.0	1.0	0.0	1.0	1.0	0.0	1.0	0.0	0.0	0.0	0.0	0.0
CR2	1380	symbol	H. sapiens	1380	H. sapiens	CR2	complement C3d receptor 2	GO:0045959 negative regulation of complement activation, classical pathway;GO:0030450 regulation of complement activation, classical pathway;GO:0002924 negative regulation of humoral immune response mediated by circulating immunoglobulin		Human disease related genes:Immune system diseases:Primary immunodeficiency; Disease related genes; Predicted intracellular proteins; CD markers			(M8626)SIG BCR SIGNALING PATHWAY	(M5921)HALLMARK COMPLEMENT	1.0	1.0	1.0	1.0	0.0	1.0	0.0	0.0	0.0	0.0	1.0	1.0	0.0	0.0	0.0	1.0	0.0	1.0	0.0	0.0
SOWAHD	347454	symbol	H. sapiens	347454	H. sapiens	SOWAHD	sosondowah ankyrin repeat domain family member D			Predicted intracellular proteins					0.0	0.0	0.0	0.0	0.0	0.0	0.0	0.0	0.0	0.0	0.0	0.0	0.0	0.0	0.0	0.0	0.0	0.0	0.0	0.0
CMKLR1	1240	symbol	H. sapiens	1240	H. sapiens	CMKLR1	chemerin chemokine-like receptor 1	GO:0002430 complement receptor mediated signaling pathway;GO:0032695 negative regulation of interleukin-12 production;GO:0010759 positive regulation of macrophage chemotaxis		G-protein coupled receptors:GPCRs excl olfactory receptors; Transporters				(M5913)HALLMARK INTERFERON GAMMA RESPONSE; (M5932)HALLMARK INFLAMMATORY RESPONSE; (M5953)HALLMARK KRAS SIGNALING UP	0.0	0.0	1.0	0.0	0.0	0.0	1.0	0.0	1.0	1.0	0.0	0.0	0.0	0.0	1.0	0.0	0.0	0.0	0.0	0.0
FCRL6	343413	symbol	H. sapiens	343413	H. sapiens	FCRL6	Fc receptor like 6	GO:0007166 cell surface receptor signaling pathway;GO:0007165 signal transduction;GO:0023052 signaling		Predicted intracellular proteins					0.0	0.0	0.0	0.0	0.0	0.0	0.0	0.0	0.0	0.0	0.0	0.0	0.0	0.0	0.0	0.0	0.0	0.0	0.0	0.0
NCR1	9437	symbol	H. sapiens	9437	H. sapiens	NCR1	natural cytotoxicity triggering receptor 1	GO:0042269 regulation of natural killer cell mediated cytotoxicity;GO:0006968 cellular defense response;GO:0002715 regulation of natural killer cell mediated immunity		CD markers	Endoplasmic reticulum (Approved)			(M5950)HALLMARK ALLOGRAFT REJECTION	1.0	0.0	0.0	0.0	1.0	1.0	0.0	0.0	1.0	0.0	0.0	0.0	0.0	0.0	0.0	0.0	0.0	0.0	0.0	0.0
RASGRP4	115727	symbol	H. sapiens	115727	H. sapiens	RASGRP4	RAS guanyl releasing protein 4	GO:0007202 activation of phospholipase C activity;GO:0010863 positive regulation of phospholipase C activity;GO:1900274 regulation of phospholipase C activity		Predicted intracellular proteins; RAS pathway related proteins	Cytosol;Nucleoplasm (Supported); Additional: Plasma membrane		(M269)PID RAS PATHWAY		1.0	0.0	0.0	0.0	0.0	0.0	0.0	0.0	0.0	0.0	0.0	0.0	0.0	0.0	0.0	0.0	0.0	0.0	0.0	0.0
PIM2	11040	symbol	H. sapiens	11040	H. sapiens	PIM2	Pim-2 proto-oncogene, serine/threonine kinase	GO:0000082 G1/S transition of mitotic cell cycle;GO:0044843 cell cycle G1/S phase transition;GO:0010508 positive regulation of autophagy	yes	Enzymes; Kinases:CAMK Ser/Thr protein kinases; ENZYME proteins:Transferases; Predicted intracellular proteins; Cancer-related genes:Candidate cancer biomarkers	Cytosol (Approved)				0.0	1.0	0.0	0.0	0.0	0.0	0.0	0.0	0.0	0.0	0.0	0.0	0.0	0.0	0.0	0.0	0.0	0.0	0.0	0.0
FOLR2	2350	symbol	H. sapiens	2350	H. sapiens	FOLR2	folate receptor beta	GO:0071231 cellular response to folic acid;GO:1904447 folate import across plasma membrane;GO:0098838 folate transmembrane transport		Predicted intracellular proteins; Predicted secreted proteins		Folic acid; Vintafolide			0.0	0.0	0.0	0.0	0.0	0.0	1.0	0.0	0.0	0.0	0.0	0.0	0.0	0.0	0.0	0.0	0.0	0.0	0.0	0.0
ITGA4	3676	symbol	H. sapiens	3676	H. sapiens	ITGA4	integrin subunit alpha 4	GO:0043496 regulation of protein homodimerization activity;GO:0090074 negative regulation of protein homodimerization activity;GO:1990771 clathrin-dependent extracellular exosome endocytosis		Predicted intracellular proteins; Cancer-related genes:Candidate cancer biomarkers; CD markers; FDA approved drug targets:Biotech drugs	Plasma membrane (Approved)	Natalizumab; ATL1102; CDP323; R1295; R411; Tinzaparin; Vedolizumab	(M212)PID INTEGRIN5 PATHWAY; (M274)PID LYMPH ANGIOGENESIS PATHWAY; (M47)PID INTEGRIN CS PATHWAY	(M5897)HALLMARK IL6 JAK STAT3 SIGNALING	1.0	1.0	0.0	0.0	1.0	0.0	0.0	0.0	0.0	1.0	0.0	1.0	0.0	0.0	1.0	0.0	0.0	1.0	0.0	0.0
PLCB2	5330	symbol	H. sapiens	5330	H. sapiens	PLCB2	phospholipase C beta 2	GO:0007202 activation of phospholipase C activity;GO:0001580 detection of chemical stimulus involved in sensory perception of bitter taste;GO:0010863 positive regulation of phospholipase C activity		Predicted intracellular proteins; Enzymes; ENZYME proteins:Hydrolases	Cytosol;Plasma membrane (Approved)		(M138)PID THROMBIN PAR4 PATHWAY; (M103)PID S1P S1P1 PATHWAY; (M252)PID IL8 CXCR1 PATHWAY	(M5902)HALLMARK APOPTOSIS	0.0	0.0	0.0	0.0	0.0	0.0	0.0	0.0	0.0	0.0	0.0	0.0	0.0	0.0	1.0	0.0	0.0	0.0	0.0	0.0
FCN1	2219	symbol	H. sapiens	2219	H. sapiens	FCN1	ficolin 1	GO:0043654 recognition of apoptotic cell;GO:0002752 cell surface pattern recognition receptor signaling pathway;GO:1903028 positive regulation of opsonization		Predicted secreted proteins			(M5880)NABA ECM AFFILIATED; (M5885)NABA MATRISOME ASSOCIATED; (M5889)NABA MATRISOME	(M5921)HALLMARK COMPLEMENT	0.0	0.0	1.0	1.0	0.0	1.0	0.0	1.0	1.0	0.0	0.0	0.0	0.0	0.0	0.0	0.0	0.0	0.0	1.0	0.0
SIGLEC14	100049587	symbol	H. sapiens	100049587	H. sapiens	SIGLEC14	sialic acid binding Ig like lectin 14	GO:0007155 cell adhesion;GO:0009987 cellular process;GO:0008150 biological_process			Vesicles (Uncertain); Additional: Plasma membrane				0.0	0.0	0.0	0.0	0.0	0.0	0.0	0.0	0.0	0.0	0.0	0.0	0.0	0.0	0.0	0.0	0.0	0.0	1.0	0.0
NR1H3	10062	symbol	H. sapiens	10062	H. sapiens	NR1H3	nuclear receptor subfamily 1 group H member 3	GO:0090341 negative regulation of secretion of lysosomal enzymes;GO:0090182 regulation of secretion of lysosomal enzymes;GO:0090188 negative regulation of pancreatic juice secretion		Predicted intracellular proteins; Transcription factors:Zinc-coordinating DNA-binding domains; Nuclear receptors	Nucleoplasm (Approved); Additional: Cytosol	TO-901317; N-(TERT-BUTYL)-3,5-DIMETHYL-N'-[(5-METHYL-2,3-DIHYDRO-1,4-BENZODIOXIN-6-YL)CARBONYL]BENZOHYDRAZIDE; 1-BENZYL-3-(4-METHOXYPHENYLAMINO)-4-PHENYLPYRROLE-2,5-DIONE; (2E,4E)-11-METHOXY-3,7,11-TRIMETHYLDODECA-2,4-DIENOIC ACID; Diacerein; Rhein	(M162)PID RXR VDR PATHWAY		0.0	1.0	0.0	0.0	0.0	1.0	0.0	0.0	1.0	0.0	0.0	0.0	1.0	0.0	0.0	0.0	0.0	0.0	0.0	0.0
TMEM156	80008	symbol	H. sapiens	80008	H. sapiens	TMEM156	transmembrane protein 156								0.0	0.0	0.0	0.0	0.0	0.0	0.0	0.0	0.0	0.0	0.0	0.0	0.0	0.0	0.0	0.0	0.0	0.0	0.0	0.0
LILRB4	11006	symbol	H. sapiens	11006	H. sapiens	LILRB4	leukocyte immunoglobulin like receptor B4	GO:0045584 negative regulation of cytotoxic T cell differentiation;GO:0140105 interleukin-10-mediated signaling pathway;GO:0150102 negative regulation of monocyte activation		Predicted intracellular proteins; CD markers					1.0	1.0	1.0	1.0	1.0	1.0	0.0	1.0	0.0	1.0	1.0	0.0	0.0	0.0	0.0	0.0	0.0	0.0	0.0	0.0
S1PR4	8698	symbol	H. sapiens	8698	H. sapiens	S1PR4	sphingosine-1-phosphate receptor 4	GO:0003376 sphingosine-1-phosphate receptor signaling pathway;GO:0090520 sphingolipid mediated signaling pathway;GO:0007202 activation of phospholipase C activity		G-protein coupled receptors:Lysolipids receptors; G-protein coupled receptors:GPCRs excl olfactory receptors	Mitochondria (Supported)	Fingolimod	(M64)PID S1P S1P4 PATHWAY; (M155)PID S1P META PATHWAY		0.0	0.0	0.0	0.0	0.0	0.0	0.0	0.0	0.0	0.0	0.0	0.0	0.0	0.0	1.0	0.0	0.0	0.0	0.0	0.0
ADAMDEC1	27299	symbol	H. sapiens	27299	H. sapiens	ADAMDEC1	ADAM like decysin 1	GO:0007162 negative regulation of cell adhesion;GO:0030155 regulation of cell adhesion;GO:0006508 proteolysis		Predicted intracellular proteins; Predicted secreted proteins			(M3468)NABA ECM REGULATORS; (M5885)NABA MATRISOME ASSOCIATED; (M5889)NABA MATRISOME	(M5953)HALLMARK KRAS SIGNALING UP	0.0	1.0	0.0	0.0	0.0	0.0	0.0	0.0	0.0	0.0	0.0	0.0	0.0	0.0	0.0	0.0	0.0	0.0	0.0	0.0
TIGIT	201633	symbol	H. sapiens	201633	H. sapiens	TIGIT	T cell immunoreceptor with Ig and ITIM domains	GO:0032695 negative regulation of interleukin-12 production;GO:0032733 positive regulation of interleukin-10 production;GO:0032655 regulation of interleukin-12 production							0.0	1.0	0.0	0.0	0.0	0.0	0.0	1.0	0.0	0.0	0.0	1.0	0.0	0.0	0.0	0.0	0.0	0.0	0.0	0.0
NUGGC	389643	symbol	H. sapiens	389643	H. sapiens	NUGGC	nuclear GTPase, germinal center associated	GO:0033262 regulation of nuclear cell cycle DNA replication;GO:0090329 regulation of DNA-templated DNA replication;GO:0006275 regulation of DNA replication		Predicted intracellular proteins					0.0	0.0	0.0	0.0	0.0	0.0	0.0	0.0	0.0	0.0	0.0	0.0	1.0	0.0	0.0	0.0	0.0	0.0	0.0	0.0
SLFN12L	100506736	symbol	H. sapiens	100506736	H. sapiens	SLFN12L	schlafen family member 12 like								0.0	0.0	0.0	0.0	0.0	0.0	0.0	0.0	0.0	0.0	0.0	0.0	0.0	0.0	0.0	0.0	0.0	0.0	0.0	0.0
RCSD1	92241	symbol	H. sapiens	92241	H. sapiens	RCSD1	RCSD domain containing 1	GO:0071474 cellular hyperosmotic response;GO:0006972 hyperosmotic response;GO:0003009 skeletal muscle contraction		Predicted intracellular proteins	Plasma membrane (Approved)				0.0	0.0	0.0	0.0	0.0	0.0	0.0	0.0	0.0	0.0	0.0	0.0	0.0	0.0	0.0	0.0	0.0	0.0	0.0	0.0
SIGLEC5	8778	symbol	H. sapiens	8778	H. sapiens	SIGLEC5	sialic acid binding Ig like lectin 5	GO:0007155 cell adhesion;GO:0009987 cellular process;GO:0008150 biological_process							0.0	0.0	0.0	0.0	1.0	0.0	0.0	0.0	0.0	0.0	0.0	0.0	0.0	0.0	0.0	0.0	0.0	0.0	1.0	0.0
CCR8	1237	symbol	H. sapiens	1237	H. sapiens	CCR8	C-C motif chemokine receptor 8	GO:0070098 chemokine-mediated signaling pathway;GO:1990868 response to chemokine;GO:1990869 cellular response to chemokine		G-protein coupled receptors:GPCRs excl olfactory receptors; Predicted intracellular proteins; G-protein coupled receptors:Chemokines and chemotactic factors receptors; CD markers				(M5956)HALLMARK KRAS SIGNALING DN	0.0	0.0	0.0	0.0	0.0	0.0	0.0	0.0	0.0	1.0	0.0	0.0	0.0	0.0	1.0	0.0	0.0	0.0	0.0	0.0
IKZF1	10320	symbol	H. sapiens	10320	H. sapiens	IKZF1	IKAROS family zinc finger 1	GO:0030218 erythrocyte differentiation;GO:0034101 erythrocyte homeostasis;GO:0007498 mesoderm development		Transcription factors:Zinc-coordinating DNA-binding domains; Human disease related genes:Immune system diseases:Primary immunodeficiency; Predicted intracellular proteins; Disease related genes; Cancer-related genes	Nucleoplasm (Supported); Additional: Cytosol		(M60)PID NFAT TFPATHWAY	(M5953)HALLMARK KRAS SIGNALING UP	1.0	0.0	0.0	0.0	0.0	0.0	0.0	0.0	0.0	0.0	0.0	0.0	0.0	0.0	0.0	0.0	0.0	0.0	0.0	0.0
PHACTR1	221692	symbol	H. sapiens	221692	H. sapiens	PHACTR1	phosphatase and actin regulator 1	GO:0140059 dendrite arborization;GO:0140058 neuron projection arborization;GO:0030038 contractile actin filament bundle assembly		Predicted intracellular proteins; Disease related genes; Human disease related genes:Nervous system diseases:Epilepsy	Plasma membrane (Uncertain)				0.0	0.0	0.0	0.0	0.0	0.0	0.0	0.0	0.0	0.0	0.0	0.0	0.0	0.0	0.0	0.0	0.0	0.0	0.0	0.0
ARHGAP30	257106	symbol	H. sapiens	257106	H. sapiens	ARHGAP30	Rho GTPase activating protein 30	GO:0007264 small GTPase mediated signal transduction;GO:0051056 regulation of small GTPase mediated signal transduction;GO:0035556 intracellular signal transduction		Predicted intracellular proteins	Vesicles (Supported)				0.0	0.0	0.0	0.0	0.0	0.0	0.0	0.0	0.0	0.0	0.0	0.0	0.0	0.0	0.0	0.0	0.0	0.0	0.0	0.0
HLA-DRB5	3127	symbol	H. sapiens	3127	H. sapiens	HLA-DRB5	major histocompatibility complex, class II, DR beta 5	GO:0002399 MHC class II protein complex assembly;GO:0002503 peptide antigen assembly with MHC class II protein complex;GO:0002396 MHC protein complex assembly		Human disease related genes:Cancers:Cancers of haematopoietic and lymphoid tissues					0.0	1.0	0.0	1.0	1.0	0.0	0.0	0.0	0.0	1.0	0.0	1.0	0.0	0.0	0.0	0.0	0.0	0.0	0.0	0.0
CD37	951	symbol	H. sapiens	951	H. sapiens	CD37	CD37 molecule			Predicted intracellular proteins; CD markers	Golgi apparatus (Approved); Additional: Plasma membrane			(M5953)HALLMARK KRAS SIGNALING UP	0.0	0.0	0.0	0.0	0.0	0.0	0.0	0.0	0.0	0.0	0.0	1.0	0.0	0.0	0.0	0.0	0.0	0.0	0.0	1.0
CR1	1378	symbol	H. sapiens	1378	H. sapiens	CR1	complement C3b/C4b receptor 1 (Knops blood group)	GO:0002435 immune complex clearance by erythrocytes;GO:1900099 negative regulation of plasma cell differentiation;GO:0001970 positive regulation of activation of membrane attack complex		Blood group antigen proteins; CD markers				(M5921)HALLMARK COMPLEMENT	0.0	1.0	1.0	1.0	0.0	1.0	0.0	1.0	1.0	0.0	1.0	1.0	0.0	0.0	0.0	1.0	1.0	0.0	1.0	0.0
ZNF683	257101	symbol	H. sapiens	257101	H. sapiens	ZNF683	zinc finger protein 683	GO:0033082 regulation of extrathymic T cell differentiation;GO:0032826 regulation of natural killer cell differentiation involved in immune response;GO:0051136 regulation of NK T cell differentiation		Predicted intracellular proteins; Transcription factors:Zinc-coordinating DNA-binding domains					0.0	1.0	0.0	1.0	0.0	1.0	0.0	0.0	0.0	0.0	1.0	0.0	0.0	0.0	0.0	0.0	0.0	0.0	0.0	0.0
ANKRD44	91526	symbol	H. sapiens	91526	H. sapiens	ANKRD44	ankyrin repeat domain 44			Predicted intracellular proteins	Mitochondria (Approved); Additional: Nuclear speckles				0.0	0.0	0.0	0.0	0.0	0.0	0.0	0.0	0.0	0.0	0.0	0.0	0.0	0.0	0.0	0.0	0.0	0.0	0.0	0.0
GIMAP1	170575	symbol	H. sapiens	170575	H. sapiens	GIMAP1	GTPase, IMAP family member 1				Endoplasmic reticulum (Supported)				0.0	0.0	0.0	0.0	0.0	0.0	0.0	0.0	0.0	0.0	0.0	0.0	0.0	0.0	0.0	0.0	0.0	0.0	0.0	0.0
IL2RA	3559	symbol	H. sapiens	3559	H. sapiens	IL2RA	interleukin 2 receptor subunit alpha	GO:0046013 regulation of T cell homeostatic proliferation;GO:0038110 interleukin-2-mediated signaling pathway;GO:0071352 cellular response to interleukin-2		FDA approved drug targets:Biotech drugs; Cancer-related genes:Candidate cancer biomarkers; Human disease related genes:Endocrine and metabolic diseases:Diabetes; Human disease related genes:Immune system diseases:Primary immunodeficiency; Predicted intracellular proteins; Disease related genes; CD markers		Denileukin diftitox; Aldesleukin; Basiliximab; Daclizumab	(M235)PID TCR CALCIUM PATHWAY; (M234)PID IL2 STAT5 PATHWAY; (M290)PID IL12 STAT4 PATHWAY	(M5897)HALLMARK IL6 JAK STAT3 SIGNALING; (M5947)HALLMARK IL2 STAT5 SIGNALING; (M5950)HALLMARK ALLOGRAFT REJECTION	1.0	1.0	0.0	0.0	0.0	0.0	1.0	0.0	1.0	1.0	1.0	1.0	0.0	0.0	0.0	0.0	0.0	0.0	0.0	0.0
APOL3	80833	symbol	H. sapiens	80833	H. sapiens	APOL3	apolipoprotein L3	GO:0042157 lipoprotein metabolic process;GO:0043123 positive regulation of I-kappaB kinase/NF-kappaB signaling;GO:0043122 regulation of I-kappaB kinase/NF-kappaB signaling		Predicted intracellular proteins					0.0	0.0	0.0	0.0	0.0	0.0	1.0	0.0	0.0	0.0	0.0	0.0	0.0	0.0	0.0	0.0	0.0	0.0	0.0	0.0
IPCEF1	26034	symbol	H. sapiens	26034	H. sapiens	IPCEF1	interaction protein for cytohesin exchange factors 1	GO:0015671 oxygen transport;GO:0015669 gas transport;GO:0098869 cellular oxidant detoxification		Predicted intracellular proteins	Nuclear speckles;Plasma membrane (Approved); Additional: Cytoplasmic bodies;Nucleoli		(M12771)SA PTEN PATHWAY; (M86)PID ARF6 PATHWAY	(M5938)HALLMARK REACTIVE OXYGEN SPECIES PATHWAY	0.0	0.0	0.0	0.0	0.0	0.0	0.0	0.0	0.0	0.0	0.0	0.0	0.0	0.0	0.0	0.0	0.0	0.0	0.0	0.0
SIRPB2	284759	symbol	H. sapiens	284759	H. sapiens	SIRPB2	signal regulatory protein beta 2				Nuclear bodies (Approved)				0.0	0.0	0.0	0.0	0.0	0.0	0.0	0.0	0.0	0.0	0.0	0.0	0.0	0.0	0.0	0.0	0.0	0.0	0.0	0.0
SP140	11262	symbol	H. sapiens	11262	H. sapiens	SP140	SP140 nuclear body protein	GO:0006952 defense response;GO:0006357 regulation of transcription by RNA polymerase II;GO:0006950 response to stress		Predicted intracellular proteins; Transcription factors:alpha-Helices exposed by beta-structures	Nucleoli fibrillar center (Approved); Additional: Mitochondria				0.0	0.0	0.0	0.0	0.0	0.0	0.0	0.0	0.0	0.0	0.0	0.0	0.0	0.0	0.0	0.0	0.0	0.0	0.0	0.0
LILRA2	11027	symbol	H. sapiens	11027	H. sapiens	LILRA2	leukocyte immunoglobulin like receptor A2	GO:0071657 positive regulation of granulocyte colony-stimulating factor production;GO:1901258 positive regulation of macrophage colony-stimulating factor production;GO:0071655 regulation of granulocyte colony-stimulating factor production		Predicted intracellular proteins; Predicted secreted proteins; CD markers					1.0	1.0	1.0	1.0	1.0	1.0	0.0	1.0	1.0	1.0	0.0	0.0	0.0	1.0	0.0	0.0	0.0	0.0	0.0	0.0
IKZF3	22806	symbol	H. sapiens	22806	H. sapiens	IKZF3	IKAROS family zinc finger 3	GO:0045577 regulation of B cell differentiation;GO:0030888 regulation of B cell proliferation;GO:0007498 mesoderm development		Predicted intracellular proteins; Transcription factors:Zinc-coordinating DNA-binding domains	Nucleoplasm (Supported); Additional: Cytosol		(M122)PID IL2 1PATHWAY		1.0	1.0	0.0	0.0	0.0	0.0	0.0	0.0	0.0	0.0	1.0	0.0	1.0	0.0	0.0	0.0	1.0	1.0	0.0	0.0
TLR8	51311	symbol	H. sapiens	51311	H. sapiens	TLR8	toll like receptor 8	GO:0034158 toll-like receptor 8 signaling pathway;GO:0032695 negative regulation of interleukin-12 production;GO:0002755 MyD88-dependent toll-like receptor signaling pathway		CD markers		Imiquimod; Resiquimod		(M5953)HALLMARK KRAS SIGNALING UP	0.0	0.0	1.0	1.0	0.0	1.0	1.0	1.0	1.0	0.0	0.0	0.0	0.0	0.0	0.0	0.0	0.0	0.0	0.0	0.0
CLEC10A	10462	symbol	H. sapiens	10462	H. sapiens	CLEC10A	C-type lectin domain containing 10A	GO:0006897 endocytosis;GO:0002250 adaptive immune response;GO:0045087 innate immune response		Predicted intracellular proteins; CD markers			(M5880)NABA ECM AFFILIATED; (M5885)NABA MATRISOME ASSOCIATED; (M5889)NABA MATRISOME		0.0	0.0	0.0	1.0	0.0	0.0	0.0	0.0	0.0	0.0	0.0	1.0	0.0	0.0	0.0	0.0	0.0	0.0	0.0	0.0
SELL	6402	symbol	H. sapiens	6402	H. sapiens	SELL	selectin L	GO:0050901 leukocyte tethering or rolling;GO:0061756 leukocyte adhesion to vascular endothelial cell;GO:0016339 calcium-dependent cell-cell adhesion via plasma membrane cell adhesion molecules		Candidate cardiovascular disease genes; Predicted intracellular proteins; Cancer-related genes:Candidate cancer biomarkers; CD markers	Cytosol (Uncertain)		(M11736)SA MMP CYTOKINE CONNECTION	(M5911)HALLMARK INTERFERON ALPHA RESPONSE; (M5947)HALLMARK IL2 STAT5 SIGNALING; (M5932)HALLMARK INFLAMMATORY RESPONSE	0.0	0.0	0.0	0.0	1.0	0.0	0.0	0.0	0.0	0.0	0.0	1.0	0.0	0.0	1.0	1.0	0.0	0.0	1.0	0.0
CD8B	926	symbol	H. sapiens	926	H. sapiens	CD8B	CD8b molecule	GO:0050852 T cell receptor signaling pathway;GO:0050851 antigen receptor-mediated signaling pathway;GO:0002429 immune response-activating cell surface receptor signaling pathway		Predicted intracellular proteins; CD markers	Plasma membrane (Supported)		(M88)PID CD8 TCR PATHWAY; (M54)PID IL12 2PATHWAY; (M272)PID CD8 TCR DOWNSTREAM PATHWAY	(M5950)HALLMARK ALLOGRAFT REJECTION	1.0	0.0	1.0	1.0	1.0	0.0	0.0	0.0	0.0	0.0	0.0	1.0	0.0	0.0	0.0	0.0	0.0	0.0	0.0	0.0
CCL4	6351	symbol	H. sapiens	6351	H. sapiens	CCL4	C-C motif chemokine ligand 4	GO:2000503 positive regulation of natural killer cell chemotaxis;GO:2000501 regulation of natural killer cell chemotaxis;GO:0043922 negative regulation by host of viral transcription		Cancer-related genes:Candidate cancer biomarkers; Predicted secreted proteins			(M54)PID IL12 2PATHWAY; (M5883)NABA SECRETED FACTORS; (M5885)NABA MATRISOME ASSOCIATED	(M5890)HALLMARK TNFA SIGNALING VIA NFKB; (M5950)HALLMARK ALLOGRAFT REJECTION	0.0	0.0	0.0	0.0	0.0	0.0	1.0	0.0	1.0	1.0	0.0	0.0	0.0	0.0	1.0	0.0	0.0	0.0	0.0	0.0
CD5	921	symbol	H. sapiens	921	H. sapiens	CD5	CD5 molecule	GO:0031295 T cell costimulation;GO:0031294 lymphocyte costimulation;GO:0008037 cell recognition		Predicted intracellular proteins; CD markers					0.0	1.0	0.0	0.0	0.0	0.0	0.0	0.0	0.0	0.0	0.0	1.0	0.0	0.0	0.0	0.0	0.0	0.0	0.0	0.0
SH2D3C	10044	symbol	H. sapiens	10044	H. sapiens	SH2D3C	SH2 domain containing 3C	GO:0007254 JNK cascade;GO:0051403 stress-activated MAPK cascade;GO:0031098 stress-activated protein kinase signaling cascade		Predicted intracellular proteins	Cytosol (Supported)				0.0	0.0	0.0	0.0	0.0	0.0	0.0	0.0	0.0	0.0	0.0	0.0	0.0	0.0	0.0	0.0	0.0	0.0	0.0	0.0
GZMB	3002	symbol	H. sapiens	3002	H. sapiens	GZMB	granzyme B	GO:1900739 regulation of protein insertion into mitochondrial membrane involved in apoptotic signaling pathway;GO:1900740 positive regulation of protein insertion into mitochondrial membrane involved in apoptotic signaling pathway;GO:0140507 granzyme-mediated programmed cell death signaling pathway		ENZYME proteins:Hydrolases; Enzymes; Predicted secreted proteins; Peptidases:Serine-type peptidases; Predicted intracellular proteins			(M7997)SA CASPASE CASCADE; (M220)PID CASPASE PATHWAY; (M54)PID IL12 2PATHWAY	(M5921)HALLMARK COMPLEMENT; (M5950)HALLMARK ALLOGRAFT REJECTION	0.0	0.0	0.0	1.0	0.0	0.0	0.0	0.0	0.0	0.0	0.0	1.0	0.0	0.0	0.0	0.0	0.0	0.0	0.0	0.0
GRAP2	9402	symbol	H. sapiens	9402	H. sapiens	GRAP2	GRB2 related adaptor protein 2	GO:0007265 Ras protein signal transduction;GO:0007264 small GTPase mediated signal transduction;GO:0043408 regulation of MAPK cascade		Predicted intracellular proteins	Cytosol;Nucleoplasm (Supported); Additional: Plasma membrane		(M190)PID TCR JNK PATHWAY; (M231)PID KIT PATHWAY; (M88)PID CD8 TCR PATHWAY		0.0	0.0	0.0	0.0	1.0	0.0	0.0	0.0	0.0	1.0	0.0	1.0	0.0	0.0	0.0	0.0	0.0	0.0	0.0	0.0
GPRIN3	285513	symbol	H. sapiens	285513	H. sapiens	GPRIN3	GPRIN family member 3	GO:0031175 neuron projection development;GO:0048666 neuron development;GO:0030182 neuron differentiation		Predicted intracellular proteins	Nucleoli (Approved); Additional: Nucleoplasm				0.0	0.0	0.0	0.0	0.0	0.0	0.0	0.0	0.0	0.0	0.0	0.0	0.0	0.0	0.0	0.0	0.0	0.0	0.0	0.0
CXCR5	643	symbol	H. sapiens	643	H. sapiens	CXCR5	C-X-C motif chemokine receptor 5	GO:0048535 lymph node development;GO:0032467 positive regulation of cytokinesis;GO:0070098 chemokine-mediated signaling pathway		G-protein coupled receptors:GPCRs excl olfactory receptors; G-protein coupled receptors:Chemokines and chemotactic factors receptors; CD markers					1.0	0.0	0.0	0.0	0.0	0.0	0.0	0.0	0.0	1.0	0.0	1.0	0.0	0.0	1.0	1.0	0.0	1.0	0.0	0.0
TNFSF13B	10673	symbol	H. sapiens	10673	H. sapiens	TNFSF13B	TNF superfamily member 13b	GO:0002636 positive regulation of germinal center formation;GO:0031296 B cell costimulation;GO:0002634 regulation of germinal center formation		Predicted secreted proteins; FDA approved drug targets:Biotech drugs; Predicted intracellular proteins; Cancer-related genes:Candidate cancer biomarkers; CD markers	Plasma membrane (Supported); Additional: Focal adhesion sites;Vesicles	1,4-Dioxane; Belimumab	(M5883)NABA SECRETED FACTORS; (M5885)NABA MATRISOME ASSOCIATED; (M5889)NABA MATRISOME		1.0	1.0	1.0	1.0	0.0	0.0	0.0	0.0	0.0	1.0	1.0	1.0	0.0	0.0	0.0	1.0	1.0	1.0	0.0	0.0
C2	717	symbol	H. sapiens	717	H. sapiens	C2	complement C2	GO:2000427 positive regulation of apoptotic cell clearance;GO:2000425 regulation of apoptotic cell clearance;GO:0050766 positive regulation of phagocytosis		ENZYME proteins:Hydrolases; Enzymes; Predicted secreted proteins; Human disease related genes:Nervous system diseases:Eye disease; Human disease related genes:Immune system diseases:Allergies and autoimmune diseases; Peptidases:Serine-type peptidases; Human disease related genes:Immune system diseases:Primary immunodeficiency; Potential drug targets; Predicted intracellular proteins; Disease rela…				(M5946)HALLMARK COAGULATION; (M5921)HALLMARK COMPLEMENT; (M5950)HALLMARK ALLOGRAFT REJECTION	0.0	0.0	1.0	1.0	0.0	0.0	0.0	0.0	0.0	0.0	0.0	1.0	1.0	0.0	0.0	0.0	0.0	0.0	0.0	0.0
IL2RG	3561	symbol	H. sapiens	3561	H. sapiens	IL2RG	interleukin 2 receptor subunit gamma	GO:0038111 interleukin-7-mediated signaling pathway;GO:0035771 interleukin-4-mediated signaling pathway;GO:0002361 CD4-positive, CD25-positive, alpha-beta regulatory T cell differentiation		FDA approved drug targets:Biotech drugs; Cancer-related genes:Candidate cancer biomarkers; Human disease related genes:Immune system diseases:Primary immunodeficiency; Predicted intracellular proteins; Disease related genes; CD markers	Vesicles (Approved)	Denileukin diftitox; Aldesleukin; Resatorvid	(M234)PID IL2 STAT5 PATHWAY; (M143)PID IL2 PI3K PATHWAY; (M122)PID IL2 1PATHWAY	(M5916)HALLMARK APICAL SURFACE; (M5897)HALLMARK IL6 JAK STAT3 SIGNALING; (M5923)HALLMARK PI3K AKT MTOR SIGNALING	1.0	1.0	0.0	0.0	0.0	0.0	0.0	0.0	0.0	1.0	1.0	1.0	0.0	1.0	0.0	0.0	1.0	1.0	0.0	0.0
TMEM176A	55365	symbol	H. sapiens	55365	H. sapiens	TMEM176A	transmembrane protein 176A	GO:2001199 negative regulation of dendritic cell differentiation;GO:2001198 regulation of dendritic cell differentiation;GO:1902106 negative regulation of leukocyte differentiation		Transporters:Transporter channels and pores	Mitochondria (Approved)			(M5953)HALLMARK KRAS SIGNALING UP	0.0	1.0	0.0	0.0	0.0	0.0	0.0	0.0	0.0	0.0	1.0	0.0	0.0	0.0	0.0	0.0	0.0	0.0	0.0	0.0
C19orf38	255809	symbol	H. sapiens	255809	H. sapiens	C19orf38	chromosome 19 open reading frame 38				Cytosol (Uncertain); Additional: Golgi apparatus;Plasma membrane				0.0	0.0	0.0	0.0	0.0	0.0	0.0	0.0	0.0	0.0	0.0	0.0	0.0	0.0	0.0	0.0	0.0	0.0	0.0	0.0
CD86	942	symbol	H. sapiens	942	H. sapiens	CD86	CD86 molecule	GO:0032681 regulation of lymphotoxin A production;GO:0032761 positive regulation of lymphotoxin A production;GO:1990051 activation of protein kinase C activity		Predicted intracellular proteins; CD markers; FDA approved drug targets:Biotech drugs	Plasma membrane (Supported); Additional: Centriolar satellite	Antithymocyte immunoglobulin (rabbit); Abatacept; Belatacept; Bryostatin 1	(M290)PID IL12 STAT4 PATHWAY; (M88)PID CD8 TCR PATHWAY; (M34)PID TCR PATHWAY	(M5947)HALLMARK IL2 STAT5 SIGNALING; (M5913)HALLMARK INTERFERON GAMMA RESPONSE; (M5915)HALLMARK APICAL JUNCTION	1.0	1.0	1.0	1.0	1.0	1.0	0.0	1.0	0.0	1.0	1.0	1.0	1.0	0.0	0.0	0.0	0.0	1.0	0.0	0.0
C5AR1	728	symbol	H. sapiens	728	H. sapiens	C5AR1	complement C5a receptor 1	GO:0038178 complement component C5a signaling pathway;GO:0002430 complement receptor mediated signaling pathway;GO:0032494 response to peptidoglycan		Transporters; G-protein coupled receptors:GPCRs excl olfactory receptors; G-protein coupled receptors:Chemokines and chemotactic factors receptors; Predicted intracellular proteins; CD markers	Golgi apparatus (Approved); Additional: Vesicles			(M5932)HALLMARK INFLAMMATORY RESPONSE	1.0	0.0	1.0	0.0	0.0	0.0	1.0	1.0	1.0	0.0	0.0	1.0	1.0	0.0	1.0	0.0	0.0	0.0	1.0	0.0
AC136428.1						None	None	None	None	None	None	None	None	None	nan	nan	nan	nan	nan	nan	nan	nan	nan	nan	nan	nan	nan	nan	nan	nan	nan	nan	nan	nan
SLA2	84174	symbol	H. sapiens	84174	H. sapiens	SLA2	Src like adaptor 2	GO:0050849 negative regulation of calcium-mediated signaling;GO:0050860 negative regulation of T cell receptor signaling pathway;GO:0050858 negative regulation of antigen receptor-mediated signaling pathway		Predicted intracellular proteins	Golgi apparatus;Nucleoplasm;Vesicles (Approved)		(M34)PID TCR PATHWAY		1.0	1.0	1.0	1.0	0.0	0.0	0.0	0.0	0.0	1.0	0.0	0.0	0.0	0.0	0.0	0.0	0.0	0.0	0.0	0.0
DOK2	9046	symbol	H. sapiens	9046	H. sapiens	DOK2	docking protein 2	GO:0007265 Ras protein signal transduction;GO:0007264 small GTPase mediated signal transduction;GO:0007169 transmembrane receptor protein tyrosine kinase signaling pathway		Predicted intracellular proteins	Cytosol (Approved); Additional: Golgi apparatus;Nuclear bodies;Nucleoplasm		(M92)PID ANGIOPOIETIN RECEPTOR PATHWAY; (M122)PID IL2 1PATHWAY; (M28)PID IL4 2PATHWAY		0.0	0.0	0.0	0.0	0.0	0.0	0.0	0.0	0.0	0.0	0.0	0.0	0.0	0.0	0.0	0.0	0.0	0.0	0.0	0.0
CXCR4	7852	symbol	H. sapiens	7852	H. sapiens	CXCR4	C-X-C motif chemokine receptor 4	GO:1901327 response to tacrolimus;GO:2000448 positive regulation of macrophage migration inhibitory factor signaling pathway;GO:1990478 response to ultrasound		FDA approved drug targets:Small molecule drugs; Transporters; G-protein coupled receptors:GPCRs excl olfactory receptors; G-protein coupled receptors:Chemokines and chemotactic factors receptors; Cancer-related genes:Candidate cancer biomarkers; Human disease related genes:Immune system diseases:Primary immunodeficiency; Disease related genes; CD markers		Framycetin; AMD-070; Plerixafor; Ibalizumab	(M55)PID S1P S1P3 PATHWAY; (M257)PID EPHRINB REV PATHWAY; (M165)PID SYNDECAN 4 PATHWAY	(M5923)HALLMARK PI3K AKT MTOR SIGNALING; (M5891)HALLMARK HYPOXIA; (M5924)HALLMARK MTORC1 SIGNALING	0.0	0.0	0.0	0.0	0.0	0.0	1.0	0.0	1.0	1.0	0.0	1.0	0.0	0.0	1.0	1.0	0.0	0.0	0.0	0.0
HLA-DMB	3109	symbol	H. sapiens	3109	H. sapiens	HLA-DMB	major histocompatibility complex, class II, DM beta	GO:2001190 positive regulation of T cell activation via T cell receptor contact with antigen bound to MHC molecule on antigen presenting cell;GO:2001188 regulation of T cell activation via T cell receptor contact with antigen bound to MHC molecule on antigen presenting cell;GO:0002399 MHC class II protein complex assembly		Predicted intracellular proteins	Vesicles (Supported)			(M5950)HALLMARK ALLOGRAFT REJECTION	0.0	1.0	1.0	1.0	1.0	1.0	0.0	0.0	0.0	0.0	0.0	1.0	0.0	0.0	0.0	0.0	0.0	0.0	0.0	0.0
ZC3H12D	340152	symbol	H. sapiens	340152	H. sapiens	ZC3H12D	zinc finger CCCH-type containing 12D	GO:0061158 3'-UTR-mediated mRNA destabilization;GO:0061157 mRNA destabilization;GO:0090502 RNA phosphodiester bond hydrolysis, endonucleolytic		Predicted intracellular proteins; Disease related genes	Cytoplasmic bodies;Nucleoplasm (Supported)				0.0	0.0	0.0	0.0	0.0	0.0	0.0	0.0	0.0	0.0	0.0	0.0	0.0	0.0	0.0	0.0	0.0	0.0	0.0	0.0
CCL18	6362	symbol	H. sapiens	6362	H. sapiens	CCL18	C-C motif chemokine ligand 18	GO:0002548 monocyte chemotaxis;GO:0048247 lymphocyte chemotaxis;GO:0072676 lymphocyte migration		Cancer-related genes:Candidate cancer biomarkers; Predicted secreted proteins			(M5883)NABA SECRETED FACTORS; (M5885)NABA MATRISOME ASSOCIATED; (M5889)NABA MATRISOME		0.0	0.0	0.0	0.0	0.0	0.0	1.0	0.0	0.0	1.0	0.0	0.0	0.0	0.0	1.0	0.0	0.0	0.0	0.0	0.0
AC134669.1						None	None	None	None	None	None	None	None	None	nan	nan	nan	nan	nan	nan	nan	nan	nan	nan	nan	nan	nan	nan	nan	nan	nan	nan	nan	nan
MS4A6A	64231	symbol	H. sapiens	64231	H. sapiens	MS4A6A	membrane spanning 4-domains A6A	GO:0007166 cell surface receptor signaling pathway;GO:0007165 signal transduction;GO:0023052 signaling		Predicted intracellular proteins	Vesicles (Approved)				0.0	0.0	0.0	0.0	0.0	0.0	0.0	0.0	0.0	0.0	0.0	0.0	0.0	0.0	0.0	0.0	0.0	0.0	0.0	0.0
PEAK3	374872	symbol	H. sapiens	374872	H. sapiens	PEAK3	PEAK family member 3	GO:0008360 regulation of cell shape;GO:0022604 regulation of cell morphogenesis;GO:0032956 regulation of actin cytoskeleton organization		Predicted intracellular proteins; Kinases; Enzymes	Cytosol (Uncertain)				0.0	0.0	0.0	0.0	0.0	0.0	0.0	0.0	0.0	0.0	0.0	0.0	0.0	0.0	0.0	0.0	0.0	0.0	0.0	0.0
HLA-DOA	3111	symbol	H. sapiens	3111	H. sapiens	HLA-DOA	major histocompatibility complex, class II, DO alpha	GO:0002587 negative regulation of antigen processing and presentation of peptide antigen via MHC class II;GO:0002581 negative regulation of antigen processing and presentation of peptide or polysaccharide antigen via MHC class II;GO:0002584 negative regulation of antigen processing and presentation of peptide antigen		Predicted intracellular proteins				(M5950)HALLMARK ALLOGRAFT REJECTION	0.0	1.0	0.0	1.0	1.0	0.0	0.0	0.0	0.0	0.0	1.0	1.0	0.0	0.0	0.0	0.0	0.0	0.0	0.0	0.0
MS4A1	931	symbol	H. sapiens	931	H. sapiens	MS4A1	membrane spanning 4-domains A1	GO:1902656 calcium ion import into cytosol;GO:0002115 store-operated calcium entry;GO:1905665 positive regulation of calcium ion import across plasma membrane		FDA approved drug targets:Small molecule drugs; FDA approved drug targets:Biotech drugs; Human disease related genes:Immune system diseases:Primary immunodeficiency; Transporters:Transporter channels and pores; Predicted intracellular proteins; Disease related genes; CD markers	Plasma membrane (Supported)	Rituximab; Ibritumomab tiuxetan; Tositumomab; Ofatumumab; Obinutuzumab; Technetium Tc-99m nofetumomab merpentan; Ocrelizumab			1.0	0.0	1.0	0.0	0.0	0.0	0.0	0.0	0.0	0.0	0.0	1.0	1.0	0.0	0.0	1.0	0.0	1.0	0.0	0.0
NIBAN3	199786	symbol	H. sapiens	199786	H. sapiens	NIBAN3	niban apoptosis regulator 3			Predicted intracellular proteins	Cytosol;Nucleoplasm (Approved)				0.0	0.0	0.0	0.0	0.0	0.0	0.0	0.0	0.0	0.0	0.0	0.0	0.0	0.0	0.0	0.0	0.0	0.0	0.0	0.0
RAB39B	116442	symbol	H. sapiens	116442	H. sapiens	RAB39B	RAB39B, member RAS oncogene family	GO:0032482 Rab protein signal transduction;GO:0007265 Ras protein signal transduction;GO:0007264 small GTPase mediated signal transduction		Predicted intracellular proteins; Disease related genes; Human disease related genes:Other diseases:Mental and behavioural disorders					0.0	0.0	0.0	0.0	0.0	0.0	0.0	0.0	0.0	0.0	0.0	0.0	0.0	0.0	0.0	0.0	0.0	0.0	0.0	0.0
ENTPD1	953	symbol	H. sapiens	953	H. sapiens	ENTPD1	ectonucleoside triphosphate diphosphohydrolase 1	GO:0009134 nucleoside diphosphate catabolic process;GO:1901292 nucleoside phosphate catabolic process;GO:0009132 nucleoside diphosphate metabolic process		Human disease related genes:Nervous system diseases:Other nervous and sensory system diseases; ENZYME proteins:Hydrolases; Enzymes; Potential drug targets; Disease related genes; CD markers	Microtubules (Uncertain)				0.0	0.0	0.0	0.0	0.0	0.0	0.0	0.0	0.0	0.0	0.0	1.0	0.0	0.0	0.0	0.0	0.0	0.0	0.0	0.0
ADGRG5	221188	symbol	H. sapiens	221188	H. sapiens	ADGRG5	adhesion G protein-coupled receptor G5	GO:0007189 adenylate cyclase-activating G protein-coupled receptor signaling pathway;GO:0007188 adenylate cyclase-modulating G protein-coupled receptor signaling pathway;GO:0007186 G protein-coupled receptor signaling pathway		G-protein coupled receptors:GPCRs excl olfactory receptors; Predicted intracellular proteins; G-protein coupled receptors:Family 2 (B) receptors	Nuclear membrane;Vesicles (Approved); Additional: Nucleoplasm				0.0	0.0	0.0	0.0	0.0	0.0	0.0	0.0	0.0	0.0	0.0	0.0	0.0	0.0	0.0	0.0	0.0	0.0	0.0	0.0
TTC24	164118	symbol	H. sapiens	164118	H. sapiens	TTC24	tetratricopeptide repeat domain 24			Predicted intracellular proteins	Nucleoplasm (Approved)				0.0	0.0	0.0	0.0	0.0	0.0	0.0	0.0	0.0	0.0	0.0	0.0	0.0	0.0	0.0	0.0	0.0	0.0	0.0	0.0
TCN2	6948	symbol	H. sapiens	6948	H. sapiens	TCN2	transcobalamin 2	GO:0006824 cobalt ion transport;GO:0015889 cobalamin transport;GO:0009235 cobalamin metabolic process		Human disease related genes:Congenital disorders of metabolism:Congenital disorders of ion transport and metabolism; Disease related genes; Predicted intracellular proteins; Predicted secreted proteins	Cytosol (Approved)			(M5939)HALLMARK P53 PATHWAY	0.0	0.0	0.0	0.0	0.0	0.0	0.0	0.0	0.0	0.0	0.0	0.0	0.0	0.0	0.0	0.0	0.0	0.0	0.0	0.0
SASH3	54440	symbol	H. sapiens	54440	H. sapiens	SASH3	SAM and SH3 domain containing 3	GO:0002726 positive regulation of T cell cytokine production;GO:0032753 positive regulation of interleukin-4 production;GO:0048873 homeostasis of number of cells within a tissue		Predicted intracellular proteins	Plasma membrane (Approved); Additional: Nuclear bodies;Nucleoplasm				1.0	1.0	1.0	0.0	0.0	1.0	0.0	1.0	0.0	0.0	1.0	0.0	0.0	1.0	0.0	0.0	1.0	1.0	0.0	0.0
HSH2D	84941	symbol	H. sapiens	84941	H. sapiens	HSH2D	hematopoietic SH2 domain containing	GO:0007165 signal transduction;GO:0023052 signaling;GO:0007154 cell communication		Predicted intracellular proteins	Plasma membrane (Approved); Additional: Cytosol;Focal adhesion sites				0.0	0.0	0.0	0.0	0.0	0.0	0.0	0.0	0.0	0.0	0.0	0.0	0.0	0.0	0.0	0.0	0.0	0.0	0.0	0.0
CD19	930	symbol	H. sapiens	930	H. sapiens	CD19	CD19 molecule	GO:0001923 B-1 B cell differentiation;GO:0002322 B cell proliferation involved in immune response;GO:0050855 regulation of B cell receptor signaling pathway		Human disease related genes:Immune system diseases:Primary immunodeficiency; Disease related genes; CD markers; FDA approved drug targets:Biotech drugs		Coltuximab ravtansine; Blinatumomab; Inebilizumab; Tisagenlecleucel; Axicabtagene ciloleucel	(M1315)SIG PIP3 SIGNALING IN B LYMPHOCYTES; (M8626)SIG BCR SIGNALING PATHWAY; (M10)PID BCR 5PATHWAY		1.0	1.0	1.0	1.0	1.0	0.0	0.0	0.0	0.0	0.0	0.0	1.0	0.0	1.0	0.0	1.0	1.0	1.0	0.0	0.0
ARHGAP15	55843	symbol	H. sapiens	55843	H. sapiens	ARHGAP15	Rho GTPase activating protein 15	GO:0008360 regulation of cell shape;GO:0051056 regulation of small GTPase mediated signal transduction;GO:0022604 regulation of cell morphogenesis		Predicted intracellular proteins	Golgi apparatus;Vesicles (Uncertain); Additional: Nucleoplasm				0.0	0.0	0.0	0.0	0.0	0.0	0.0	0.0	0.0	0.0	0.0	0.0	0.0	0.0	0.0	0.0	0.0	0.0	0.0	0.0
GPBAR1	151306	symbol	H. sapiens	151306	H. sapiens	GPBAR1	G protein-coupled bile acid receptor 1	GO:0038184 cell surface bile acid receptor signaling pathway;GO:1904056 positive regulation of cholangiocyte proliferation;GO:1904054 regulation of cholangiocyte proliferation		G-protein coupled receptors:GPCRs excl olfactory receptors; Transporters		Cholic Acid; Deoxycholic acid; Chenodeoxycholic acid			0.0	0.0	0.0	0.0	0.0	0.0	0.0	0.0	0.0	0.0	0.0	0.0	0.0	0.0	1.0	0.0	0.0	0.0	0.0	0.0
GPR34	2857	symbol	H. sapiens	2857	H. sapiens	GPR34	G protein-coupled receptor 34	GO:0035589 G protein-coupled purinergic nucleotide receptor signaling pathway;GO:0035590 purinergic nucleotide receptor signaling pathway;GO:0007186 G protein-coupled receptor signaling pathway		G-protein coupled receptors:GPCRs excl olfactory receptors	Cytosol (Approved)				0.0	0.0	0.0	0.0	0.0	0.0	0.0	0.0	0.0	0.0	0.0	0.0	0.0	0.0	1.0	0.0	0.0	0.0	0.0	0.0
ARRDC5	645432	symbol	H. sapiens	645432	H. sapiens	ARRDC5	arrestin domain containing 5	GO:0015031 protein transport;GO:0045184 establishment of protein localization;GO:0071705 nitrogen compound transport		Predicted intracellular proteins					0.0	0.0	0.0	0.0	0.0	0.0	0.0	0.0	0.0	0.0	0.0	0.0	0.0	0.0	0.0	0.0	0.0	0.0	0.0	0.0
IFI30	10437	symbol	H. sapiens	10437	H. sapiens	IFI30	IFI30 lysosomal thiol reductase	GO:0042590 antigen processing and presentation of exogenous peptide antigen via MHC class I;GO:0002474 antigen processing and presentation of peptide antigen via MHC class I;GO:0019886 antigen processing and presentation of exogenous peptide antigen via MHC class II		Predicted intracellular proteins	Cytosol;Vesicles (Supported)			(M5911)HALLMARK INTERFERON ALPHA RESPONSE; (M5913)HALLMARK INTERFERON GAMMA RESPONSE; (M5924)HALLMARK MTORC1 SIGNALING	0.0	1.0	0.0	0.0	1.0	0.0	0.0	0.0	0.0	1.0	0.0	1.0	0.0	0.0	0.0	0.0	0.0	0.0	0.0	0.0
GIMAP4	55303	symbol	H. sapiens	55303	H. sapiens	GIMAP4	GTPase, IMAP family member 4			Predicted intracellular proteins	Cytosol;Vesicles (Approved)				0.0	0.0	0.0	0.0	0.0	0.0	0.0	0.0	0.0	0.0	0.0	0.0	0.0	0.0	0.0	0.0	0.0	0.0	0.0	0.0
AOAH	313	symbol	H. sapiens	313	H. sapiens	AOAH	acyloxyacyl hydrolase	GO:0008653 lipopolysaccharide metabolic process;GO:0009104 lipopolysaccharide catabolic process;GO:0044247 cellular polysaccharide catabolic process		Enzymes; ENZYME proteins:Hydrolases; Predicted secreted proteins	Vesicles (Uncertain)				0.0	0.0	0.0	0.0	0.0	0.0	0.0	0.0	1.0	0.0	0.0	0.0	0.0	0.0	0.0	0.0	0.0	0.0	0.0	0.0
JAKMIP1	152789	symbol	H. sapiens	152789	H. sapiens	JAKMIP1	janus kinase and microtubule interacting protein 1	GO:0050890 cognition;GO:0015031 protein transport;GO:0045184 establishment of protein localization		Predicted intracellular proteins					0.0	0.0	0.0	0.0	0.0	0.0	0.0	0.0	0.0	0.0	0.0	0.0	0.0	0.0	0.0	0.0	0.0	0.0	0.0	0.0
SUCNR1	56670	symbol	H. sapiens	56670	H. sapiens	SUCNR1	succinate receptor 1	GO:0060177 regulation of angiotensin metabolic process;GO:0001999 renal response to blood flow involved in circulatory renin-angiotensin regulation of systemic arterial blood pressure;GO:0002001 renin secretion into blood stream		G-protein coupled receptors:GPCRs excl olfactory receptors		Succinic acid			1.0	0.0	0.0	1.0	0.0	0.0	0.0	0.0	1.0	0.0	0.0	0.0	0.0	1.0	1.0	0.0	0.0	0.0	0.0	0.0
KLRC4	8302	symbol	H. sapiens	8302	H. sapiens	KLRC4	killer cell lectin like receptor C4	GO:0002223 stimulatory C-type lectin receptor signaling pathway;GO:1990840 response to lectin;GO:1990858 cellular response to lectin		Transporters:Transporter channels and pores					0.0	0.0	1.0	0.0	0.0	1.0	0.0	0.0	1.0	0.0	0.0	1.0	0.0	0.0	0.0	0.0	0.0	0.0	0.0	0.0
TRAF3IP3	80342	symbol	H. sapiens	80342	H. sapiens	TRAF3IP3	TRAF3 interacting protein 3			Predicted intracellular proteins	Vesicles (Approved)				0.0	0.0	0.0	0.0	0.0	0.0	0.0	0.0	0.0	0.0	0.0	0.0	0.0	0.0	0.0	0.0	0.0	0.0	0.0	0.0
C1QB	713	symbol	H. sapiens	713	H. sapiens	C1QB	complement C1q B chain	GO:0098883 synapse pruning;GO:0150146 cell junction disassembly;GO:0006958 complement activation, classical pathway		Predicted secreted proteins; Human disease related genes:Immune system diseases:Primary immunodeficiency		Cetuximab; Palivizumab; Daclizumab; Bevacizumab; Zinc; Zinc acetate; Zinc chloride; Zinc sulfate, unspecified form	(M5880)NABA ECM AFFILIATED; (M5885)NABA MATRISOME ASSOCIATED; (M5889)NABA MATRISOME		0.0	0.0	1.0	1.0	0.0	0.0	0.0	0.0	0.0	0.0	0.0	1.0	0.0	0.0	0.0	0.0	0.0	0.0	0.0	0.0
IRF1	3659	symbol	H. sapiens	3659	H. sapiens	IRF1	interferon regulatory factor 1	GO:0034124 regulation of MyD88-dependent toll-like receptor signaling pathway;GO:0043374 CD8-positive, alpha-beta T cell differentiation;GO:0045590 negative regulation of regulatory T cell differentiation		Disease related genes; Cancer-related genes:Candidate cancer biomarkers; Predicted intracellular proteins; Transcription factors:Helix-turn-helix domains	Cytosol;Nucleoplasm (Approved)		(M290)PID IL12 STAT4 PATHWAY; (M161)PID IFNG PATHWAY; (M183)PID IL6 7 PATHWAY	(M5897)HALLMARK IL6 JAK STAT3 SIGNALING; (M5911)HALLMARK INTERFERON ALPHA RESPONSE; (M5941)HALLMARK UV RESPONSE UP	1.0	1.0	0.0	0.0	0.0	1.0	0.0	1.0	1.0	1.0	1.0	1.0	0.0	1.0	0.0	0.0	0.0	0.0	0.0	0.0
NAIP	4671	symbol	H. sapiens	4671	H. sapiens	NAIP	NLR family apoptosis inhibitory protein	GO:0032268 regulation of cellular protein metabolic process;GO:0016045 detection of bacterium;GO:0098543 detection of other organism		Predicted intracellular proteins; Cancer-related genes:Candidate cancer biomarkers					0.0	0.0	1.0	0.0	0.0	0.0	1.0	1.0	1.0	0.0	0.0	0.0	1.0	0.0	0.0	0.0	0.0	0.0	0.0	0.0
P2RY14	9934	symbol	H. sapiens	9934	H. sapiens	P2RY14	purinergic receptor P2Y14	GO:0035589 G protein-coupled purinergic nucleotide receptor signaling pathway;GO:0035590 purinergic nucleotide receptor signaling pathway;GO:0007186 G protein-coupled receptor signaling pathway		G-protein coupled receptors:GPCRs excl olfactory receptors; G-protein coupled receptors:Adenosine and adenine nucleotide receptors				(M5913)HALLMARK INTERFERON GAMMA RESPONSE	0.0	0.0	0.0	0.0	0.0	0.0	0.0	0.0	0.0	0.0	0.0	0.0	0.0	0.0	1.0	0.0	0.0	0.0	0.0	0.0
CD6	923	symbol	H. sapiens	923	H. sapiens	CD6	CD6 molecule	GO:0002438 acute inflammatory response to antigenic stimulus;GO:0001771 immunological synapse formation;GO:1900017 positive regulation of cytokine production involved in inflammatory response		Predicted secreted proteins; CD markers					1.0	1.0	0.0	1.0	0.0	0.0	1.0	1.0	0.0	0.0	0.0	1.0	1.0	0.0	0.0	0.0	0.0	0.0	0.0	0.0
CD52	1043	symbol	H. sapiens	1043	H. sapiens	CD52	CD52 molecule	GO:0045730 respiratory burst;GO:0007204 positive regulation of cytosolic calcium ion concentration;GO:0065008 regulation of biological quality		Cancer-related genes:Candidate cancer biomarkers; CD markers; FDA approved drug targets:Biotech drugs		Alemtuzumab			0.0	0.0	0.0	0.0	0.0	0.0	0.0	0.0	0.0	0.0	0.0	0.0	0.0	0.0	1.0	0.0	0.0	0.0	0.0	0.0
SNX20	124460	symbol	H. sapiens	124460	H. sapiens	SNX20	sorting nexin 20	GO:0015031 protein transport;GO:0045184 establishment of protein localization;GO:0071705 nitrogen compound transport		Predicted intracellular proteins	Nucleoplasm (Uncertain)				0.0	0.0	0.0	0.0	0.0	0.0	0.0	0.0	0.0	0.0	0.0	0.0	0.0	0.0	0.0	0.0	0.0	0.0	0.0	0.0
HK3	3101	symbol	H. sapiens	3101	H. sapiens	HK3	hexokinase 3	GO:0006002 fructose 6-phosphate metabolic process;GO:0006735 NADH regeneration;GO:0061621 canonical glycolysis	yes	ENZYME proteins:Transferases; Predicted intracellular proteins; Enzymes					0.0	0.0	0.0	0.0	0.0	0.0	0.0	0.0	0.0	0.0	0.0	0.0	0.0	0.0	0.0	0.0	0.0	0.0	1.0	0.0
FCAMR	83953	symbol	H. sapiens	83953	H. sapiens	FCAMR	Fc alpha and mu receptor	GO:0002250 adaptive immune response;GO:0006955 immune response;GO:0002376 immune system process		CD markers			(M45)PID CD40 PATHWAY		0.0	0.0	0.0	1.0	0.0	0.0	0.0	0.0	0.0	0.0	0.0	0.0	0.0	0.0	0.0	0.0	0.0	0.0	0.0	0.0
POU2AF1	5450	symbol	H. sapiens	5450	H. sapiens	POU2AF1	POU class 2 homeobox associating factor 1	GO:0002314 germinal center B cell differentiation;GO:0002313 mature B cell differentiation involved in immune response;GO:0002335 mature B cell differentiation		Predicted intracellular proteins; Disease related genes; Cancer-related genes:Mutated cancer genes					1.0	0.0	0.0	1.0	0.0	0.0	0.0	1.0	0.0	0.0	0.0	0.0	0.0	1.0	0.0	0.0	0.0	1.0	0.0	0.0
TBX21	30009	symbol	H. sapiens	30009	H. sapiens	TBX21	T-box transcription factor 21	GO:2000329 negative regulation of T-helper 17 cell lineage commitment;GO:2000552 negative regulation of T-helper 2 cell cytokine production;GO:0002296 T-helper 1 cell lineage commitment		Human disease related genes:Immune system diseases:Allergies and autoimmune diseases; Disease related genes; Predicted intracellular proteins; Transcription factors:Immunoglobulin fold			(M36)PID IL27 PATHWAY; (M290)PID IL12 STAT4 PATHWAY; (M60)PID NFAT TFPATHWAY		1.0	1.0	1.0	1.0	0.0	1.0	0.0	1.0	0.0	0.0	1.0	1.0	0.0	1.0	1.0	1.0	1.0	0.0	0.0	0.0
CXCL13	10563	symbol	H. sapiens	10563	H. sapiens	CXCL13	C-X-C motif chemokine ligand 13	GO:0002518 lymphocyte chemotaxis across high endothelial venule;GO:0035766 cell chemotaxis to fibroblast growth factor;GO:0035768 endothelial cell chemotaxis to fibroblast growth factor		Cancer-related genes:Candidate cancer biomarkers; Predicted secreted proteins			(M222)PID CXCR3 PATHWAY; (M5883)NABA SECRETED FACTORS; (M5885)NABA MATRISOME ASSOCIATED	(M5897)HALLMARK IL6 JAK STAT3 SIGNALING; (M5950)HALLMARK ALLOGRAFT REJECTION	0.0	1.0	0.0	1.0	0.0	0.0	1.0	0.0	1.0	1.0	0.0	1.0	1.0	0.0	1.0	0.0	0.0	0.0	0.0	0.0
IFFO1	25900	symbol	H. sapiens	25900	H. sapiens	IFFO1	intermediate filament family orphan 1	GO:1990683 DNA double-strand break attachment to nuclear envelope;GO:1990166 protein localization to site of double-strand break;GO:0097240 chromosome attachment to the nuclear envelope		Predicted intracellular proteins					0.0	0.0	0.0	0.0	0.0	0.0	0.0	0.0	0.0	0.0	0.0	0.0	0.0	0.0	0.0	0.0	0.0	0.0	0.0	0.0
CST7	8530	symbol	H. sapiens	8530	H. sapiens	CST7	cystatin F	GO:0097340 inhibition of cysteine-type endopeptidase activity;GO:0097341 zymogen inhibition;GO:1903979 negative regulation of microglial cell activation		Predicted secreted proteins			(M3468)NABA ECM REGULATORS; (M5885)NABA MATRISOME ASSOCIATED; (M5889)NABA MATRISOME	(M5947)HALLMARK IL2 STAT5 SIGNALING	0.0	1.0	0.0	0.0	0.0	0.0	0.0	0.0	1.0	0.0	0.0	0.0	0.0	0.0	0.0	0.0	0.0	0.0	0.0	0.0
CERKL	375298	symbol	H. sapiens	375298	H. sapiens	CERKL	ceramide kinase like	GO:0046834 lipid phosphorylation;GO:0030148 sphingolipid biosynthetic process;GO:0046467 membrane lipid biosynthetic process		Human disease related genes:Nervous system diseases:Eye disease; Predicted intracellular proteins; Disease related genes	Cytosol;Nucleoplasm (Approved)				0.0	0.0	0.0	0.0	0.0	0.0	0.0	0.0	0.0	0.0	0.0	0.0	0.0	0.0	0.0	0.0	0.0	0.0	0.0	0.0
CD226	10666	symbol	H. sapiens	10666	H. sapiens	CD226	CD226 molecule	GO:0060369 positive regulation of Fc receptor mediated stimulatory signaling pathway;GO:0002860 positive regulation of natural killer cell mediated cytotoxicity directed against tumor cell target;GO:0002857 positive regulation of natural killer cell mediated immune response to tumor cell		Predicted intracellular proteins; Human disease related genes:Endocrine and metabolic diseases:Diabetes; CD markers	Plasma membrane (Supported); Additional: Centriolar satellite;Nucleoplasm				0.0	1.0	1.0	0.0	1.0	1.0	0.0	1.0	1.0	0.0	1.0	1.0	0.0	0.0	0.0	0.0	0.0	0.0	0.0	0.0
CSF2RB	1439	symbol	H. sapiens	1439	H. sapiens	CSF2RB	colony stimulating factor 2 receptor subunit beta	GO:0038043 interleukin-5-mediated signaling pathway;GO:0038157 granulocyte-macrophage colony-stimulating factor signaling pathway;GO:0038156 interleukin-3-mediated signaling pathway		Human disease related genes:Respiratory diseases:Lung diseases; FDA approved drug targets:Biotech drugs; Predicted intracellular proteins; Disease related genes; CD markers	Golgi apparatus (Approved)	Sargramostim; NPI 32101; Resatorvid	(M135)PID IL5 PATHWAY; (M182)PID IL3 PATHWAY; (M22)PID GMCSF PATHWAY	(M5897)HALLMARK IL6 JAK STAT3 SIGNALING; (M5913)HALLMARK INTERFERON GAMMA RESPONSE	0.0	1.0	0.0	1.0	0.0	0.0	0.0	0.0	0.0	1.0	0.0	0.0	1.0	0.0	0.0	0.0	0.0	0.0	0.0	0.0
TNFRSF9	3604	symbol	H. sapiens	3604	H. sapiens	TNFRSF9	TNF receptor superfamily member 9	GO:0033083 regulation of immature T cell proliferation;GO:0033084 regulation of immature T cell proliferation in thymus;GO:0042129 regulation of T cell proliferation		Predicted intracellular proteins; Cancer-related genes:Candidate cancer biomarkers; CD markers	Plasma membrane (Approved); Additional: Nucleoli	Urelumab	(M272)PID CD8 TCR DOWNSTREAM PATHWAY	(M5947)HALLMARK IL2 STAT5 SIGNALING; (M5890)HALLMARK TNFA SIGNALING VIA NFKB; (M5932)HALLMARK INFLAMMATORY RESPONSE	0.0	1.0	0.0	0.0	0.0	0.0	0.0	0.0	0.0	1.0	0.0	0.0	0.0	0.0	0.0	0.0	0.0	0.0	0.0	0.0
ITK	3702	symbol	H. sapiens	3702	H. sapiens	ITK	IL2 inducible T cell kinase	GO:0001865 NK T cell differentiation;GO:0046629 gamma-delta T cell activation;GO:0007202 activation of phospholipase C activity	yes	Enzymes; Kinases:Tyr protein kinases; Human disease related genes:Immune system diseases:Primary immunodeficiency; Potential drug targets; ENZYME proteins:Transferases; Predicted intracellular proteins; Disease related genes; Cancer-related genes	Cytosol;Plasma membrane (Uncertain)	Staurosporine; Pazopanib; Fostamatinib; Zanubrutinib	(M141)PID PI3KCI PATHWAY; (M7)PID FCER1 PATHWAY; (M34)PID TCR PATHWAY	(M5950)HALLMARK ALLOGRAFT REJECTION	1.0	0.0	1.0	1.0	1.0	0.0	0.0	1.0	0.0	0.0	0.0	1.0	0.0	1.0	1.0	0.0	0.0	0.0	0.0	0.0
RGS18	64407	symbol	H. sapiens	64407	H. sapiens	RGS18	regulator of G protein signaling 18	GO:0008277 regulation of G protein-coupled receptor signaling pathway;GO:0007186 G protein-coupled receptor signaling pathway;GO:0009968 negative regulation of signal transduction		Predicted intracellular proteins	Golgi apparatus (Approved)				0.0	0.0	0.0	0.0	0.0	0.0	0.0	0.0	0.0	0.0	0.0	0.0	0.0	0.0	1.0	0.0	0.0	0.0	0.0	0.0
CYTH4	27128	symbol	H. sapiens	27128	H. sapiens	CYTH4	cytohesin 4	GO:0032012 regulation of ARF protein signal transduction;GO:0046578 regulation of Ras protein signal transduction;GO:0051056 regulation of small GTPase mediated signal transduction		Predicted intracellular proteins	Plasma membrane (Supported); Additional: Centriolar satellite;Cytokinetic bridge;Cytosol				0.0	0.0	0.0	0.0	0.0	0.0	0.0	0.0	0.0	0.0	0.0	0.0	0.0	0.0	0.0	0.0	0.0	0.0	0.0	0.0
SDS	10993	symbol	H. sapiens	10993	H. sapiens	SDS	serine dehydratase	GO:0009097 isoleucine biosynthetic process;GO:0042866 pyruvate biosynthetic process;GO:0009082 branched-chain amino acid biosynthetic process		ENZYME proteins:Lyases; Predicted intracellular proteins; Enzymes	Cytosol (Approved); Additional: Mitochondria	Pyridoxal phosphate; Serine			0.0	0.0	0.0	0.0	0.0	0.0	0.0	0.0	0.0	0.0	0.0	0.0	0.0	0.0	0.0	0.0	0.0	0.0	0.0	0.0

## Sheet: Enrichment
GroupID	Category	Term	Description	LogP	Log(q-value)	InTerm_InList	Genes	Symbols
1_Summary	GO Biological Processes	GO:0045321	leukocyte activation	-100	-96.2533	141/575	199,399,643,695,712,728,914,915,916,917,919,920,923,924,925,926,930,931,933,940,942,944,959,962,972,973,974,1191,1235,1236,1380,1435,1524,1794,1880,2207,2213,2214,2322,2529,2534,2841,3394,3458,3559,3560,3561,3586,3593,3620,3659,3662,3676,3683,3684,3689,3702,3718,3821,3902,3932,3936,3937,4063,4064,4066,4818,5294,5450,5551,5579,5699,5788,5795,6348,6352,6363,6404,6504,6688,6693,7099,7293,7305,7409,7…	AIF1,RHOH,CXCR5,BTK,C1QA,C5AR1,CD2,CD3D,CD3E,CD3G,CD247,CD4,CD6,CD7,CD8A,CD8B,CD19,MS4A1,CD22,CD28,CD86,TNFSF8,CD40LG,CD48,CD74,CD79A,CD79B,CLU,CCR6,CCR7,CR2,CSF1,CX3CR1,DOCK2,GPR183,FCER1G,FCGR2B,FCGR3A,FLT3,FUT7,FYN,GPR18,IRF8,IFNG,IL2RA,IL2RB,IL2RG,IL10,IL12B,IDO1,IRF1,IRF4,ITGA4,ITGAL,ITGAM,ITGB2,ITK,JAK3,KLRC1,LAG3,LCK,LCP1,LCP2,LY9,CD180,LYL1,NKG7,PIK3CG,POU2AF1,PRF1,PRKCB,PSMB10,PTPRC,PTPR…
1_Member	GO Biological Processes	GO:0045321	leukocyte activation	-100	-96.2533	141/575	199,399,643,695,712,728,914,915,916,917,919,920,923,924,925,926,930,931,933,940,942,944,959,962,972,973,974,1191,1235,1236,1380,1435,1524,1794,1880,2207,2213,2214,2322,2529,2534,2841,3394,3458,3559,3560,3561,3586,3593,3620,3659,3662,3676,3683,3684,3689,3702,3718,3821,3902,3932,3936,3937,4063,4064,4066,4818,5294,5450,5551,5579,5699,5788,5795,6348,6352,6363,6404,6504,6688,6693,7099,7293,7305,7409,7…	AIF1,RHOH,CXCR5,BTK,C1QA,C5AR1,CD2,CD3D,CD3E,CD3G,CD247,CD4,CD6,CD7,CD8A,CD8B,CD19,MS4A1,CD22,CD28,CD86,TNFSF8,CD40LG,CD48,CD74,CD79A,CD79B,CLU,CCR6,CCR7,CR2,CSF1,CX3CR1,DOCK2,GPR183,FCER1G,FCGR2B,FCGR3A,FLT3,FUT7,FYN,GPR18,IRF8,IFNG,IL2RA,IL2RB,IL2RG,IL10,IL12B,IDO1,IRF1,IRF4,ITGA4,ITGAL,ITGAM,ITGB2,ITK,JAK3,KLRC1,LAG3,LCK,LCP1,LCP2,LY9,CD180,LYL1,NKG7,PIK3CG,POU2AF1,PRF1,PRKCB,PSMB10,PTPRC,PTPR…
1_Member	GO Biological Processes	GO:0001775	cell activation	-100	-96.2533	149/695	135,199,399,643,695,712,728,914,915,916,917,919,920,923,924,925,926,930,931,933,940,942,944,959,962,972,973,974,1191,1235,1236,1281,1380,1435,1524,1794,1880,2207,2213,2214,2322,2529,2534,2841,3394,3458,3559,3560,3561,3586,3593,3620,3627,3659,3662,3676,3683,3684,3689,3702,3718,3821,3902,3932,3936,3937,4063,4064,4066,4818,5023,5294,5341,5450,5551,5579,5699,5788,5795,6348,6352,6363,6404,6504,6688,66…	ADORA2A,AIF1,RHOH,CXCR5,BTK,C1QA,C5AR1,CD2,CD3D,CD3E,CD3G,CD247,CD4,CD6,CD7,CD8A,CD8B,CD19,MS4A1,CD22,CD28,CD86,TNFSF8,CD40LG,CD48,CD74,CD79A,CD79B,CLU,CCR6,CCR7,COL3A1,CR2,CSF1,CX3CR1,DOCK2,GPR183,FCER1G,FCGR2B,FCGR3A,FLT3,FUT7,FYN,GPR18,IRF8,IFNG,IL2RA,IL2RB,IL2RG,IL10,IL12B,IDO1,CXCL10,IRF1,IRF4,ITGA4,ITGAL,ITGAM,ITGB2,ITK,JAK3,KLRC1,LAG3,LCK,LCP1,LCP2,LY9,CD180,LYL1,NKG7,P2RX1,PIK3CG,PLEK,POU…
1_Member	GO Biological Processes	GO:0046649	lymphocyte activation	-91.6042	-88.0336	120/459	399,643,695,914,915,916,917,919,920,923,924,925,926,930,931,933,940,942,944,959,962,972,973,974,1235,1236,1380,1794,1880,2207,2213,2214,2322,2529,2534,2841,3394,3559,3560,3561,3586,3593,3620,3659,3662,3676,3683,3702,3718,3821,3902,3932,3936,4063,4064,4066,4818,5294,5450,5551,5579,5699,5788,5795,6363,6504,6688,6693,7099,7293,7409,7454,7462,7535,8320,8581,8832,9437,9452,9840,10148,10320,10538,10673…	RHOH,CXCR5,BTK,CD2,CD3D,CD3E,CD3G,CD247,CD4,CD6,CD7,CD8A,CD8B,CD19,MS4A1,CD22,CD28,CD86,TNFSF8,CD40LG,CD48,CD74,CD79A,CD79B,CCR6,CCR7,CR2,DOCK2,GPR183,FCER1G,FCGR2B,FCGR3A,FLT3,FUT7,FYN,GPR18,IRF8,IL2RA,IL2RB,IL2RG,IL10,IL12B,IDO1,IRF1,IRF4,ITGA4,ITGAL,ITK,JAK3,KLRC1,LAG3,LCK,LCP1,LY9,CD180,LYL1,NKG7,PIK3CG,POU2AF1,PRF1,PRKCB,PSMB10,PTPRC,PTPRJ,CCL19,SLAMF1,SPI1,SPN,TLR4,TNFRSF4,VAV1,WAS,LAT2,ZAP…
1_Member	GO Biological Processes	GO:0042110	T cell activation	-55.2998	-52.3824	75/298	399,914,915,916,917,919,920,924,925,926,940,944,962,972,1235,1236,1794,1880,2207,2529,2534,2841,3559,3561,3593,3620,3659,3662,3683,3702,3821,3902,3932,3936,4063,4818,5294,5699,5788,6363,6688,6693,7293,7409,7454,7535,8320,8832,9840,10148,10538,10673,10859,10875,11151,22806,26191,26253,26279,30009,50856,50943,54440,54518,56253,57580,57705,57823,79626,81704,84174,114836,120425,197358,387357	RHOH,CD2,CD3D,CD3E,CD3G,CD247,CD4,CD7,CD8A,CD8B,CD28,TNFSF8,CD48,CD74,CCR6,CCR7,DOCK2,GPR183,FCER1G,FUT7,FYN,GPR18,IL2RA,IL2RG,IL12B,IDO1,IRF1,IRF4,ITGAL,ITK,KLRC1,LAG3,LCK,LCP1,LY9,NKG7,PIK3CG,PSMB10,PTPRC,CCL19,SPI1,SPN,TNFRSF4,VAV1,WAS,ZAP70,EOMES,CD84,TESPA1,EBI3,BATF,TNFSF13B,LILRB1,FGL2,CORO1A,IKZF3,PTPN22,CLEC4E,PLA2G2D,TBX21,CLEC4A,FOXP3,SASH3,APBB1IP,CRTAM,PREX1,WDFY4,SLAMF7,TNFAIP8L2,DO…
1_Member	GO Biological Processes	GO:1903131	mononuclear cell differentiation	-51.5717	-48.728	74/321	399,640,695,915,916,917,920,925,930,931,940,944,959,972,973,974,1235,1236,1380,1435,1436,1794,1880,2207,2213,2322,2529,2841,3394,3561,3586,3593,3659,3662,3676,3702,3718,3821,3932,4063,4066,5450,5788,5795,6363,6504,6688,6693,7409,7535,8320,8581,9452,9840,10320,10537,10538,10673,10859,22806,23228,26191,26253,26279,28959,30009,50943,54440,55619,56833,57580,114836,150372,387357	RHOH,BLK,BTK,CD3D,CD3E,CD3G,CD4,CD8A,CD19,MS4A1,CD28,TNFSF8,CD40LG,CD74,CD79A,CD79B,CCR6,CCR7,CR2,CSF1,CSF1R,DOCK2,GPR183,FCER1G,FCGR2B,FLT3,FUT7,GPR18,IRF8,IL2RG,IL10,IL12B,IRF1,IRF4,ITGA4,ITK,JAK3,KLRC1,LCK,LY9,LYL1,POU2AF1,PTPRC,PTPRJ,CCL19,SLAMF1,SPI1,SPN,VAV1,ZAP70,EOMES,LY6D,ITM2A,TESPA1,IKZF1,UBD,BATF,TNFSF13B,LILRB1,IKZF3,PLCL2,PTPN22,CLEC4E,PLA2G2D,TMEM176B,TBX21,FOXP3,SASH3,DOCK10,SLAMF…
1_Member	GO Biological Processes	GO:0002520	immune system development	-51.341	-48.5108	105/746	399,640,643,695,915,916,917,920,925,930,931,940,944,959,972,973,974,1233,1235,1236,1380,1435,1436,1636,1794,1880,2124,2207,2213,2313,2322,2323,2529,2841,3059,3071,3123,3394,3458,3561,3586,3593,3659,3662,3676,3702,3718,3821,3932,3965,4049,4050,4063,4066,5341,5450,5788,5795,6363,6404,6504,6688,6693,7305,7409,7535,8320,8581,9119,9452,9840,10019,10320,10537,10538,10673,10859,11006,22806,23228,23495,2…	RHOH,BLK,CXCR5,BTK,CD3D,CD3E,CD3G,CD4,CD8A,CD19,MS4A1,CD28,TNFSF8,CD40LG,CD74,CD79A,CD79B,CCR4,CCR6,CCR7,CR2,CSF1,CSF1R,ACE,DOCK2,GPR183,EVI2B,FCER1G,FCGR2B,FLI1,FLT3,FLT3LG,FUT7,GPR18,HCLS1,NCKAP1L,HLA-DRB1,IRF8,IFNG,IL2RG,IL10,IL12B,IRF1,IRF4,ITGA4,ITK,JAK3,KLRC1,LCK,LGALS9,LTA,LTB,LY9,LYL1,PLEK,POU2AF1,PTPRC,PTPRJ,CCL19,SELPLG,SLAMF1,SPI1,SPN,TYROBP,VAV1,ZAP70,EOMES,LY6D,KRT75,ITM2A,TESPA1,SH2…
1_Member	GO Biological Processes	GO:0002521	leukocyte differentiation	-51.2575	-48.4402	80/394	399,640,695,915,916,917,920,925,930,931,940,944,959,972,973,974,1235,1236,1380,1435,1436,1794,1880,2207,2213,2322,2529,2841,3123,3394,3458,3561,3586,3593,3659,3662,3676,3702,3718,3821,3932,4063,4066,5450,5788,5795,6363,6504,6688,6693,7305,7409,7535,8320,8581,9452,9840,10320,10537,10538,10673,10859,22806,23228,26191,26253,26279,28959,30009,50943,54440,55619,56833,57580,114836,126014,139716,150372,…	RHOH,BLK,BTK,CD3D,CD3E,CD3G,CD4,CD8A,CD19,MS4A1,CD28,TNFSF8,CD40LG,CD74,CD79A,CD79B,CCR6,CCR7,CR2,CSF1,CSF1R,DOCK2,GPR183,FCER1G,FCGR2B,FLT3,FUT7,GPR18,HLA-DRB1,IRF8,IFNG,IL2RG,IL10,IL12B,IRF1,IRF4,ITGA4,ITK,JAK3,KLRC1,LCK,LY9,LYL1,POU2AF1,PTPRC,PTPRJ,CCL19,SLAMF1,SPI1,SPN,TYROBP,VAV1,ZAP70,EOMES,LY6D,ITM2A,TESPA1,IKZF1,UBD,BATF,TNFSF13B,LILRB1,IKZF3,PLCL2,PTPN22,CLEC4E,PLA2G2D,TMEM176B,TBX21,FOX…
1_Member	GO Biological Processes	GO:0048534	hematopoietic or lymphoid organ development	-48.5653	-45.7963	99/699	399,640,643,695,915,916,917,920,925,930,931,940,944,959,972,973,974,1235,1236,1380,1435,1436,1636,1794,1880,2124,2207,2213,2313,2322,2323,2529,2841,3059,3071,3123,3394,3458,3561,3586,3593,3659,3662,3676,3702,3718,3821,3932,4049,4050,4063,4066,5341,5450,5788,5795,6363,6404,6504,6688,6693,7305,7409,7535,8320,8581,9119,9452,9840,10019,10320,10537,10538,10673,10859,22806,23228,23495,23601,26191,26253…	RHOH,BLK,CXCR5,BTK,CD3D,CD3E,CD3G,CD4,CD8A,CD19,MS4A1,CD28,TNFSF8,CD40LG,CD74,CD79A,CD79B,CCR6,CCR7,CR2,CSF1,CSF1R,ACE,DOCK2,GPR183,EVI2B,FCER1G,FCGR2B,FLI1,FLT3,FLT3LG,FUT7,GPR18,HCLS1,NCKAP1L,HLA-DRB1,IRF8,IFNG,IL2RG,IL10,IL12B,IRF1,IRF4,ITGA4,ITK,JAK3,KLRC1,LCK,LTA,LTB,LY9,LYL1,PLEK,POU2AF1,PTPRC,PTPRJ,CCL19,SELPLG,SLAMF1,SPI1,SPN,TYROBP,VAV1,ZAP70,EOMES,LY6D,KRT75,ITM2A,TESPA1,SH2B3,IKZF1,UBD…
1_Member	GO Biological Processes	GO:0030098	lymphocyte differentiation	-48.2363	-45.4786	67/276	399,695,915,916,917,920,925,930,931,940,944,959,972,973,974,1235,1236,1380,1794,1880,2207,2213,2322,2529,2841,3394,3561,3586,3593,3659,3662,3676,3702,3718,3821,3932,4063,4066,5450,5788,5795,6504,6688,6693,7409,7535,8320,8581,9452,9840,10320,10538,10673,22806,23228,26191,26253,26279,30009,50943,54440,55619,56833,57580,114836,150372,387357	RHOH,BTK,CD3D,CD3E,CD3G,CD4,CD8A,CD19,MS4A1,CD28,TNFSF8,CD40LG,CD74,CD79A,CD79B,CCR6,CCR7,CR2,DOCK2,GPR183,FCER1G,FCGR2B,FLT3,FUT7,GPR18,IRF8,IL2RG,IL10,IL12B,IRF1,IRF4,ITGA4,ITK,JAK3,KLRC1,LCK,LY9,LYL1,POU2AF1,PTPRC,PTPRJ,SLAMF1,SPI1,SPN,VAV1,ZAP70,EOMES,LY6D,ITM2A,TESPA1,IKZF1,BATF,TNFSF13B,IKZF3,PLCL2,PTPN22,CLEC4E,PLA2G2D,TBX21,FOXP3,SASH3,DOCK10,SLAMF8,PREX1,SLAMF6,NFAM1,THEMIS
1_Member	GO Biological Processes	GO:0030097	hemopoiesis	-47.8271	-45.0911	95/649	399,640,695,915,916,917,920,925,930,931,940,944,959,972,973,974,1235,1236,1380,1435,1436,1636,1794,1880,2124,2207,2213,2313,2322,2323,2529,2841,3059,3071,3123,3394,3458,3561,3586,3593,3659,3662,3676,3702,3718,3821,3932,4063,4066,5341,5450,5788,5795,6363,6404,6504,6688,6693,7305,7409,7535,8320,8581,9119,9452,9840,10019,10320,10537,10538,10673,10859,22806,23228,23495,23601,26191,26253,26279,28959,3…	RHOH,BLK,BTK,CD3D,CD3E,CD3G,CD4,CD8A,CD19,MS4A1,CD28,TNFSF8,CD40LG,CD74,CD79A,CD79B,CCR6,CCR7,CR2,CSF1,CSF1R,ACE,DOCK2,GPR183,EVI2B,FCER1G,FCGR2B,FLI1,FLT3,FLT3LG,FUT7,GPR18,HCLS1,NCKAP1L,HLA-DRB1,IRF8,IFNG,IL2RG,IL10,IL12B,IRF1,IRF4,ITGA4,ITK,JAK3,KLRC1,LCK,LY9,LYL1,PLEK,POU2AF1,PTPRC,PTPRJ,CCL19,SELPLG,SLAMF1,SPI1,SPN,TYROBP,VAV1,ZAP70,EOMES,LY6D,KRT75,ITM2A,TESPA1,SH2B3,IKZF1,UBD,BATF,TNFSF13B…
1_Member	GO Biological Processes	GO:0030217	T cell differentiation	-30.8621	-28.4271	42/168	399,915,916,917,920,925,940,944,972,1235,1236,1794,1880,2207,2529,2841,3561,3593,3659,3662,3702,3821,3932,4063,5788,6688,6693,7409,7535,8320,9840,10538,22806,26191,26253,26279,30009,50943,54440,57580,114836,387357	RHOH,CD3D,CD3E,CD3G,CD4,CD8A,CD28,TNFSF8,CD74,CCR6,CCR7,DOCK2,GPR183,FCER1G,FUT7,GPR18,IL2RG,IL12B,IRF1,IRF4,ITK,KLRC1,LCK,LY9,PTPRC,SPI1,SPN,VAV1,ZAP70,EOMES,TESPA1,BATF,IKZF3,PTPN22,CLEC4E,PLA2G2D,TBX21,FOXP3,SASH3,PREX1,SLAMF6,THEMIS
2_Summary	GO Biological Processes	GO:0002694	regulation of leukocyte activation	-100	-96.2533	146/670	135,199,399,640,683,695,914,916,920,921,923,930,933,939,940,941,942,944,945,959,972,1236,1269,1378,1493,1880,2213,2214,2242,2268,2534,3071,3108,3109,3111,3113,3115,3117,3119,3122,3123,3127,3458,3493,3500,3503,3514,3538,3543,3559,3561,3586,3593,3594,3604,3620,3635,3659,3662,3684,3689,3718,3821,3824,3902,3932,3965,4332,4773,5788,6348,6352,6363,6504,6688,6693,7099,7133,7293,7305,7409,7535,7805,7940,…	ADORA2A,AIF1,RHOH,BLK,BST1,BTK,CD2,CD3E,CD4,CD5,CD6,CD19,CD22,CD27,CD28,CD80,CD86,TNFSF8,CD33,CD40LG,CD74,CCR7,CNR2,CR1,CTLA4,GPR183,FCGR2B,FCGR3A,FES,FGR,FYN,NCKAP1L,HLA-DMA,HLA-DMB,HLA-DOA,HLA-DPA1,HLA-DPB1,HLA-DQA1,HLA-DQB1,HLA-DRA,HLA-DRB1,HLA-DRB5,IFNG,IGHA1,IGHG1,IGHG4,IGKC,IGLC2,IGLL1,IL2RA,IL2RG,IL10,IL12B,IL12RB1,TNFRSF9,IDO1,INPP5D,IRF1,IRF4,ITGAM,ITGB2,JAK3,KLRC1,KLRD1,LAG3,LCK,LGALS9,…
2_Member	GO Biological Processes	GO:0002694	regulation of leukocyte activation	-100	-96.2533	146/670	135,199,399,640,683,695,914,916,920,921,923,930,933,939,940,941,942,944,945,959,972,1236,1269,1378,1493,1880,2213,2214,2242,2268,2534,3071,3108,3109,3111,3113,3115,3117,3119,3122,3123,3127,3458,3493,3500,3503,3514,3538,3543,3559,3561,3586,3593,3594,3604,3620,3635,3659,3662,3684,3689,3718,3821,3824,3902,3932,3965,4332,4773,5788,6348,6352,6363,6504,6688,6693,7099,7133,7293,7305,7409,7535,7805,7940,…	ADORA2A,AIF1,RHOH,BLK,BST1,BTK,CD2,CD3E,CD4,CD5,CD6,CD19,CD22,CD27,CD28,CD80,CD86,TNFSF8,CD33,CD40LG,CD74,CCR7,CNR2,CR1,CTLA4,GPR183,FCGR2B,FCGR3A,FES,FGR,FYN,NCKAP1L,HLA-DMA,HLA-DMB,HLA-DOA,HLA-DPA1,HLA-DPB1,HLA-DQA1,HLA-DQB1,HLA-DRA,HLA-DRB1,HLA-DRB5,IFNG,IGHA1,IGHG1,IGHG4,IGKC,IGLC2,IGLL1,IL2RA,IL2RG,IL10,IL12B,IL12RB1,TNFRSF9,IDO1,INPP5D,IRF1,IRF4,ITGAM,ITGB2,JAK3,KLRC1,KLRD1,LAG3,LCK,LGALS9,…
2_Member	GO Biological Processes	GO:0050865	regulation of cell activation	-100	-96.2533	155/727	59,135,199,348,399,640,683,695,914,916,920,921,923,930,933,939,940,941,942,944,945,959,972,1236,1269,1378,1493,1880,2207,2213,2214,2242,2268,2534,3071,3108,3109,3111,3113,3115,3117,3119,3122,3123,3127,3458,3493,3500,3503,3514,3538,3543,3559,3561,3586,3593,3594,3604,3620,3635,3659,3662,3684,3689,3718,3821,3824,3902,3932,3965,4332,4773,5341,5788,6348,6352,6363,6504,6688,6693,7099,7133,7293,7294,730…	ACTA2,ADORA2A,AIF1,APOE,RHOH,BLK,BST1,BTK,CD2,CD3E,CD4,CD5,CD6,CD19,CD22,CD27,CD28,CD80,CD86,TNFSF8,CD33,CD40LG,CD74,CCR7,CNR2,CR1,CTLA4,GPR183,FCER1G,FCGR2B,FCGR3A,FES,FGR,FYN,NCKAP1L,HLA-DMA,HLA-DMB,HLA-DOA,HLA-DPA1,HLA-DPB1,HLA-DQA1,HLA-DQB1,HLA-DRA,HLA-DRB1,HLA-DRB5,IFNG,IGHA1,IGHG1,IGHG4,IGKC,IGLC2,IGLL1,IL2RA,IL2RG,IL10,IL12B,IL12RB1,TNFRSF9,IDO1,INPP5D,IRF1,IRF4,ITGAM,ITGB2,JAK3,KLRC1,KLRD…
2_Member	GO Biological Processes	GO:0051249	regulation of lymphocyte activation	-92.1923	-88.5425	131/573	135,199,399,640,683,695,914,916,920,921,923,930,933,939,940,941,942,944,959,972,1236,1378,1493,1880,2213,2214,2268,2534,3071,3108,3109,3111,3113,3115,3117,3119,3122,3123,3127,3458,3493,3500,3503,3514,3538,3543,3559,3561,3586,3593,3594,3604,3620,3635,3659,3662,3718,3821,3824,3902,3932,3965,4332,4773,5788,6352,6363,6504,6693,7099,7133,7293,7305,7409,7535,7805,7940,8741,8764,9473,9750,9840,10148,102…	ADORA2A,AIF1,RHOH,BLK,BST1,BTK,CD2,CD3E,CD4,CD5,CD6,CD19,CD22,CD27,CD28,CD80,CD86,TNFSF8,CD40LG,CD74,CCR7,CR1,CTLA4,GPR183,FCGR2B,FCGR3A,FGR,FYN,NCKAP1L,HLA-DMA,HLA-DMB,HLA-DOA,HLA-DPA1,HLA-DPB1,HLA-DQA1,HLA-DQB1,HLA-DRA,HLA-DRB1,HLA-DRB5,IFNG,IGHA1,IGHG1,IGHG4,IGKC,IGLC2,IGLL1,IL2RA,IL2RG,IL10,IL12B,IL12RB1,TNFRSF9,IDO1,INPP5D,IRF1,IRF4,JAK3,KLRC1,KLRD1,LAG3,LCK,LGALS9,MNDA,NFATC2,PTPRC,CCL5,CCL…
2_Member	GO Biological Processes	GO:0050863	regulation of T cell activation	-70.5018	-67.153	95/376	135,199,399,914,916,920,921,923,939,940,941,942,944,959,972,1236,1378,1493,2213,2534,3071,3108,3109,3111,3113,3115,3117,3119,3122,3123,3127,3458,3559,3561,3586,3593,3594,3604,3620,3659,3662,3718,3902,3932,3965,5788,6352,6363,6504,6693,7133,7409,7535,7805,8764,9750,9840,10148,10288,10326,10538,10673,10859,10875,11005,11006,11151,11314,11326,26191,26279,27240,29851,30009,30835,50943,54440,54900,554…	ADORA2A,AIF1,RHOH,CD2,CD3E,CD4,CD5,CD6,CD27,CD28,CD80,CD86,TNFSF8,CD40LG,CD74,CCR7,CR1,CTLA4,FCGR2B,FYN,NCKAP1L,HLA-DMA,HLA-DMB,HLA-DOA,HLA-DPA1,HLA-DPB1,HLA-DQA1,HLA-DQB1,HLA-DRA,HLA-DRB1,HLA-DRB5,IFNG,IL2RA,IL2RG,IL10,IL12B,IL12RB1,TNFRSF9,IDO1,IRF1,IRF4,JAK3,LAG3,LCK,LGALS9,PTPRC,CCL5,CCL19,SLAMF1,SPN,TNFRSF1B,VAV1,ZAP70,LAPTM5,TNFRSF14,RIPOR2,TESPA1,EBI3,LILRB2,SIRPB1,BATF,TNFSF13B,LILRB1,FGL…
2_Member	GO Biological Processes	GO:1903037	regulation of leukocyte cell-cell adhesion	-64.3524	-61.1797	90/377	135,199,240,399,916,920,921,923,939,940,941,942,959,972,1236,1378,1493,2213,2529,2534,3071,3108,3109,3111,3113,3115,3117,3119,3122,3123,3127,3458,3559,3561,3586,3593,3594,3620,3659,3676,3689,3718,3902,3932,3965,5788,6352,6363,6504,6693,7409,7535,7805,8631,8764,9750,9840,10148,10288,10326,10673,10859,10875,11006,11151,11314,11326,26191,26279,29851,30009,30835,50943,54440,54900,55423,56253,64926,79…	ADORA2A,AIF1,ALOX5,RHOH,CD3E,CD4,CD5,CD6,CD27,CD28,CD80,CD86,CD40LG,CD74,CCR7,CR1,CTLA4,FCGR2B,FUT7,FYN,NCKAP1L,HLA-DMA,HLA-DMB,HLA-DOA,HLA-DPA1,HLA-DPB1,HLA-DQA1,HLA-DQB1,HLA-DRA,HLA-DRB1,HLA-DRB5,IFNG,IL2RA,IL2RG,IL10,IL12B,IL12RB1,IDO1,IRF1,ITGA4,ITGB2,JAK3,LAG3,LCK,LGALS9,PTPRC,CCL5,CCL19,SLAMF1,SPN,VAV1,ZAP70,LAPTM5,SKAP1,TNFRSF14,RIPOR2,TESPA1,EBI3,LILRB2,SIRPB1,TNFSF13B,LILRB1,FGL2,LILRB4,…
2_Member	GO Biological Processes	GO:0070663	regulation of leukocyte proliferation	-64.0615	-60.9169	79/269	199,640,683,695,916,923,933,940,941,942,944,959,972,1378,1435,1436,1438,1439,1493,1880,2213,2214,3071,3109,3113,3115,3123,3559,3586,3593,3594,3604,3620,3635,3659,3718,3965,4332,4773,5788,6352,6363,6480,6504,6693,7099,7133,7293,7305,7535,7940,8764,10148,10288,10673,10859,11006,11151,11314,11326,22806,23495,26191,26279,30835,50943,51237,54440,56253,64926,80380,84868,115352,126259,160365,246778,2593…	AIF1,BLK,BST1,BTK,CD3E,CD6,CD22,CD28,CD80,CD86,TNFSF8,CD40LG,CD74,CR1,CSF1,CSF1R,CSF2RA,CSF2RB,CTLA4,GPR183,FCGR2B,FCGR3A,NCKAP1L,HLA-DMB,HLA-DPA1,HLA-DPB1,HLA-DRB1,IL2RA,IL10,IL12B,IL12RB1,TNFRSF9,IDO1,INPP5D,IRF1,JAK3,LGALS9,MNDA,NFATC2,PTPRC,CCL5,CCL19,ST6GAL1,SLAMF1,SPN,TLR4,TNFRSF1B,TNFRSF4,TYROBP,ZAP70,LST1,TNFRSF14,EBI3,LILRB2,TNFSF13B,LILRB1,LILRB4,CORO1A,CD300A,VSIG4,IKZF3,TNFRSF13B,PTPN…
2_Member	GO Biological Processes	GO:0002683	negative regulation of immune system process	-63.9411	-60.8355	96/449	135,409,640,695,710,714,933,941,942,972,1269,1281,1378,1380,1493,1524,2213,2268,2534,2841,3055,3071,3111,3123,3559,3586,3593,3620,3635,3659,3718,3805,3821,3824,3902,3965,4068,4332,5133,5788,5795,6348,6504,6688,6693,7099,7305,7805,7940,8530,8764,8832,9290,9404,9750,10062,10225,10288,10859,10875,11005,11006,11025,11314,11326,23228,23495,25939,26191,26228,26279,28959,30009,50943,53347,54900,55024,55…	ADORA2A,ARRB2,BLK,BTK,SERPING1,C1QC,CD22,CD80,CD86,CD74,CNR2,COL3A1,CR1,CR2,CTLA4,CX3CR1,FCGR2B,FGR,FYN,GPR18,HCK,NCKAP1L,HLA-DOA,HLA-DRB1,IL2RA,IL10,IL12B,IDO1,INPP5D,IRF1,JAK3,KIR2DL4,KLRC1,KLRD1,LAG3,LGALS9,SH2D1A,MNDA,PDCD1,PTPRC,PTPRJ,CCL3,SLAMF1,SPI1,SPN,TLR4,TYROBP,LAPTM5,LST1,CST7,TNFRSF14,CD84,GPR55,LPXN,RIPOR2,NR1H3,CD96,LILRB2,LILRB1,FGL2,SPINK5,LILRB4,LILRB3,CD300A,VSIG4,PLCL2,TNFRSF1…
2_Member	GO Biological Processes	GO:0032944	regulation of mononuclear cell proliferation	-63.929	-60.8355	76/243	199,640,683,695,916,923,933,940,941,942,944,959,972,1378,1435,1493,1880,2213,2214,3071,3109,3113,3115,3123,3559,3586,3593,3594,3604,3620,3635,3659,3718,3965,4332,4773,5788,6352,6363,6480,6504,6693,7099,7133,7293,7305,7535,7940,8764,10148,10288,10673,10859,11006,11151,11314,11326,22806,23495,26191,26279,30835,50943,51237,54440,56253,64926,80380,84868,115352,126259,160365,246778,259307,653499,729230	AIF1,BLK,BST1,BTK,CD3E,CD6,CD22,CD28,CD80,CD86,TNFSF8,CD40LG,CD74,CR1,CSF1,CTLA4,GPR183,FCGR2B,FCGR3A,NCKAP1L,HLA-DMB,HLA-DPA1,HLA-DPB1,HLA-DRB1,IL2RA,IL10,IL12B,IL12RB1,TNFRSF9,IDO1,INPP5D,IRF1,JAK3,LGALS9,MNDA,NFATC2,PTPRC,CCL5,CCL19,ST6GAL1,SLAMF1,SPN,TLR4,TNFRSF1B,TNFRSF4,TYROBP,ZAP70,LST1,TNFRSF14,EBI3,LILRB2,TNFSF13B,LILRB1,LILRB4,CORO1A,CD300A,VSIG4,IKZF3,TNFRSF13B,PTPN22,PLA2G2D,CD209,FOX…
2_Member	GO Biological Processes	GO:0050867	positive regulation of cell activation	-62.259	-59.1889	96/467	59,199,399,683,695,914,916,920,921,923,939,940,941,942,959,972,1236,1378,1880,2214,2268,2534,3071,3108,3109,3111,3113,3115,3117,3119,3122,3123,3127,3458,3493,3500,3503,3514,3538,3543,3559,3561,3586,3593,3594,3635,3684,3689,3718,3932,3965,4773,5341,5788,6348,6352,6363,6504,7099,7293,7305,7409,7535,8741,8764,9840,10148,10288,10326,10666,10673,10859,11006,11027,11151,26191,26228,29851,30009,30835,50…	ACTA2,AIF1,RHOH,BST1,BTK,CD2,CD3E,CD4,CD5,CD6,CD27,CD28,CD80,CD86,CD40LG,CD74,CCR7,CR1,GPR183,FCGR3A,FGR,FYN,NCKAP1L,HLA-DMA,HLA-DMB,HLA-DOA,HLA-DPA1,HLA-DPB1,HLA-DQA1,HLA-DQB1,HLA-DRA,HLA-DRB1,HLA-DRB5,IFNG,IGHA1,IGHG1,IGHG4,IGKC,IGLC2,IGLL1,IL2RA,IL2RG,IL10,IL12B,IL12RB1,INPP5D,ITGAM,ITGB2,JAK3,LCK,LGALS9,NFATC2,PLEK,PTPRC,CCL3,CCL5,CCL19,SLAMF1,TLR4,TNFRSF4,TYROBP,VAV1,ZAP70,TNFSF13,TNFRSF14,T…
2_Member	GO Biological Processes	GO:0050670	regulation of lymphocyte proliferation	-61.8629	-58.8364	74/239	199,640,683,695,916,923,933,940,941,942,944,959,972,1378,1493,1880,2213,2214,3071,3109,3113,3115,3123,3559,3586,3593,3594,3604,3620,3635,3659,3718,3965,4332,4773,5788,6352,6363,6504,6693,7099,7133,7293,7305,7535,7940,8764,10148,10288,10673,10859,11006,11151,11314,11326,22806,23495,26191,26279,30835,50943,51237,54440,56253,64926,80380,84868,115352,126259,160365,246778,259307,653499,729230	AIF1,BLK,BST1,BTK,CD3E,CD6,CD22,CD28,CD80,CD86,TNFSF8,CD40LG,CD74,CR1,CTLA4,GPR183,FCGR2B,FCGR3A,NCKAP1L,HLA-DMB,HLA-DPA1,HLA-DPB1,HLA-DRB1,IL2RA,IL10,IL12B,IL12RB1,TNFRSF9,IDO1,INPP5D,IRF1,JAK3,LGALS9,MNDA,NFATC2,PTPRC,CCL5,CCL19,SLAMF1,SPN,TLR4,TNFRSF1B,TNFRSF4,TYROBP,ZAP70,LST1,TNFRSF14,EBI3,LILRB2,TNFSF13B,LILRB1,LILRB4,CORO1A,CD300A,VSIG4,IKZF3,TNFRSF13B,PTPN22,PLA2G2D,CD209,FOXP3,MZB1,SASH3…
2_Member	GO Biological Processes	GO:0022407	regulation of cell-cell adhesion	-61.3076	-58.3013	97/490	135,199,240,399,640,916,920,921,923,939,940,941,942,959,972,1236,1378,1493,2213,2529,2534,3071,3108,3109,3111,3113,3115,3117,3119,3122,3123,3127,3458,3559,3561,3586,3593,3594,3620,3659,3676,3689,3718,3902,3932,3965,5788,6352,6363,6504,6688,6693,7409,7535,7805,8631,8764,9750,9840,10019,10148,10288,10326,10563,10673,10859,10875,11006,11151,11314,11326,26191,26279,29851,30009,30835,50943,54440,54900…	ADORA2A,AIF1,ALOX5,RHOH,BLK,CD3E,CD4,CD5,CD6,CD27,CD28,CD80,CD86,CD40LG,CD74,CCR7,CR1,CTLA4,FCGR2B,FUT7,FYN,NCKAP1L,HLA-DMA,HLA-DMB,HLA-DOA,HLA-DPA1,HLA-DPB1,HLA-DQA1,HLA-DQB1,HLA-DRA,HLA-DRB1,HLA-DRB5,IFNG,IL2RA,IL2RG,IL10,IL12B,IL12RB1,IDO1,IRF1,ITGA4,ITGB2,JAK3,LAG3,LCK,LGALS9,PTPRC,CCL5,CCL19,SLAMF1,SPI1,SPN,VAV1,ZAP70,LAPTM5,SKAP1,TNFRSF14,RIPOR2,TESPA1,SH2B3,EBI3,LILRB2,SIRPB1,CXCL13,TNFSF1…
2_Member	GO Biological Processes	GO:0002696	positive regulation of leukocyte activation	-59.3805	-56.4119	92/450	199,399,683,695,914,916,920,921,923,939,940,941,942,959,972,1236,1378,1880,2214,2268,2534,3071,3108,3109,3111,3113,3115,3117,3119,3122,3123,3127,3458,3493,3500,3503,3514,3538,3543,3559,3561,3586,3593,3594,3635,3684,3689,3718,3932,3965,4773,5788,6348,6352,6363,6504,7099,7293,7305,7409,7535,8741,8764,9840,10148,10288,10326,10666,10673,10859,11006,11151,26191,26228,29851,30009,30835,50943,54440,5542…	AIF1,RHOH,BST1,BTK,CD2,CD3E,CD4,CD5,CD6,CD27,CD28,CD80,CD86,CD40LG,CD74,CCR7,CR1,GPR183,FCGR3A,FGR,FYN,NCKAP1L,HLA-DMA,HLA-DMB,HLA-DOA,HLA-DPA1,HLA-DPB1,HLA-DQA1,HLA-DQB1,HLA-DRA,HLA-DRB1,HLA-DRB5,IFNG,IGHA1,IGHG1,IGHG4,IGKC,IGLC2,IGLL1,IL2RA,IL2RG,IL10,IL12B,IL12RB1,INPP5D,ITGAM,ITGB2,JAK3,LCK,LGALS9,NFATC2,PTPRC,CCL3,CCL5,CCL19,SLAMF1,TLR4,TNFRSF4,TYROBP,VAV1,ZAP70,TNFSF13,TNFRSF14,TESPA1,EBI3,…
2_Member	GO Biological Processes	GO:0051251	positive regulation of lymphocyte activation	-56.2337	-53.2999	85/400	199,399,683,695,916,920,921,923,939,940,941,942,959,972,1236,1378,1880,2214,2534,3071,3108,3109,3111,3113,3115,3117,3119,3122,3123,3127,3458,3493,3500,3503,3514,3538,3543,3559,3561,3586,3593,3594,3635,3718,3932,3965,4773,5788,6352,6363,6504,7099,7293,7305,7409,7535,8741,8764,9840,10148,10288,10326,10673,10859,11006,11151,26191,29851,30009,30835,50943,54440,55423,64926,80380,81704,84868,115352,126…	AIF1,RHOH,BST1,BTK,CD3E,CD4,CD5,CD6,CD27,CD28,CD80,CD86,CD40LG,CD74,CCR7,CR1,GPR183,FCGR3A,FYN,NCKAP1L,HLA-DMA,HLA-DMB,HLA-DOA,HLA-DPA1,HLA-DPB1,HLA-DQA1,HLA-DQB1,HLA-DRA,HLA-DRB1,HLA-DRB5,IFNG,IGHA1,IGHG1,IGHG4,IGKC,IGLC2,IGLL1,IL2RA,IL2RG,IL10,IL12B,IL12RB1,INPP5D,JAK3,LCK,LGALS9,NFATC2,PTPRC,CCL5,CCL19,SLAMF1,TLR4,TNFRSF4,TYROBP,VAV1,ZAP70,TNFSF13,TNFRSF14,TESPA1,EBI3,LILRB2,SIRPB1,TNFSF13B,LI…
2_Member	GO Biological Processes	GO:1903039	positive regulation of leukocyte cell-cell adhesion	-51.9473	-49.0899	70/275	199,240,399,916,920,921,923,939,940,941,942,959,972,1236,1378,2529,2534,3071,3108,3109,3111,3113,3115,3117,3119,3122,3123,3127,3458,3559,3561,3593,3594,3676,3689,3718,3932,3965,5788,6352,6363,6504,7409,7535,8631,8764,9840,10148,10288,10326,10673,10859,11006,11151,26191,29851,30835,50943,54440,55423,64926,80380,81704,84868,126259,146850,160365,259307,729230,100528032	AIF1,ALOX5,RHOH,CD3E,CD4,CD5,CD6,CD27,CD28,CD80,CD86,CD40LG,CD74,CCR7,CR1,FUT7,FYN,NCKAP1L,HLA-DMA,HLA-DMB,HLA-DOA,HLA-DPA1,HLA-DPB1,HLA-DQA1,HLA-DQB1,HLA-DRA,HLA-DRB1,HLA-DRB5,IFNG,IL2RA,IL2RG,IL12B,IL12RB1,ITGA4,ITGB2,JAK3,LCK,LGALS9,PTPRC,CCL5,CCL19,SLAMF1,VAV1,ZAP70,SKAP1,TNFRSF14,TESPA1,EBI3,LILRB2,SIRPB1,TNFSF13B,LILRB1,LILRB4,CORO1A,PTPN22,ICOS,CD209,FOXP3,SASH3,SIRPG,RASAL3,PDCD1LG2,DOCK8…
2_Member	GO Biological Processes	GO:0022409	positive regulation of cell-cell adhesion	-50.3143	-47.5218	73/322	199,240,399,916,920,921,923,939,940,941,942,959,972,1236,1378,2529,2534,3071,3108,3109,3111,3113,3115,3117,3119,3122,3123,3127,3458,3559,3561,3586,3593,3594,3676,3689,3718,3932,3965,5788,6352,6363,6504,7409,7535,8631,8764,9840,10148,10288,10326,10563,10673,10859,11006,11151,26191,29851,30835,50943,54440,55423,64926,80380,81704,84034,84868,126259,146850,160365,259307,729230,100528032	AIF1,ALOX5,RHOH,CD3E,CD4,CD5,CD6,CD27,CD28,CD80,CD86,CD40LG,CD74,CCR7,CR1,FUT7,FYN,NCKAP1L,HLA-DMA,HLA-DMB,HLA-DOA,HLA-DPA1,HLA-DPB1,HLA-DQA1,HLA-DQB1,HLA-DRA,HLA-DRB1,HLA-DRB5,IFNG,IL2RA,IL2RG,IL10,IL12B,IL12RB1,ITGA4,ITGB2,JAK3,LCK,LGALS9,PTPRC,CCL5,CCL19,SLAMF1,VAV1,ZAP70,SKAP1,TNFRSF14,TESPA1,EBI3,LILRB2,SIRPB1,CXCL13,TNFSF13B,LILRB1,LILRB4,CORO1A,PTPN22,ICOS,CD209,FOXP3,SASH3,SIRPG,RASAL3,PD…
2_Member	GO Biological Processes	GO:0050870	positive regulation of T cell activation	-48.7352	-45.9546	65/251	199,399,916,920,921,923,939,940,941,942,959,972,1236,1378,2534,3071,3108,3109,3111,3113,3115,3117,3119,3122,3123,3127,3458,3559,3561,3593,3594,3718,3932,3965,5788,6352,6363,6504,7409,7535,8764,9840,10148,10288,10326,10673,10859,11006,11151,26191,29851,30835,50943,54440,55423,64926,80380,81704,84868,126259,146850,160365,259307,729230,100528032	AIF1,RHOH,CD3E,CD4,CD5,CD6,CD27,CD28,CD80,CD86,CD40LG,CD74,CCR7,CR1,FYN,NCKAP1L,HLA-DMA,HLA-DMB,HLA-DOA,HLA-DPA1,HLA-DPB1,HLA-DQA1,HLA-DQB1,HLA-DRA,HLA-DRB1,HLA-DRB5,IFNG,IL2RA,IL2RG,IL12B,IL12RB1,JAK3,LCK,LGALS9,PTPRC,CCL5,CCL19,SLAMF1,VAV1,ZAP70,TNFRSF14,TESPA1,EBI3,LILRB2,SIRPB1,TNFSF13B,LILRB1,LILRB4,CORO1A,PTPN22,ICOS,CD209,FOXP3,SASH3,SIRPG,RASAL3,PDCD1LG2,DOCK8,HAVCR2,TMIGD2,PIK3R6,CLECL1P…
2_Member	GO Biological Processes	GO:0002695	negative regulation of leukocyte activation	-48.158	-45.4113	59/198	135,640,695,941,942,972,1269,1378,1493,2213,2268,3071,3123,3559,3586,3620,3635,3659,3718,3902,3965,4332,5788,6688,6693,7305,7805,7940,8530,8764,8832,9750,10062,10288,10859,10875,11006,11314,11326,23495,26191,26279,30009,50943,54900,55024,56253,64092,79626,80380,84868,116449,146722,201633,259307,284021,374403,653499,729230	ADORA2A,BLK,BTK,CD80,CD86,CD74,CNR2,CR1,CTLA4,FCGR2B,FGR,NCKAP1L,HLA-DRB1,IL2RA,IL10,IDO1,INPP5D,IRF1,JAK3,LAG3,LGALS9,MNDA,PTPRC,SPI1,SPN,TYROBP,LAPTM5,LST1,CST7,TNFRSF14,CD84,RIPOR2,NR1H3,LILRB2,LILRB1,FGL2,LILRB4,CD300A,VSIG4,TNFRSF13B,PTPN22,PLA2G2D,TBX21,FOXP3,LAX1,BANK1,CRTAM,SAMSN1,TNFAIP8L2,PDCD1LG2,HAVCR2,CLNK,CD300LF,TIGIT,IL4I1,MILR1,TBC1D10C,LGALS7B,CCR2
2_Member	GO Biological Processes	GO:0050866	negative regulation of cell activation	-47.5563	-44.8308	61/221	135,348,640,695,941,942,972,1269,1378,1493,2213,2268,3071,3123,3559,3586,3620,3635,3659,3718,3902,3965,4332,5788,6688,6693,7305,7805,7940,8530,8764,8832,9750,10019,10062,10288,10859,10875,11006,11314,11326,23495,26191,26279,30009,50943,54900,55024,56253,64092,79626,80380,84868,116449,146722,201633,259307,284021,374403,653499,729230	ADORA2A,APOE,BLK,BTK,CD80,CD86,CD74,CNR2,CR1,CTLA4,FCGR2B,FGR,NCKAP1L,HLA-DRB1,IL2RA,IL10,IDO1,INPP5D,IRF1,JAK3,LAG3,LGALS9,MNDA,PTPRC,SPI1,SPN,TYROBP,LAPTM5,LST1,CST7,TNFRSF14,CD84,RIPOR2,SH2B3,NR1H3,LILRB2,LILRB1,FGL2,LILRB4,CD300A,VSIG4,TNFRSF13B,PTPN22,PLA2G2D,TBX21,FOXP3,LAX1,BANK1,CRTAM,SAMSN1,TNFAIP8L2,PDCD1LG2,HAVCR2,CLNK,CD300LF,TIGIT,IL4I1,MILR1,TBC1D10C,LGALS7B,CCR2
2_Member	GO Biological Processes	GO:0045785	positive regulation of cell adhesion	-45.1473	-42.4518	81/484	199,240,399,916,920,921,923,939,940,941,942,959,972,1236,1378,1435,2529,2534,3071,3108,3109,3111,3113,3115,3117,3119,3122,3123,3127,3458,3559,3561,3586,3593,3594,3676,3689,3718,3932,3965,5788,5795,6352,6363,6504,7409,7535,8631,8764,9806,9840,10148,10288,10326,10551,10563,10673,10859,11006,11151,26191,29851,30835,50943,54440,54518,55423,57091,57580,64805,64926,80380,81704,84034,84868,126259,146850…	AIF1,ALOX5,RHOH,CD3E,CD4,CD5,CD6,CD27,CD28,CD80,CD86,CD40LG,CD74,CCR7,CR1,CSF1,FUT7,FYN,NCKAP1L,HLA-DMA,HLA-DMB,HLA-DOA,HLA-DPA1,HLA-DPB1,HLA-DQA1,HLA-DQB1,HLA-DRA,HLA-DRB1,HLA-DRB5,IFNG,IL2RA,IL2RG,IL10,IL12B,IL12RB1,ITGA4,ITGB2,JAK3,LCK,LGALS9,PTPRC,PTPRJ,CCL5,CCL19,SLAMF1,VAV1,ZAP70,SKAP1,TNFRSF14,SPOCK2,TESPA1,EBI3,LILRB2,SIRPB1,AGR2,CXCL13,TNFSF13B,LILRB1,LILRB4,CORO1A,PTPN22,ICOS,CD209,FOXP…
2_Member	GO Biological Processes	GO:0042129	regulation of T cell proliferation	-43.9664	-41.2897	54/182	199,916,923,940,941,942,944,959,1378,1493,3071,3109,3113,3115,3123,3559,3586,3593,3594,3604,3620,3659,3718,3965,5788,6352,6363,6504,6693,7133,7535,8764,10148,10288,10673,10859,11006,11151,11326,26191,26279,30835,50943,54440,56253,64926,80380,84868,126259,160365,246778,259307,653499,729230	AIF1,CD3E,CD6,CD28,CD80,CD86,TNFSF8,CD40LG,CR1,CTLA4,NCKAP1L,HLA-DMB,HLA-DPA1,HLA-DPB1,HLA-DRB1,IL2RA,IL10,IL12B,IL12RB1,TNFRSF9,IDO1,IRF1,JAK3,LGALS9,PTPRC,CCL5,CCL19,SLAMF1,SPN,TNFRSF1B,ZAP70,TNFRSF14,EBI3,LILRB2,TNFSF13B,LILRB1,LILRB4,CORO1A,VSIG4,PTPN22,PLA2G2D,CD209,FOXP3,SASH3,CRTAM,RASAL3,PDCD1LG2,HAVCR2,TMIGD2,CLECL1P,IL27,IL4I1,LGALS7B,CCR2
2_Member	GO Biological Processes	GO:0051250	negative regulation of lymphocyte activation	-41.0849	-38.4521	50/166	135,640,695,941,942,972,1378,1493,2213,2268,3071,3123,3559,3586,3620,3635,3659,3718,3902,3965,4332,6693,7305,7805,7940,8764,9750,10288,10859,10875,11006,11314,11326,23495,26191,26279,30009,50943,54900,55024,56253,64092,79626,80380,84868,116449,201633,259307,374403,653499	ADORA2A,BLK,BTK,CD80,CD86,CD74,CR1,CTLA4,FCGR2B,FGR,NCKAP1L,HLA-DRB1,IL2RA,IL10,IDO1,INPP5D,IRF1,JAK3,LAG3,LGALS9,MNDA,SPN,TYROBP,LAPTM5,LST1,TNFRSF14,RIPOR2,LILRB2,LILRB1,FGL2,LILRB4,CD300A,VSIG4,TNFRSF13B,PTPN22,PLA2G2D,TBX21,FOXP3,LAX1,BANK1,CRTAM,SAMSN1,TNFAIP8L2,PDCD1LG2,HAVCR2,CLNK,TIGIT,IL4I1,TBC1D10C,LGALS7B
2_Member	GO Biological Processes	GO:0070665	positive regulation of leukocyte proliferation	-39.6473	-37.0388	49/167	199,683,695,916,923,940,941,942,959,972,1435,1436,1438,1439,1880,2214,3071,3109,3113,3115,3559,3593,3594,3718,3965,4773,5788,6352,6363,6480,6504,7099,7293,7535,10148,10288,10673,11151,26191,30835,50943,54440,64926,80380,84868,115352,126259,160365,729230	AIF1,BST1,BTK,CD3E,CD6,CD28,CD80,CD86,CD40LG,CD74,CSF1,CSF1R,CSF2RA,CSF2RB,GPR183,FCGR3A,NCKAP1L,HLA-DMB,HLA-DPA1,HLA-DPB1,IL2RA,IL12B,IL12RB1,JAK3,LGALS9,NFATC2,PTPRC,CCL5,CCL19,ST6GAL1,SLAMF1,TLR4,TNFRSF4,ZAP70,EBI3,LILRB2,TNFSF13B,CORO1A,PTPN22,CD209,FOXP3,SASH3,RASAL3,PDCD1LG2,HAVCR2,FCRL3,TMIGD2,CLECL1P,CCR2
2_Member	GO Biological Processes	GO:0032946	positive regulation of mononuclear cell proliferation	-38.3695	-35.7841	46/149	199,683,695,916,923,940,941,942,959,972,1435,1880,2214,3071,3109,3113,3115,3559,3593,3594,3718,3965,4773,5788,6352,6363,6480,6504,7099,7293,7535,10148,10288,10673,11151,26191,30835,50943,54440,64926,80380,84868,115352,126259,160365,729230	AIF1,BST1,BTK,CD3E,CD6,CD28,CD80,CD86,CD40LG,CD74,CSF1,GPR183,FCGR3A,NCKAP1L,HLA-DMB,HLA-DPA1,HLA-DPB1,IL2RA,IL12B,IL12RB1,JAK3,LGALS9,NFATC2,PTPRC,CCL5,CCL19,ST6GAL1,SLAMF1,TLR4,TNFRSF4,ZAP70,EBI3,LILRB2,TNFSF13B,CORO1A,PTPN22,CD209,FOXP3,SASH3,RASAL3,PDCD1LG2,HAVCR2,FCRL3,TMIGD2,CLECL1P,CCR2
2_Member	GO Biological Processes	GO:0050671	positive regulation of lymphocyte proliferation	-36.1994	-33.6702	44/146	199,683,695,916,923,940,941,942,959,972,1880,2214,3071,3109,3113,3115,3559,3593,3594,3718,3965,4773,5788,6352,6363,6504,7099,7293,7535,10148,10288,10673,11151,26191,30835,50943,54440,64926,80380,84868,115352,126259,160365,729230	AIF1,BST1,BTK,CD3E,CD6,CD28,CD80,CD86,CD40LG,CD74,GPR183,FCGR3A,NCKAP1L,HLA-DMB,HLA-DPA1,HLA-DPB1,IL2RA,IL12B,IL12RB1,JAK3,LGALS9,NFATC2,PTPRC,CCL5,CCL19,SLAMF1,TLR4,TNFRSF4,ZAP70,EBI3,LILRB2,TNFSF13B,CORO1A,PTPN22,CD209,FOXP3,SASH3,RASAL3,PDCD1LG2,HAVCR2,FCRL3,TMIGD2,CLECL1P,CCR2
2_Member	GO Biological Processes	GO:0050868	negative regulation of T cell activation	-31.0424	-28.5967	38/128	135,941,942,972,1378,1493,2213,3071,3123,3559,3586,3620,3659,3718,3902,3965,6693,7805,8764,9750,10288,10859,10875,11006,11314,11326,26191,26279,30009,50943,54900,56253,79626,80380,84868,201633,259307,653499	ADORA2A,CD80,CD86,CD74,CR1,CTLA4,FCGR2B,NCKAP1L,HLA-DRB1,IL2RA,IL10,IDO1,IRF1,JAK3,LAG3,LGALS9,SPN,LAPTM5,TNFRSF14,RIPOR2,LILRB2,LILRB1,FGL2,LILRB4,CD300A,VSIG4,PTPN22,PLA2G2D,TBX21,FOXP3,LAX1,CRTAM,TNFAIP8L2,PDCD1LG2,HAVCR2,TIGIT,IL4I1,LGALS7B
2_Member	GO Biological Processes	GO:0042102	positive regulation of T cell proliferation	-30.4491	-28.0194	35/106	199,916,923,940,941,942,959,3071,3109,3113,3115,3559,3593,3594,3718,3965,5788,6352,6363,6504,7535,10148,10288,10673,11151,26191,30835,50943,54440,64926,80380,84868,126259,160365,729230	AIF1,CD3E,CD6,CD28,CD80,CD86,CD40LG,NCKAP1L,HLA-DMB,HLA-DPA1,HLA-DPB1,IL2RA,IL12B,IL12RB1,JAK3,LGALS9,PTPRC,CCL5,CCL19,SLAMF1,ZAP70,EBI3,LILRB2,TNFSF13B,CORO1A,PTPN22,CD209,FOXP3,SASH3,RASAL3,PDCD1LG2,HAVCR2,TMIGD2,CLECL1P,CCR2
2_Member	GO Biological Processes	GO:0050777	negative regulation of immune response	-29.6364	-27.2222	43/190	409,710,1281,1378,1380,1493,2213,2268,2534,3055,3071,3123,3586,3593,3635,3718,3805,3821,3824,3965,5133,5788,6504,6688,8764,8832,10062,10225,10859,10875,11005,11006,11314,11326,25939,30009,50943,56833,64092,84868,197358,259307,729230	ARRB2,SERPING1,COL3A1,CR1,CR2,CTLA4,FCGR2B,FGR,FYN,HCK,NCKAP1L,HLA-DRB1,IL10,IL12B,INPP5D,JAK3,KIR2DL4,KLRC1,KLRD1,LGALS9,PDCD1,PTPRC,SLAMF1,SPI1,TNFRSF14,CD84,NR1H3,CD96,LILRB1,FGL2,SPINK5,LILRB4,CD300A,VSIG4,SAMHD1,TBX21,FOXP3,SLAMF8,SAMSN1,HAVCR2,NLRC3,IL4I1,CCR2
2_Member	GO Biological Processes	GO:1903038	negative regulation of leukocyte cell-cell adhesion	-28.5536	-26.1639	38/147	135,941,942,972,1378,1493,2213,3071,3123,3559,3586,3620,3659,3718,3902,3965,6693,7805,8764,9750,10288,10859,10875,11006,11314,11326,26191,26279,30009,50943,54900,56253,79626,80380,84868,201633,259307,653499	ADORA2A,CD80,CD86,CD74,CR1,CTLA4,FCGR2B,NCKAP1L,HLA-DRB1,IL2RA,IL10,IDO1,IRF1,JAK3,LAG3,LGALS9,SPN,LAPTM5,TNFRSF14,RIPOR2,LILRB2,LILRB1,FGL2,LILRB4,CD300A,VSIG4,PTPN22,PLA2G2D,TBX21,FOXP3,LAX1,CRTAM,TNFAIP8L2,PDCD1LG2,HAVCR2,TIGIT,IL4I1,LGALS7B
2_Member	GO Biological Processes	GO:0050672	negative regulation of lymphocyte proliferation	-28.2125	-25.8322	31/87	640,695,941,942,1378,1493,2213,3123,3559,3586,3620,3635,3965,4332,6693,7305,7940,8764,10288,10859,11006,11314,11326,23495,26279,50943,56253,80380,84868,259307,653499	BLK,BTK,CD80,CD86,CR1,CTLA4,FCGR2B,HLA-DRB1,IL2RA,IL10,IDO1,INPP5D,LGALS9,MNDA,SPN,TYROBP,LST1,TNFRSF14,LILRB2,LILRB1,LILRB4,CD300A,VSIG4,TNFRSF13B,PLA2G2D,FOXP3,CRTAM,PDCD1LG2,HAVCR2,IL4I1,LGALS7B
2_Member	GO Biological Processes	GO:0032945	negative regulation of mononuclear cell proliferation	-28.0331	-25.6621	31/88	640,695,941,942,1378,1493,2213,3123,3559,3586,3620,3635,3965,4332,6693,7305,7940,8764,10288,10859,11006,11314,11326,23495,26279,50943,56253,80380,84868,259307,653499	BLK,BTK,CD80,CD86,CR1,CTLA4,FCGR2B,HLA-DRB1,IL2RA,IL10,IDO1,INPP5D,LGALS9,MNDA,SPN,TYROBP,LST1,TNFRSF14,LILRB2,LILRB1,LILRB4,CD300A,VSIG4,TNFRSF13B,PLA2G2D,FOXP3,CRTAM,PDCD1LG2,HAVCR2,IL4I1,LGALS7B
2_Member	GO Biological Processes	GO:0070664	negative regulation of leukocyte proliferation	-26.6875	-24.3473	31/96	640,695,941,942,1378,1493,2213,3123,3559,3586,3620,3635,3965,4332,6693,7305,7940,8764,10288,10859,11006,11314,11326,23495,26279,50943,56253,80380,84868,259307,653499	BLK,BTK,CD80,CD86,CR1,CTLA4,FCGR2B,HLA-DRB1,IL2RA,IL10,IDO1,INPP5D,LGALS9,MNDA,SPN,TYROBP,LST1,TNFRSF14,LILRB2,LILRB1,LILRB4,CD300A,VSIG4,TNFRSF13B,PLA2G2D,FOXP3,CRTAM,PDCD1LG2,HAVCR2,IL4I1,LGALS7B
2_Member	GO Biological Processes	GO:0022408	negative regulation of cell-cell adhesion	-26.2934	-23.9658	41/202	135,941,942,972,1378,1493,2213,3071,3123,3559,3586,3620,3659,3718,3902,3965,6688,6693,7805,8764,9750,10019,10288,10859,10875,11006,11314,11326,26191,26279,30009,50943,54900,56253,79626,80380,80709,84868,201633,259307,653499	ADORA2A,CD80,CD86,CD74,CR1,CTLA4,FCGR2B,NCKAP1L,HLA-DRB1,IL2RA,IL10,IDO1,IRF1,JAK3,LAG3,LGALS9,SPI1,SPN,LAPTM5,TNFRSF14,RIPOR2,SH2B3,LILRB2,LILRB1,FGL2,LILRB4,CD300A,VSIG4,PTPN22,PLA2G2D,TBX21,FOXP3,LAX1,CRTAM,TNFAIP8L2,PDCD1LG2,AKNA,HAVCR2,TIGIT,IL4I1,LGALS7B
2_Member	GO Biological Processes	GO:0007162	negative regulation of cell adhesion	-24.3885	-22.0966	47/308	135,941,942,972,1277,1378,1493,2213,3071,3123,3559,3586,3620,3659,3718,3902,3965,5788,5800,6688,6693,7805,8764,9404,9750,10019,10154,10288,10859,10875,11006,11314,11326,26191,26279,27299,30009,50943,54900,56253,79626,80380,80709,84868,201633,259307,653499	ADORA2A,CD80,CD86,CD74,COL1A1,CR1,CTLA4,FCGR2B,NCKAP1L,HLA-DRB1,IL2RA,IL10,IDO1,IRF1,JAK3,LAG3,LGALS9,PTPRC,PTPRO,SPI1,SPN,LAPTM5,TNFRSF14,LPXN,RIPOR2,SH2B3,PLXNC1,LILRB2,LILRB1,FGL2,LILRB4,CD300A,VSIG4,PTPN22,PLA2G2D,ADAMDEC1,TBX21,FOXP3,LAX1,CRTAM,TNFAIP8L2,PDCD1LG2,AKNA,HAVCR2,TIGIT,IL4I1,LGALS7B
2_Member	GO Biological Processes	GO:0042130	negative regulation of T cell proliferation	-18.8192	-16.7281	22/70	941,942,1378,1493,3123,3559,3586,3620,3965,6693,8764,10288,10859,11006,11326,26279,50943,56253,80380,84868,259307,653499	CD80,CD86,CR1,CTLA4,HLA-DRB1,IL2RA,IL10,IDO1,LGALS9,SPN,TNFRSF14,LILRB2,LILRB1,LILRB4,VSIG4,PLA2G2D,FOXP3,CRTAM,PDCD1LG2,HAVCR2,IL4I1,LGALS7B
2_Member	GO Biological Processes	GO:0008285	negative regulation of cell population proliferation	-11.5541	-9.70637	53/790	135,199,240,348,563,640,695,941,942,945,1378,1436,1493,2213,3123,3458,3559,3586,3593,3604,3620,3635,3659,3851,3965,4049,4332,5795,6693,6753,7305,7940,8764,10019,10288,10437,10859,11006,11040,11314,11326,22846,23495,26279,50943,55423,56253,57413,80380,84868,197358,259307,653499	ADORA2A,AIF1,ALOX5,APOE,AZGP1,BLK,BTK,CD80,CD86,CD33,CR1,CSF1R,CTLA4,FCGR2B,HLA-DRB1,IFNG,IL2RA,IL10,IL12B,TNFRSF9,IDO1,INPP5D,IRF1,KRT4,LGALS9,LTA,MNDA,PTPRJ,SPN,SSTR3,TYROBP,LST1,TNFRSF14,SH2B3,LILRB2,IFI30,LILRB1,LILRB4,PIM2,CD300A,VSIG4,VASH1,TNFRSF13B,PLA2G2D,FOXP3,SIRPG,CRTAM,TMIGD3,PDCD1LG2,HAVCR2,NLRC3,IL4I1,LGALS7B
3_Summary	GO Biological Processes	GO:0050778	positive regulation of immune response	-86.1944	-82.6907	126/574	563,640,695,710,712,713,714,717,719,728,915,916,917,919,920,925,926,930,931,940,941,942,972,973,974,1191,1236,1240,1378,1380,1493,2207,2208,2209,2213,2219,2268,2357,2359,2533,2534,2853,3055,3071,3109,3115,3119,3122,3123,3458,3493,3500,3503,3514,3538,3543,3586,3593,3594,3620,3635,3684,3689,3702,3805,3824,3848,3902,3932,3937,3965,4049,4068,4332,4773,5199,5579,5788,5795,6352,6363,6504,6688,7099,7294…	AZGP1,BLK,BTK,SERPING1,C1QA,C1QB,C1QC,C2,C3AR1,C5AR1,CD3D,CD3E,CD3G,CD247,CD4,CD8A,CD8B,CD19,MS4A1,CD28,CD80,CD86,CD74,CD79A,CD79B,CLU,CCR7,CMKLR1,CR1,CR2,CTLA4,FCER1G,FCER2,FCGR1A,FCGR2B,FCN1,FGR,FPR1,FPR3,FYB1,FYN,GPR31,HCK,NCKAP1L,HLA-DMB,HLA-DPB1,HLA-DQB1,HLA-DRA,HLA-DRB1,IFNG,IGHA1,IGHG1,IGHG4,IGKC,IGLC2,IGLL1,IL10,IL12B,IL12RB1,IDO1,INPP5D,ITGAM,ITGB2,ITK,KIR2DL4,KLRD1,KRT1,LAG3,LCK,LCP2,LG…
3_Member	GO Biological Processes	GO:0050778	positive regulation of immune response	-86.1944	-82.6907	126/574	563,640,695,710,712,713,714,717,719,728,915,916,917,919,920,925,926,930,931,940,941,942,972,973,974,1191,1236,1240,1378,1380,1493,2207,2208,2209,2213,2219,2268,2357,2359,2533,2534,2853,3055,3071,3109,3115,3119,3122,3123,3458,3493,3500,3503,3514,3538,3543,3586,3593,3594,3620,3635,3684,3689,3702,3805,3824,3848,3902,3932,3937,3965,4049,4068,4332,4773,5199,5579,5788,5795,6352,6363,6504,6688,7099,7294…	AZGP1,BLK,BTK,SERPING1,C1QA,C1QB,C1QC,C2,C3AR1,C5AR1,CD3D,CD3E,CD3G,CD247,CD4,CD8A,CD8B,CD19,MS4A1,CD28,CD80,CD86,CD74,CD79A,CD79B,CLU,CCR7,CMKLR1,CR1,CR2,CTLA4,FCER1G,FCER2,FCGR1A,FCGR2B,FCN1,FGR,FPR1,FPR3,FYB1,FYN,GPR31,HCK,NCKAP1L,HLA-DMB,HLA-DPB1,HLA-DQB1,HLA-DRA,HLA-DRB1,IFNG,IGHA1,IGHG1,IGHG4,IGKC,IGLC2,IGLL1,IL10,IL12B,IL12RB1,IDO1,INPP5D,ITGAM,ITGB2,ITK,KIR2DL4,KLRD1,KRT1,LAG3,LCK,LCP2,LG…
3_Member	GO Biological Processes	GO:0002764	immune response-regulating signaling pathway	-68.2951	-64.9877	93/374	640,695,719,728,915,916,917,919,925,926,929,930,931,940,945,973,974,1240,1378,1380,1493,1520,2207,2209,2210,2213,2214,2219,2268,2357,2359,2533,2534,3055,3071,3115,3119,3123,3493,3500,3503,3514,3538,3543,3635,3702,3821,3824,3932,3937,4332,4671,4773,5579,5788,5795,7099,7294,7305,7409,7462,7535,8302,8631,9473,10288,10859,11006,11027,23547,26191,26253,50943,51284,51311,54900,55024,58484,81793,84106,8…	BLK,BTK,C3AR1,C5AR1,CD3D,CD3E,CD3G,CD247,CD8A,CD8B,CD14,CD19,MS4A1,CD28,CD33,CD79A,CD79B,CMKLR1,CR1,CR2,CTLA4,CTSS,FCER1G,FCGR1A,FCGR1BP,FCGR2B,FCGR3A,FCN1,FGR,FPR1,FPR3,FYB1,FYN,HCK,NCKAP1L,HLA-DPB1,HLA-DQB1,HLA-DRB1,IGHA1,IGHG1,IGHG4,IGKC,IGLC2,IGLL1,INPP5D,ITK,KLRC1,KLRD1,LCK,LCP2,MNDA,NAIP,NFATC2,PRKCB,PTPRC,PTPRJ,TLR4,TXK,TYROBP,VAV1,LAT2,ZAP70,KLRC4,SKAP1,THEMIS2,LILRB2,LILRB1,LILRB4,LILRA2…
3_Member	GO Biological Processes	GO:0002768	immune response-regulating cell surface receptor signaling pathway	-62.2228	-59.175	80/292	640,695,719,728,915,916,917,919,925,926,930,931,940,973,974,1240,1378,1380,1493,2207,2209,2210,2213,2214,2219,2268,2357,2359,2533,2534,3055,3071,3115,3119,3123,3493,3500,3503,3514,3538,3543,3635,3702,3821,3824,3932,3937,4332,4773,5579,5788,5795,7294,7305,7409,7462,7535,8302,8631,9473,10288,10859,11006,11027,23547,26191,26253,50943,54900,55024,84106,84174,89857,93978,150372,151888,259197,387357,10…	BLK,BTK,C3AR1,C5AR1,CD3D,CD3E,CD3G,CD247,CD8A,CD8B,CD19,MS4A1,CD28,CD79A,CD79B,CMKLR1,CR1,CR2,CTLA4,FCER1G,FCGR1A,FCGR1BP,FCGR2B,FCGR3A,FCN1,FGR,FPR1,FPR3,FYB1,FYN,HCK,NCKAP1L,HLA-DPB1,HLA-DQB1,HLA-DRB1,IGHA1,IGHG1,IGHG4,IGKC,IGLC2,IGLL1,INPP5D,ITK,KLRC1,KLRD1,LCK,LCP2,MNDA,NFATC2,PRKCB,PTPRC,PTPRJ,TXK,TYROBP,VAV1,LAT2,ZAP70,KLRC4,SKAP1,THEMIS2,LILRB2,LILRB1,LILRB4,LILRA2,LILRA4,PTPN22,CLEC4E,FOX…
3_Member	GO Biological Processes	GO:0002253	activation of immune response	-60.4509	-57.4638	83/337	640,695,710,712,713,714,717,719,728,915,916,917,919,925,926,930,931,940,973,974,1191,1240,1378,1380,1493,2207,2213,2219,2268,2357,2359,2533,2534,3055,3071,3115,3119,3123,3493,3500,3503,3514,3538,3543,3635,3702,3824,3848,3932,3937,4332,4773,5199,5579,5788,5795,7099,7294,7305,7409,7462,7535,8302,8631,9473,11027,11326,26191,50943,54900,55024,58484,81030,84106,84174,89857,93978,149628,150372,259197,3…	BLK,BTK,SERPING1,C1QA,C1QB,C1QC,C2,C3AR1,C5AR1,CD3D,CD3E,CD3G,CD247,CD8A,CD8B,CD19,MS4A1,CD28,CD79A,CD79B,CLU,CMKLR1,CR1,CR2,CTLA4,FCER1G,FCGR2B,FCN1,FGR,FPR1,FPR3,FYB1,FYN,HCK,NCKAP1L,HLA-DPB1,HLA-DQB1,HLA-DRB1,IGHA1,IGHG1,IGHG4,IGKC,IGLC2,IGLL1,INPP5D,ITK,KLRD1,KRT1,LCK,LCP2,MNDA,NFATC2,CFP,PRKCB,PTPRC,PTPRJ,TLR4,TXK,TYROBP,VAV1,LAT2,ZAP70,KLRC4,SKAP1,THEMIS2,LILRA2,VSIG4,PTPN22,FOXP3,LAX1,BANK…
3_Member	GO Biological Processes	GO:0002429	immune response-activating cell surface receptor signaling pathway	-53.5339	-50.6622	70/262	640,695,719,728,915,916,917,919,925,926,930,931,940,973,974,1240,1378,1380,1493,2207,2213,2219,2268,2357,2359,2533,2534,3055,3071,3115,3119,3123,3493,3500,3503,3514,3538,3543,3635,3702,3824,3932,3937,4332,4773,5579,5788,5795,7294,7305,7409,7462,7535,8302,8631,9473,11027,26191,50943,54900,55024,84106,84174,89857,93978,150372,259197,387357,100423062,100528032	BLK,BTK,C3AR1,C5AR1,CD3D,CD3E,CD3G,CD247,CD8A,CD8B,CD19,MS4A1,CD28,CD79A,CD79B,CMKLR1,CR1,CR2,CTLA4,FCER1G,FCGR2B,FCN1,FGR,FPR1,FPR3,FYB1,FYN,HCK,NCKAP1L,HLA-DPB1,HLA-DQB1,HLA-DRB1,IGHA1,IGHG1,IGHG4,IGKC,IGLC2,IGLL1,INPP5D,ITK,KLRD1,LCK,LCP2,MNDA,NFATC2,PRKCB,PTPRC,PTPRJ,TXK,TYROBP,VAV1,LAT2,ZAP70,KLRC4,SKAP1,THEMIS2,LILRA2,PTPN22,FOXP3,LAX1,BANK1,PRAM1,SLA2,KLHL6,CLEC6A,NFAM1,NCR3,THEMIS,IGLL5,K…
3_Member	GO Biological Processes	GO:0002757	immune response-activating signal transduction	-53.5339	-50.6622	70/262	640,695,719,728,915,916,917,919,925,926,930,931,940,973,974,1240,1378,1380,1493,2207,2213,2219,2268,2357,2359,2533,2534,3055,3071,3115,3119,3123,3493,3500,3503,3514,3538,3543,3635,3702,3824,3932,3937,4332,4773,5579,5788,5795,7294,7305,7409,7462,7535,8302,8631,9473,11027,26191,50943,54900,55024,84106,84174,89857,93978,150372,259197,387357,100423062,100528032	BLK,BTK,C3AR1,C5AR1,CD3D,CD3E,CD3G,CD247,CD8A,CD8B,CD19,MS4A1,CD28,CD79A,CD79B,CMKLR1,CR1,CR2,CTLA4,FCER1G,FCGR2B,FCN1,FGR,FPR1,FPR3,FYB1,FYN,HCK,NCKAP1L,HLA-DPB1,HLA-DQB1,HLA-DRB1,IGHA1,IGHG1,IGHG4,IGKC,IGLC2,IGLL1,INPP5D,ITK,KLRD1,LCK,LCP2,MNDA,NFATC2,PRKCB,PTPRC,PTPRJ,TXK,TYROBP,VAV1,LAT2,ZAP70,KLRC4,SKAP1,THEMIS2,LILRA2,PTPN22,FOXP3,LAX1,BANK1,PRAM1,SLA2,KLHL6,CLEC6A,NFAM1,NCR3,THEMIS,IGLL5,K…
3_Member	GO Biological Processes	GO:0050851	antigen receptor-mediated signaling pathway	-35.9979	-33.4817	50/206	640,695,915,916,917,919,925,926,930,931,940,973,974,1493,2533,2534,3071,3115,3119,3123,3493,3500,3503,3514,3538,3543,3635,3702,3932,3937,4332,4773,5579,5788,5795,7294,7462,7535,8631,9473,26191,50943,54900,55024,84106,84174,89857,150372,387357,100423062	BLK,BTK,CD3D,CD3E,CD3G,CD247,CD8A,CD8B,CD19,MS4A1,CD28,CD79A,CD79B,CTLA4,FYB1,FYN,NCKAP1L,HLA-DPB1,HLA-DQB1,HLA-DRB1,IGHA1,IGHG1,IGHG4,IGKC,IGLC2,IGLL1,INPP5D,ITK,LCK,LCP2,MNDA,NFATC2,PRKCB,PTPRC,PTPRJ,TXK,LAT2,ZAP70,SKAP1,THEMIS2,PTPN22,FOXP3,LAX1,BANK1,PRAM1,SLA2,KLHL6,NFAM1,THEMIS,IGLL5
3_Member	GO Biological Processes	GO:0050852	T cell receptor signaling pathway	-20.0315	-17.9002	27/108	915,916,917,919,925,926,940,1493,2533,2534,3115,3119,3123,3635,3702,3932,3937,5788,5795,7294,7535,8631,9473,26191,50943,84106,387357	CD3D,CD3E,CD3G,CD247,CD8A,CD8B,CD28,CTLA4,FYB1,FYN,HLA-DPB1,HLA-DQB1,HLA-DRB1,INPP5D,ITK,LCK,LCP2,PTPRC,PTPRJ,TXK,ZAP70,SKAP1,THEMIS2,PTPN22,FOXP3,PRAM1,THEMIS
3_Member	GO Biological Processes	GO:0050853	B cell receptor signaling pathway	-17.4083	-15.367	25/111	640,695,930,931,973,974,1493,3071,3493,3500,3503,3514,3538,3543,3702,3932,4332,4773,5579,5788,7462,55024,89857,150372,100423062	BLK,BTK,CD19,MS4A1,CD79A,CD79B,CTLA4,NCKAP1L,IGHA1,IGHG1,IGHG4,IGKC,IGLC2,IGLL1,ITK,LCK,MNDA,NFATC2,PRKCB,PTPRC,LAT2,BANK1,KLHL6,NFAM1,IGLL5
4_Summary	GO Biological Processes	GO:0002250	adaptive immune response	-80.5902	-77.1445	126/634	608,695,710,712,713,714,717,915,916,917,919,920,923,924,925,926,930,939,942,959,972,973,974,1191,1235,1378,1380,1439,1493,1520,1524,1880,2207,2209,2210,2213,2214,2534,3004,3108,3109,3111,3113,3115,3117,3119,3122,3123,3127,3458,3493,3500,3503,3512,3514,3538,3543,3581,3593,3635,3662,3702,3718,3821,3824,3902,3903,4063,4068,5133,5294,5551,5579,6504,6693,7099,7294,7462,7535,8320,8631,8764,8832,10068,1…	TNFRSF17,BTK,SERPING1,C1QA,C1QB,C1QC,C2,CD3D,CD3E,CD3G,CD247,CD4,CD6,CD7,CD8A,CD8B,CD19,CD27,CD86,CD40LG,CD74,CD79A,CD79B,CLU,CCR6,CR1,CR2,CSF2RB,CTLA4,CTSS,CX3CR1,GPR183,FCER1G,FCGR1A,FCGR1BP,FCGR2B,FCGR3A,FYN,GZMM,HLA-DMA,HLA-DMB,HLA-DOA,HLA-DPA1,HLA-DPB1,HLA-DQA1,HLA-DQB1,HLA-DRA,HLA-DRB1,HLA-DRB5,IFNG,IGHA1,IGHG1,IGHG4,JCHAIN,IGKC,IGLC2,IGLL1,IL9R,IL12B,INPP5D,IRF4,ITK,JAK3,KLRC1,KLRD1,LAG3,L…
4_Member	GO Biological Processes	GO:0002250	adaptive immune response	-80.5902	-77.1445	126/634	608,695,710,712,713,714,717,915,916,917,919,920,923,924,925,926,930,939,942,959,972,973,974,1191,1235,1378,1380,1439,1493,1520,1524,1880,2207,2209,2210,2213,2214,2534,3004,3108,3109,3111,3113,3115,3117,3119,3122,3123,3127,3458,3493,3500,3503,3512,3514,3538,3543,3581,3593,3635,3662,3702,3718,3821,3824,3902,3903,4063,4068,5133,5294,5551,5579,6504,6693,7099,7294,7462,7535,8320,8631,8764,8832,10068,1…	TNFRSF17,BTK,SERPING1,C1QA,C1QB,C1QC,C2,CD3D,CD3E,CD3G,CD247,CD4,CD6,CD7,CD8A,CD8B,CD19,CD27,CD86,CD40LG,CD74,CD79A,CD79B,CLU,CCR6,CR1,CR2,CSF2RB,CTLA4,CTSS,CX3CR1,GPR183,FCER1G,FCGR1A,FCGR1BP,FCGR2B,FCGR3A,FYN,GZMM,HLA-DMA,HLA-DMB,HLA-DOA,HLA-DPA1,HLA-DPB1,HLA-DQA1,HLA-DQB1,HLA-DRA,HLA-DRB1,HLA-DRB5,IFNG,IGHA1,IGHG1,IGHG4,JCHAIN,IGKC,IGLC2,IGLL1,IL9R,IL12B,INPP5D,IRF4,ITK,JAK3,KLRC1,KLRD1,LAG3,L…
4_Member	GO Biological Processes	GO:0002252	immune effector process	-71.6987	-68.3042	103/452	695,710,712,713,714,717,914,925,930,939,959,972,1191,1235,1378,1380,1439,1524,1621,1636,1794,1880,2207,2209,2213,2214,2219,2268,2529,2534,3002,3004,3055,3108,3109,3111,3113,3115,3117,3119,3122,3123,3127,3394,3458,3493,3500,3503,3514,3538,3543,3581,3593,3635,3662,3683,3824,3848,3902,3936,4063,4064,4068,4818,5199,5294,5450,5551,6348,6504,6688,6693,7099,7305,7409,7462,8320,9452,10538,10859,10875,110…	BTK,SERPING1,C1QA,C1QB,C1QC,C2,CD2,CD8A,CD19,CD27,CD40LG,CD74,CLU,CCR6,CR1,CR2,CSF2RB,CX3CR1,DBH,ACE,DOCK2,GPR183,FCER1G,FCGR1A,FCGR2B,FCGR3A,FCN1,FGR,FUT7,FYN,GZMB,GZMM,HCK,HLA-DMA,HLA-DMB,HLA-DOA,HLA-DPA1,HLA-DPB1,HLA-DQA1,HLA-DQB1,HLA-DRA,HLA-DRB1,HLA-DRB5,IRF8,IFNG,IGHA1,IGHG1,IGHG4,IGKC,IGLC2,IGLL1,IL9R,IL12B,INPP5D,IRF4,ITGAL,KLRD1,KRT1,LAG3,LCP1,LY9,CD180,SH2D1A,NKG7,CFP,PIK3CG,POU2AF1,PRF…
4_Member	GO Biological Processes	GO:0002443	leukocyte mediated immunity	-42.1725	-39.5139	63/290	695,710,712,713,714,717,914,925,930,939,959,972,1191,1235,1378,1380,1439,1621,1636,2207,2209,2213,2214,3002,3004,3108,3109,3111,3113,3115,3117,3119,3122,3123,3127,3493,3500,3503,3514,3538,3543,3581,3635,3824,3902,4068,4818,5294,5551,6348,7462,10538,11151,50615,50943,51311,57823,84174,116449,202309,284021,100423062,100528032	BTK,SERPING1,C1QA,C1QB,C1QC,C2,CD2,CD8A,CD19,CD27,CD40LG,CD74,CLU,CCR6,CR1,CR2,CSF2RB,DBH,ACE,FCER1G,FCGR1A,FCGR2B,FCGR3A,GZMB,GZMM,HLA-DMA,HLA-DMB,HLA-DOA,HLA-DPA1,HLA-DPB1,HLA-DQA1,HLA-DQB1,HLA-DRA,HLA-DRB1,HLA-DRB5,IGHA1,IGHG1,IGHG4,IGKC,IGLC2,IGLL1,IL9R,INPP5D,KLRD1,LAG3,SH2D1A,NKG7,PIK3CG,PRF1,CCL3,LAT2,BATF,CORO1A,IL21R,FOXP3,TLR8,SLAMF7,SLA2,CLNK,GAPT,MILR1,IGLL5,KLRC4-KLRK1
4_Member	GO Biological Processes	GO:0002460	adaptive immune response based on somatic recombination of immune receptors built from immunoglobulin superfamily domains	-42.1327	-39.4829	59/246	695,710,712,713,714,717,925,930,939,959,972,1191,1235,1378,1380,1439,2207,2209,2213,2214,3004,3108,3109,3111,3113,3115,3117,3119,3122,3123,3127,3493,3500,3503,3514,3538,3543,3581,3593,3635,3662,4063,5551,6693,7099,10068,10148,10538,10563,10673,30009,50615,50943,51311,84174,89857,114836,202309,100423062	BTK,SERPING1,C1QA,C1QB,C1QC,C2,CD8A,CD19,CD27,CD40LG,CD74,CLU,CCR6,CR1,CR2,CSF2RB,FCER1G,FCGR1A,FCGR2B,FCGR3A,GZMM,HLA-DMA,HLA-DMB,HLA-DOA,HLA-DPA1,HLA-DPB1,HLA-DQA1,HLA-DQB1,HLA-DRA,HLA-DRB1,HLA-DRB5,IGHA1,IGHG1,IGHG4,IGKC,IGLC2,IGLL1,IL9R,IL12B,INPP5D,IRF4,LY9,PRF1,SPN,TLR4,IL18BP,EBI3,BATF,CXCL13,TNFSF13B,TBX21,IL21R,FOXP3,TLR8,SLA2,KLHL6,SLAMF6,GAPT,IGLL5
4_Member	GO Biological Processes	GO:0002449	lymphocyte mediated immunity	-39.3962	-36.7956	56/239	695,710,712,713,714,717,914,925,930,939,959,972,1191,1235,1378,1380,1439,2207,2209,2213,2214,3002,3004,3108,3109,3111,3113,3115,3117,3119,3122,3123,3127,3493,3500,3503,3514,3538,3543,3581,3635,3824,3902,4068,4818,5551,10538,11151,50615,50943,51311,57823,84174,202309,100423062,100528032	BTK,SERPING1,C1QA,C1QB,C1QC,C2,CD2,CD8A,CD19,CD27,CD40LG,CD74,CLU,CCR6,CR1,CR2,CSF2RB,FCER1G,FCGR1A,FCGR2B,FCGR3A,GZMB,GZMM,HLA-DMA,HLA-DMB,HLA-DOA,HLA-DPA1,HLA-DPB1,HLA-DQA1,HLA-DQB1,HLA-DRA,HLA-DRB1,HLA-DRB5,IGHA1,IGHG1,IGHG4,IGKC,IGLC2,IGLL1,IL9R,INPP5D,KLRD1,LAG3,SH2D1A,NKG7,PRF1,BATF,CORO1A,IL21R,FOXP3,TLR8,SLAMF7,SLA2,GAPT,IGLL5,KLRC4-KLRK1
4_Member	GO Biological Processes	GO:0019724	B cell mediated immunity	-32.0841	-29.5986	44/178	695,710,712,713,714,717,930,939,959,972,1191,1235,1378,1380,1439,2207,2209,2213,2214,3108,3109,3111,3113,3115,3117,3119,3122,3123,3127,3493,3500,3503,3514,3538,3543,3581,3635,10538,50615,50943,51311,84174,202309,100423062	BTK,SERPING1,C1QA,C1QB,C1QC,C2,CD19,CD27,CD40LG,CD74,CLU,CCR6,CR1,CR2,CSF2RB,FCER1G,FCGR1A,FCGR2B,FCGR3A,HLA-DMA,HLA-DMB,HLA-DOA,HLA-DPA1,HLA-DPB1,HLA-DQA1,HLA-DQB1,HLA-DRA,HLA-DRB1,HLA-DRB5,IGHA1,IGHG1,IGHG4,IGKC,IGLC2,IGLL1,IL9R,INPP5D,BATF,IL21R,FOXP3,TLR8,SLA2,GAPT,IGLL5
4_Member	GO Biological Processes	GO:0016064	immunoglobulin mediated immune response	-31.3584	-28.8846	43/174	695,710,712,713,714,717,930,939,959,972,1191,1235,1378,1380,1439,2207,2209,2213,2214,3108,3109,3111,3113,3115,3117,3119,3122,3123,3127,3493,3500,3503,3514,3538,3543,3581,3635,10538,50615,50943,51311,202309,100423062	BTK,SERPING1,C1QA,C1QB,C1QC,C2,CD19,CD27,CD40LG,CD74,CLU,CCR6,CR1,CR2,CSF2RB,FCER1G,FCGR1A,FCGR2B,FCGR3A,HLA-DMA,HLA-DMB,HLA-DOA,HLA-DPA1,HLA-DPB1,HLA-DQA1,HLA-DQB1,HLA-DRA,HLA-DRB1,HLA-DRB5,IGHA1,IGHG1,IGHG4,IGKC,IGLC2,IGLL1,IL9R,INPP5D,BATF,IL21R,FOXP3,TLR8,GAPT,IGLL5
5_Summary	Reactome Gene Sets	R-HSA-198933	Immunoregulatory interactions between a Lymphoid and a non-Lymphoid cell	-68.005	-64.7354	64/134	915,916,917,919,925,926,930,933,945,946,959,1277,1278,1281,2209,2213,2214,3384,3385,3676,3683,3689,3695,3805,3820,3821,3824,3903,4068,6402,6614,7305,8778,9437,10219,10225,10288,10666,10859,10870,10871,10990,11006,11024,11025,11027,11314,23547,27036,27180,27181,29121,29992,56253,57823,89790,114836,120425,124599,126014,146722,259197,353514,100528032,640,695,920,929,940,941,942,972,973,974,1493,1515…	CD3D,CD3E,CD3G,CD247,CD8A,CD8B,CD19,CD22,CD33,SIGLEC6,CD40LG,COL1A1,COL1A2,COL3A1,FCGR1A,FCGR2B,FCGR3A,ICAM2,ICAM3,ITGA4,ITGAL,ITGB2,ITGB7,KIR2DL4,KLRB1,KLRC1,KLRD1,LAIR1,SH2D1A,SELL,SIGLEC1,TYROBP,SIGLEC5,NCR1,KLRG1,CD96,LILRB2,CD226,LILRB1,HCST,CD300C,LILRB5,LILRB4,LILRA1,LILRB3,LILRA2,CD300A,LILRA4,SIGLEC7,SIGLEC9,SIGLEC8,CLEC2D,PILRA,CRTAM,SLAMF7,SIGLEC10,SLAMF6,JAML,CD300LB,OSCAR,CD300LF,NCR…
5_Member	Reactome Gene Sets	R-HSA-198933	Immunoregulatory interactions between a Lymphoid and a non-Lymphoid cell	-68.005	-64.7354	64/134	915,916,917,919,925,926,930,933,945,946,959,1277,1278,1281,2209,2213,2214,3384,3385,3676,3683,3689,3695,3805,3820,3821,3824,3903,4068,6402,6614,7305,8778,9437,10219,10225,10288,10666,10859,10870,10871,10990,11006,11024,11025,11027,11314,23547,27036,27180,27181,29121,29992,56253,57823,89790,114836,120425,124599,126014,146722,259197,353514,100528032	CD3D,CD3E,CD3G,CD247,CD8A,CD8B,CD19,CD22,CD33,SIGLEC6,CD40LG,COL1A1,COL1A2,COL3A1,FCGR1A,FCGR2B,FCGR3A,ICAM2,ICAM3,ITGA4,ITGAL,ITGB2,ITGB7,KIR2DL4,KLRB1,KLRC1,KLRD1,LAIR1,SH2D1A,SELL,SIGLEC1,TYROBP,SIGLEC5,NCR1,KLRG1,CD96,LILRB2,CD226,LILRB1,HCST,CD300C,LILRB5,LILRB4,LILRA1,LILRB3,LILRA2,CD300A,LILRA4,SIGLEC7,SIGLEC9,SIGLEC8,CLEC2D,PILRA,CRTAM,SLAMF7,SIGLEC10,SLAMF6,JAML,CD300LB,OSCAR,CD300LF,NCR…
[truncated: 201 more rows]
