# Supplementary material for: Identification and analysis of a cell communication prognostic signature for oral squamous cell carcinoma at bulk and single‐cell levels
Source: J Cell Mol Med. 2024 Nov 24;28(22):e70166. doi: 10.1111/jcmm.70166 (PMC11586053; doi:10.1111/jcmm.70166)
Supplement: Supplementary file 10 — Data S4. [file JCMM-28-e70166-s002.xlsx]

## Sheet: Sheet1
Feature	Gain	Cover	Frequency
PDCD1LG2	0.0601404	0.0510962	0.033557
RAB39B	0.0404781	0.0257929	0.0134228
FCRL4	0.0317615	0.0241317	0.0268456
PRKAR2B	0.0256807	0.0132192	0.0134228
FCMR	0.0250781	0.0217274	0.0134228
CYSLTR2	0.0250492	0.0189011	0.0201342
FES	0.0219905	0.0269948	0.0268456
GIMAP7	0.0208254	0.00268741	0.00671141
FDCSP	0.0189228	0.0176257	0.0134228
CCL4	0.0177195	0.0161297	0.0134228
KRT13	0.0175801	0.0223518	0.0134228
KCNA3	0.0170876	0.00963271	0.00671141
KRT5	0.016915	0.00427119	0.0134228
ARHGAP25	0.0165692	0.0146876	0.00671141
AC136428.1	0.0160504	0.0121095	0.00671141
SPINK7	0.0145537	0.0182668	0.0134228
TLR10	0.0144702	0.0121675	0.0134228
MMP1	0.0139429	0.00491607	0.0134228
IGLL5	0.0137386	0.00982999	0.0134228
ARSB	0.0132577	0.00572147	0.00671141
SPRR3	0.0129723	0.00254419	0.00671141
ACTA1	0.0125401	0.0176138	0.0134228
KRT36	0.0122242	0.0138448	0.00671141
KRT14	0.012057	0.0194875	0.0134228
IFFO1	0.0120109	0.0208672	0.0134228
GPR183	0.0116954	0.0134937	0.00671141
KRT4	0.0116927	0.0195845	0.0134228
CD247	0.0114351	0.010007	0.00671141
C11orf21	0.0114262	0.00623939	0.00671141
ALOX5	0.0113672	0.00739975	0.00671141
AC134669.1	0.0112821	0.019708	0.0134228
MS4A1	0.0107266	0.020201	0.0134228
GBP4	0.0105904	0.00112895	0.00671141
ZNF80	0.0103787	0.00210505	0.00671141
TUBA1B	0.0101345	0.0132398	0.0134228
P2RY12	0.0100977	0.0196742	0.0134228
FCRLA	0.00968548	0.0213313	0.0134228
SIRPB2	0.00965019	0.0154899	0.0134228
DCN	0.0093719	0.0102061	0.00671141
ZG16B	0.00931112	0.00874427	0.00671141
TMEM106A	0.00900049	0.00460959	0.00671141
LYZ	0.00892704	0.0015345	0.00671141
MS4A14	0.00838766	0.0062289	0.00671141
KIF21B	0.00836759	0.0125302	0.00671141
AZGP1	0.0083146	0.0127496	0.00671141
TXK	0.00792688	0.00367001	0.00671141
ACTA2	0.00785478	0.0120782	0.0134228
GPR132	0.00772773	0.00244954	0.00671141
GALM	0.00749266	0.00985599	0.00671141
PHACTR1	0.00748045	0.011934	0.00671141
RUFY4	0.00747298	0.0115939	0.00671141
CD80	0.00734982	0.00604204	0.0134228
APOE	0.00719979	0.0142199	0.0134228
MMP10	0.00715421	0.00171835	0.00671141
SOWAHD	0.00693888	0.0113392	0.0134228
NRROS	0.00686086	0.00321858	0.00671141
PTPN22	0.00674009	0.011245	0.0134228
CACNA2D4	0.00662344	0.00178594	0.00671141
GZMK	0.00618276	0.0038979	0.00671141
CXorf65	0.00614712	0.00843239	0.00671141
H2AFZ	0.00608817	0.00311056	0.00671141
MIXL1	0.00596641	0.00876361	0.00671141
GPR55	0.00563695	0.0113288	0.00671141
FCER2	0.00559815	0.00391169	0.00671141
PPM1M	0.00546913	0.00844559	0.00671141
KLRC1	0.00540812	0.00935714	0.00671141
TIFAB	0.00520171	0.00195508	0.00671141
BST1	0.00512839	0.0111699	0.00671141
ATP1B1	0.00512437	0.0110698	0.00671141
IDO2	0.00510393	0.00128139	0.00671141
CCRL2	0.0049987	0.00684416	0.00671141
ABCD2	0.0049976	0.00139865	0.00671141
CTLA4	0.00488568	0.00141131	0.00671141
LGALS7B	0.00460552	0.00392689	0.00671141
CD163L1	0.00459115	0.00981831	0.00671141
ARRB1	0.00454847	0.00997544	0.00671141
C1QC	0.0044304	0.0022571	0.00671141
LILRA2	0.00416487	0.0103076	0.00671141
CX3CR1	0.00412523	0.00100734	0.00671141
PLCB2	0.00406085	0.00951978	0.00671141
CCL3	0.00402683	0.00717552	0.00671141
RASGRP2	0.00395773	0.00966754	0.00671141
ELMO1	0.00392107	0.00107419	0.00671141
GZMA	0.00391184	0.00760144	0.00671141
KRT16	0.00375118	0.00901275	0.00671141
CLEC4E	0.00364988	0.00143266	0.00671141
PRKCB	0.0035526	0.00123515	0.00671141
CCR1	0.00351383	0.00554944	0.00671141
CTSV	0.00344357	0.00363185	0.00671141
C2	0.00335592	0.0046275	0.00671141
C16orf54	0.00322103	0.00651395	0.00671141
SUSD3	0.00317054	0.00574333	0.00671141
LST1	0.00311571	0.00726767	0.00671141
HNMT	0.00300405	0.00151669	0.00671141
RGL4	0.00274068	0.00288635	0.00671141
KIR2DL4	0.00261603	0.000766353	0.00671141
GYPC	0.00261194	0.000831569	0.00671141
P2RX1	0.002583	0.00382921	0.00671141
LILRB2	0.00252839	0.0069821	0.00671141
PILRA	0.00246684	0.000704323	0.00671141
FASLG	0.0024552	0.00772727	0.00671141
CXCR5	0.00244783	0.00600721	0.00671141
SCML4	0.00242382	0.000963742	0.00671141
RUBCNL	0.00237549	0.000812958	0.00671141
MCOLN2	0.00224624	0.00671556	0.00671141
PIM2	0.0021183	0.00682016	0.00671141
TRANK1	0.00210681	0.00105081	0.00671141
CCR6	0.00201811	0.000885796	0.00671141
DES	0.00174571	0.00646933	0.00671141
MAN1C1	0.00135111	0.000778795	0.00671141
PLA2G7	0.000824088	0.000553893	0.00671141
