# Supplementary material for: Identification and analysis of a cell communication prognostic signature for oral squamous cell carcinoma at bulk and single‐cell levels
Source: J Cell Mol Med. 2024 Nov 24;28(22):e70166. doi: 10.1111/jcmm.70166 (PMC11586053; doi:10.1111/jcmm.70166)
Supplement: Supplementary file 11 — Data S5. [file JCMM-28-e70166-s004.xlsx]

## Sheet: Sheet1
Genes	COX_coef	HR	P value	95%CI_lower	95%CI_upper	C-index
PDCD1LG2	0.191122	1.21061	0.141713	0.938193	1.56212	0.66277
RAB39B	-0.589173	0.554786	0.0429442	0.313601	0.981462	0.66277
FCRL4	1.06683	2.90616	7.473e-05	1.71413	4.92713	0.66277
PRKAR2B	-0.331525	0.717828	0.0513429	0.514282	1.00193	0.66277
FCMR	0.147741	1.15921	0.387755	0.829009	1.62094	0.66277
CYSLTR2	0.288006	1.33376	0.229167	0.83409	2.13278	0.66277
FES	0.384376	1.4687	0.0249235	1.04963	2.05507	0.66277
GIMAP7	-0.121588	0.885513	0.471375	0.636062	1.23279	0.66277
FDCSP	0.00871098	1.00875	0.766164	0.952469	1.06835	0.66277
CCL4	0.0443635	1.04536	0.738973	0.805266	1.35705	0.66277
KRT13	0.00994422	1.00999	0.748878	0.950335	1.0734	0.66277
KCNA3	0.332542	1.39451	0.188401	0.849609	2.28888	0.66277
KRT5	0.112987	1.11962	0.335546	0.889611	1.40909	0.66277
ARHGAP25	-0.513425	0.598442	0.0116526	0.401578	0.891815	0.66277
AC136428.1	-0.190685	0.826393	0.1085	0.654721	1.04308	0.66277
